# Supplementary material for: Proteome profiling of extracellular vesicles-derived from hepatitis B virus-infected hepatocellular carcinoma cell lines identifies PDCD11 as a carrier of viral RNAs
Source: Front Cell Dev Biol. 2025 Dec 5;13:1643823. doi: 10.3389/fcell.2025.1643823 (PMC12715275; doi:10.3389/fcell.2025.1643823)
Supplement: Supplementary file 1 [file Table1.xlsx]

## Sheet: Sample_Info
SAMPLE INFORMATION	Details
Sample Received Date:	2021-09-13
Sample Processed Date:	2021-10-15
Sample Name:	Label Free Quantification (LFQ)
Sample ID:	HEPG2-215(1-3), HEPG2-Control(1-3)
SPQTOF ID:
SAP DOC ID:
Sample Information:
Name	IPGME&R
Contact Details:
LC conditions	Nano Acquity Waters UPLC system
	75umx150cmx1.7um BEHC18 column
	60 min separation
	Buffer A: 0.1% FA and Buffer B: ACN 0.1% FA
MS Project ID:	September, 2021
PLGS Project ID:	October, 2021
Search Parameters:	Peptide Tolerance: 50
	MS/MS tolerance: 100
	Modification: Carbamidomethyl_C, Oxidation_M
	Missed cleavage : 1
	Database: Human (Homo Sapience)
	Search engine: PLGS-Waters
Analysis Done	Fatin Raza Khan

## Sheet: HEPG2_Treated_1
Accession	Entry	Description	mW (Da)	pI (pH)	PLGS Score	Peptides	Theoretical Peptides	Coverage (%)	Precursor RMS Mass Error (ppm)	Products	Digest Peptides	Modified Peptides	Products RMS Mass Error (ppm)	Products RMS RT Error (min)
Q8WXA9	SREK1_HUMAN	Splicing regulatory glutamine/lysine-rich protein 1 OS=Homo sapiens OX=9606 GN=SREK1 PE=1 SV=1	59345	10.8721	13121.1	204	288	46.2598	46.6053	1951	0	3	93.1273	0.00960574
P18615	NELFE_HUMAN	Negative elongation factor E OS=Homo sapiens OX=9606 GN=NELFE PE=1 SV=3	43213	9.7251	11369.7	120	282	38.9474	58.3506	922	0	1	95.0561	0.00931326
Q5T200	ZC3HD_HUMAN	Zinc finger CCCH domain-containing protein 13 OS=Homo sapiens OX=9606 GN=ZC3H13 PE=1 SV=1	196517	9.8203	10970.7	525	788	43.0456	55.3094	4211	0	10	98.3788	0.00927281
P49756	RBM25_HUMAN	RNA-binding protein 25 OS=Homo sapiens OX=9606 GN=RBM25 PE=1 SV=3	100124	5.9619	6326.43	147	377	51.3642	62.1096	1251	0	3	94.0251	0.00968767
Q9HC52	CBX8_HUMAN	Chromobox protein homolog 8 OS=Homo sapiens OX=9606 GN=CBX8 PE=1 SV=3	43369	10.3169	5968.44	81	140	42.4165	41.3288	660	0	0	90.7453	0.00939263
Q14687	GSE1_HUMAN	Genetic suppressor element 1 OS=Homo sapiens OX=9606 GN=GSE1 PE=1 SV=3	136080	7.4429	4628.91	172	282	49.2194	55.0095	1538	0	3	97.1769	0.00927971
Q13123	RED_HUMAN	Protein Red OS=Homo sapiens OX=9606 GN=IK PE=1 SV=3	65561	6.2197	4120.71	107	171	48.833	54.6777	798	0	9	97.37	0.00880601
P38159	RBMX_HUMAN	RNA-binding motif protein, X chromosome OS=Homo sapiens OX=9606 GN=RBMX PE=1 SV=3	42306	10.2437	3080.63	69	99	67.7749	69.5678	486	0	6	104.541	0.00858527
P82970	HMGN5_HUMAN	High mobility group nucleosome-binding domain-containing protein 5 OS=Homo sapiens OX=9606 GN=HMGN5 PE=1 SV=1	31505	4.3037	2080.43	50	74	62.0567	59.7353	381	0	1	106.824	0.0089248
Q6UN15	FIP1_HUMAN	Pre-mRNA 3'-end-processing factor FIP1 OS=Homo sapiens OX=9606 GN=FIP1L1 PE=1 SV=1	66486	5.2705	1882.88	45	95	34.3434	45.7762	318	0	0	95.4639	0.0091798
Q5JU85	IQEC2_HUMAN	IQ motif and SEC7 domain-containing protein 2 OS=Homo sapiens OX=9606 GN=IQSEC2 PE=1 SV=2	162682	8.5708	1570.44	87	214	31.922	65.8521	754	0	2	107.122	0.00953993
P29083	T2EA_HUMAN	General transcription factor IIE subunit 1 OS=Homo sapiens OX=9606 GN=GTF2E1 PE=1 SV=2	49421	4.5322	1542.64	40	46	55.8087	45.64	333	0	16	100.248	0.00988191
Q14152	EIF3A_HUMAN	Eukaryotic translation initiation factor 3 subunit A OS=Homo sapiens OX=9606 GN=EIF3A PE=1 SV=1	166467	6.3428	1228.67	107	250	38.0608	54.566	621	0	3	103.251	0.00952298
Q9H9Q4	NHEJ1_HUMAN	Non-homologous end-joining factor 1 OS=Homo sapiens OX=9606 GN=NHEJ1 PE=1 SV=1	33315	5.5752	1138.45	14	18	59.8662	37.9395	94	0	5	109.606	0.0076947
O43715	TRIA1_HUMAN	TP53-regulated inhibitor of apoptosis 1 OS=Homo sapiens OX=9606 GN=TRIAP1 PE=1 SV=1	8780	5.1958	1084.53	8	15	51.3158	100.819	48	0	0	103.221	0.0110779
Q9UKV3	ACINU_HUMAN	Apoptotic chromatin condensation inducer in the nucleus OS=Homo sapiens OX=9606 GN=ACIN1 PE=1 SV=2	151770	6.0161	960.945	62	154	43.9224	66.5656	411	0	1	101.858	0.00856198
Q16630	CPSF6_HUMAN	Cleavage and polyadenylation specificity factor subunit 6 OS=Homo sapiens OX=9606 GN=CPSF6 PE=1 SV=2	59173	6.7178	912.034	24	52	34.4828	55.8171	150	0	0	90.6475	0.00876971
Q13595	TRA2A_HUMAN	Transformer-2 protein homolog alpha OS=Homo sapiens OX=9606 GN=TRA2A PE=1 SV=1	32669	11.6426	868.441	11	27	35.461	49.6344	100	0	2	96.9483	0.00884166
Q08357	S20A2_HUMAN	Sodium-dependent phosphate transporter 2 OS=Homo sapiens OX=9606 GN=SLC20A2 PE=1 SV=1	70347	6.0776	855.795	34	44	54.1411	66.7281	259	0	11	100.158	0.00916562
O94880	PHF14_HUMAN	PHD finger protein 14 OS=Homo sapiens OX=9606 GN=PHF14 PE=1 SV=2	99990	5.0405	825.4	49	104	34.1216	76.8469	350	0	3	105.183	0.00966084
Q15061	WDR43_HUMAN	WD repeat-containing protein 43 OS=Homo sapiens OX=9606 GN=WDR43 PE=1 SV=3	74843	5.2368	820.207	25	62	45.938	44.3904	242	0	1	100.573	0.00822127
Q6SPF0	SAMD1_HUMAN	Atherin OS=Homo sapiens OX=9606 GN=SAMD1 PE=1 SV=1	56017	7.3975	814.571	16	34	49.4424	69.9537	157	0	0	102.686	0.00805751
Q9H0B6	KLC2_HUMAN	Kinesin light chain 2 OS=Homo sapiens OX=9606 GN=KLC2 PE=1 SV=1	68892	6.75	805.851	29	66	49.3569	65.0655	214	0	2	104.836	0.00995759
Q5BJD5	TM41B_HUMAN	Transmembrane protein 41B OS=Homo sapiens OX=9606 GN=TMEM41B PE=1 SV=1	32492	9.8657	796.846	11	15	60.8247	83.6602	72	0	2	109.027	0.00788839
P48681	NEST_HUMAN	Nestin OS=Homo sapiens OX=9606 GN=NES PE=1 SV=2	177330	4.1484	786.806	67	160	59.6545	69.1014	427	0	6	109.031	0.00852548
Q8IX12	CCAR1_HUMAN	Cell division cycle and apoptosis regulator protein 1 OS=Homo sapiens OX=9606 GN=CCAR1 PE=1 SV=2	132738	5.4272	783.362	61	103	39.7391	60.3933	436	0	11	104.918	0.00865522
Q8N163	CCAR2_HUMAN	Cell cycle and apoptosis regulator protein 2 OS=Homo sapiens OX=9606 GN=CCAR2 PE=1 SV=2	102837	4.9673	759.814	30	92	38.7866	67.2004	196	0	0	106.784	0.00825913
Q9HAU0	PKHA5_HUMAN	Pleckstrin homology domain-containing family A member 5 OS=Homo sapiens OX=9606 GN=PLEKHA5 PE=1 SV=1	127384	7.2217	756.476	27	105	26.0753	56.2449	276	0	6	105.125	0.0100239
O15066	KIF3B_HUMAN	Kinesin-like protein KIF3B OS=Homo sapiens OX=9606 GN=KIF3B PE=1 SV=1	85072	7.5776	743.929	39	79	48.8621	72.6353	292	0	4	102.265	0.0087381
Q9P2R6	RERE_HUMAN	Arginine-glutamic acid dipeptide repeats protein OS=Homo sapiens OX=9606 GN=RERE PE=1 SV=2	172316	7.3711	736.265	98	204	30.7791	64.1417	597	0	15	101.319	0.00878862
P54259	ATN1_HUMAN	Atrophin-1 OS=Homo sapiens OX=9606 GN=ATN1 PE=1 SV=3	125337	9.2109	734.938	53	110	38.6555	57.9505	424	0	6	97.0994	0.00884177
Q92994	TF3B_HUMAN	Transcription factor IIIB 90 kDa subunit OS=Homo sapiens OX=9606 GN=BRF1 PE=1 SV=1	73793	5.1299	734.775	20	68	44.7563	77.669	141	0	1	110.029	0.00933555
Q01130	SRSF2_HUMAN	Serine/arginine-rich splicing factor 2 OS=Homo sapiens OX=9606 GN=SRSF2 PE=1 SV=4	25461	12.2607	718.666	10	18	19.0045	16.4603	66	0	1	99.9809	0.00917627
Q6PJ61	FBX46_HUMAN	F-box only protein 46 OS=Homo sapiens OX=9606 GN=FBXO46 PE=1 SV=3	64590	7.1089	711.236	14	42	43.6153	35.3649	101	0	0	100.834	0.00901026
O00291	HIP1_HUMAN	Huntingtin-interacting protein 1 OS=Homo sapiens OX=9606 GN=HIP1 PE=1 SV=5	116148	5.0215	703.373	32	104	44.0694	61.1618	206	0	7	101.674	0.00913632
Q96BU1	S1PBP_HUMAN	S100P-binding protein OS=Homo sapiens OX=9606 GN=S100PBP PE=1 SV=1	45553	4.8486	696.802	10	28	31.8627	47.7247	114	0	2	108.416	0.00969256
O75494	SRS10_HUMAN	Serine/arginine-rich splicing factor 10 OS=Homo sapiens OX=9606 GN=SRSF10 PE=1 SV=1	31281	11.6528	691.795	13	16	33.5878	62.1747	91	0	0	100.034	0.0111135
A6NC98	CC88B_HUMAN	Coiled-coil domain-containing protein 88B OS=Homo sapiens OX=9606 GN=CCDC88B PE=1 SV=1	164709	4.9043	690.101	64	154	55.4878	78.872	423	0	2	105.289	0.00904356
Q8NFJ5	RAI3_HUMAN	Retinoic acid-induced protein 3 OS=Homo sapiens OX=9606 GN=GPRC5A PE=1 SV=2	40224	8.1445	689.1	11	22	62.1849	36.5095	82	0	2	114.303	0.00839935
P29375	KDM5A_HUMAN	Lysine-specific demethylase 5A OS=Homo sapiens OX=9606 GN=KDM5A PE=1 SV=3	191971	6.0718	680.771	76	171	41.0651	63.0392	564	0	23	105.526	0.00935751
P51991	ROA3_HUMAN	Heterogeneous nuclear ribonucleoprotein A3 OS=Homo sapiens OX=9606 GN=HNRNPA3 PE=1 SV=2	39570	9.2212	676.098	16	32	62.6984	111.528	77	0	2	116.519	0.00908091
P07947	YES_HUMAN	Tyrosine-protein kinase Yes OS=Homo sapiens OX=9606 GN=YES1 PE=1 SV=3	60762	6.3076	666.308	7	38	20.6262	37.8709	73	0	1	90.0199	0.00925368
Q6F5E8	CARL2_HUMAN	Capping protein, Arp2/3 and myosin-I linker protein 2 OS=Homo sapiens OX=9606 GN=CARMIL2 PE=1 SV=2	154592	6.2944	665.615	50	93	48.9895	50.4572	346	0	5	112.814	0.00878357
O14974	MYPT1_HUMAN	Protein phosphatase 1 regulatory subunit 12A OS=Homo sapiens OX=9606 GN=PPP1R12A PE=1 SV=1	115210	5.1328	652.666	41	110	36.7961	74.0782	262	0	1	105.288	0.00959062
Q96NU1	SAM11_HUMAN	Sterile alpha motif domain-containing protein 11 OS=Homo sapiens OX=9606 GN=SAMD11 PE=1 SV=3	72663	7.311	649.768	23	48	48.0176	67.4534	182	0	2	99.9842	0.00868895
Q9UKL6	PPCT_HUMAN	Phosphatidylcholine transfer protein OS=Homo sapiens OX=9606 GN=PCTP PE=1 SV=1	24827	5.4668	640.888	4	22	37.8505	37.6684	21	0	0	109.279	0.00871792
P32004	L1CAM_HUMAN	Neural cell adhesion molecule L1 OS=Homo sapiens OX=9606 GN=L1CAM PE=1 SV=2	139915	5.7935	639.164	40	93	41.2092	55.2629	288	0	7	103.406	0.00909707
Q6J9G0	STYK1_HUMAN	Tyrosine-protein kinase STYK1 OS=Homo sapiens OX=9606 GN=STYK1 PE=1 SV=4	47546	7.147	638.927	16	38	51.1848	58.16	79	0	3	118.584	0.00877971
P22607	FGFR3_HUMAN	Fibroblast growth factor receptor 3 OS=Homo sapiens OX=9606 GN=FGFR3 PE=1 SV=1	87654	5.5034	638.428	19	50	30.397	72.3836	95	0	7	100.915	0.00961632
Q07666	KHDR1_HUMAN	KH domain-containing, RNA-binding, signal transduction-associated protein 1 OS=Homo sapiens OX=9606 GN=KHDRBS1 PE=1 SV=1	48197	8.9136	638.195	21	21	63.2054	39.651	114	0	0	100.114	0.00980022
P06454	PTMA_HUMAN	Prothymosin alpha OS=Homo sapiens OX=9606 GN=PTMA PE=1 SV=2	12195	3.4482	632.387	4	10	75.6757	98.1361	24	0	0	126.077	0.00816249
O43493	TGON2_HUMAN	Trans-Golgi network integral membrane protein 2 OS=Homo sapiens OX=9606 GN=TGOLN2 PE=1 SV=4	45852	5.3115	631.567	20	46	46.9108	83.3306	125	0	0	122.062	0.00961678
P36969	GPX4_HUMAN	Phospholipid hydroperoxide glutathione peroxidase OS=Homo sapiens OX=9606 GN=GPX4 PE=1 SV=3	22010	8.3716	627.594	6	16	37.0558	24.5711	34	0	1	118.26	0.00831392
O75716	STK16_HUMAN	Serine/threonine-protein kinase 16 OS=Homo sapiens OX=9606 GN=STK16 PE=1 SV=4	34633	6.4453	619.653	13	25	69.8361	91.3113	74	0	3	108.668	0.00999312
Q8TAV3	CP2W1_HUMAN	Cytochrome P450 2W1 OS=Homo sapiens OX=9606 GN=CYP2W1 PE=1 SV=2	53809	8.7305	615.03	13	31	52.0408	64.9583	66	0	2	118.376	0.00859792
P63104	1433Z_HUMAN	14-3-3 protein zeta/delta OS=Homo sapiens OX=9606 GN=YWHAZ PE=1 SV=1	27727	4.5278	614.319	7	25	43.2653	56.5509	74	0	1	106.091	0.0112092
P19484	TFEB_HUMAN	Transcription factor EB OS=Homo sapiens OX=9606 GN=TFEB PE=1 SV=3	52831	5.8359	609.881	18	36	44.1176	65.7204	128	0	2	97.6912	0.00880309
Q5VTR2	BRE1A_HUMAN	E3 ubiquitin-protein ligase BRE1A OS=Homo sapiens OX=9606 GN=RNF20 PE=1 SV=2	113592	5.6104	606.914	56	148	36.6154	78.0132	353	0	3	98.9506	0.00891584
Q7Z5B4	RIC3_HUMAN	Protein RIC-3 OS=Homo sapiens OX=9606 GN=RIC3 PE=1 SV=1	41066	4.8442	603.723	18	32	43.3604	52.8976	133	0	4	97.903	0.0086461
Q9NRA8	4ET_HUMAN	Eukaryotic translation initiation factor 4E transporter OS=Homo sapiens OX=9606 GN=EIF4ENIF1 PE=1 SV=2	108134	8.4185	603.51	45	92	49.0355	57.6214	323	0	3	105.284	0.00962597
Q8TEQ0	SNX29_HUMAN	Sorting nexin-29 OS=Homo sapiens OX=9606 GN=SNX29 PE=1 SV=3	91197	5.7964	602.094	36	73	50.9225	60.6591	233	0	6	105.693	0.0099907
Q9BZL4	PP12C_HUMAN	Protein phosphatase 1 regulatory subunit 12C OS=Homo sapiens OX=9606 GN=PPP1R12C PE=1 SV=1	84829	5.2866	598.072	27	63	43.4783	49.6275	232	0	2	94.5829	0.0115927
Q8N2H9	PELI3_HUMAN	E3 ubiquitin-protein ligase pellino homolog 3 OS=Homo sapiens OX=9606 GN=PELI3 PE=1 SV=2	50722	7.1455	596.528	14	29	44.5629	42.4018	104	0	3	104.716	0.00824768
Q9C0C2	TB182_HUMAN	182 kDa tankyrase-1-binding protein OS=Homo sapiens OX=9606 GN=TNKS1BP1 PE=1 SV=4	181683	4.5776	595.372	72	149	64.7773	74.1928	586	0	6	106.507	0.00857012
Q8N9R8	SCAI_HUMAN	Protein SCAI OS=Homo sapiens OX=9606 GN=SCAI PE=1 SV=2	70355	8.7246	593.904	19	55	45.2145	76.1055	150	0	1	103.712	0.00951433
Q8WWL7	CCNB3_HUMAN	G2/mitotic-specific cyclin-B3 OS=Homo sapiens OX=9606 GN=CCNB3 PE=1 SV=2	157815	6.2534	593.017	73	179	48.172	82.7054	414	0	20	116.284	0.00846778
O96013	PAK4_HUMAN	Serine/threonine-protein kinase PAK 4 OS=Homo sapiens OX=9606 GN=PAK4 PE=1 SV=1	64032	10.1206	591.203	24	44	56.3452	88.4992	111	0	6	114.793	0.00847535
Q9BXK5	B2L13_HUMAN	Bcl-2-like protein 13 OS=Homo sapiens OX=9606 GN=BCL2L13 PE=1 SV=1	52690	4.2158	589.546	17	35	51.134	36.9464	137	0	3	109.183	0.00852572
Q96MU7	YTDC1_HUMAN	YTH domain-containing protein 1 OS=Homo sapiens OX=9606 GN=YTHDC1 PE=1 SV=3	84649	5.8037	585.729	34	69	46.7675	67.5778	192	0	8	105.995	0.00877981
O00264	PGRC1_HUMAN	Membrane-associated progesterone receptor component 1 OS=Homo sapiens OX=9606 GN=PGRMC1 PE=1 SV=3	21657	4.3433	580.229	8	19	54.359	105.451	56	0	0	125.002	0.00880822
Q99848	EBP2_HUMAN	Probable rRNA-processing protein EBP2 OS=Homo sapiens OX=9606 GN=EBNA1BP2 PE=1 SV=2	34830	10.5454	578.549	5	30	25.817	46.0313	60	0	0	98.0181	0.00985936
Q8N1F8	S11IP_HUMAN	Serine/threonine-protein kinase 11-interacting protein OS=Homo sapiens OX=9606 GN=STK11IP PE=1 SV=4	120183	5.0874	575.693	30	74	35.386	74.14	217	0	4	115.032	0.00915023
Q9NRH2	SNRK_HUMAN	SNF-related serine/threonine-protein kinase OS=Homo sapiens OX=9606 GN=SNRK PE=1 SV=2	84223	6.6255	571.98	21	62	40	82.8867	224	0	0	103.582	0.00909489
Q8TDR0	MIPT3_HUMAN	TRAF3-interacting protein 1 OS=Homo sapiens OX=9606 GN=TRAF3IP1 PE=1 SV=1	78584	7.9731	566.278	36	80	47.6122	55.2963	201	0	5	104.533	0.0100199
P27816	MAP4_HUMAN	Microtubule-associated protein 4 OS=Homo sapiens OX=9606 GN=MAP4 PE=1 SV=3	120929	5.1387	565.443	44	133	38.3681	52.018	332	0	20	108.798	0.00875962
Q7Z7D3	VTCN1_HUMAN	V-set domain-containing T-cell activation inhibitor 1 OS=Homo sapiens OX=9606 GN=VTCN1 PE=1 SV=1	30858	5.0259	565.212	11	23	32.9787	89.2324	48	0	0	123.036	0.00827415
Q96GU1	PAGE5_HUMAN	P antigen family member 5 OS=Homo sapiens OX=9606 GN=PAGE5 PE=1 SV=2	14037	4.0635	564.688	3	14	22.3077	28.3611	25	0	0	95.7732	0.00748464
P41229	KDM5C_HUMAN	Lysine-specific demethylase 5C OS=Homo sapiens OX=9606 GN=KDM5C PE=1 SV=2	175607	5.2925	564.361	50	139	34.1026	61.1586	350	0	6	103.373	0.00932225
P12755	SKI_HUMAN	Ski oncogene OS=Homo sapiens OX=9606 GN=SKI PE=1 SV=1	79954	7.4429	564.293	26	76	38.7363	86.4499	173	0	1	106.684	0.00862709
Q96EQ0	SGTB_HUMAN	Small glutamine-rich tetratricopeptide repeat-containing protein beta OS=Homo sapiens OX=9606 GN=SGTB PE=1 SV=1	33408	4.6113	563.336	8	17	56.9079	88.1971	49	0	1	116.095	0.0083211
P17028	ZNF24_HUMAN	Zinc finger protein 24 OS=Homo sapiens OX=9606 GN=ZNF24 PE=1 SV=4	42129	5.7832	558.26	9	33	41.0326	79.4717	65	0	1	118.368	0.00773356
Q9NS56	TOPRS_HUMAN	E3 ubiquitin-protein ligase Topors OS=Homo sapiens OX=9606 GN=TOPORS PE=1 SV=1	119124	9.7969	555.65	33	87	34.3541	52.2147	297	0	4	107.397	0.00926939
Q96J02	ITCH_HUMAN	E3 ubiquitin-protein ligase Itchy homolog OS=Homo sapiens OX=9606 GN=ITCH PE=1 SV=2	102738	5.8799	555.267	18	74	27.907	64.7805	121	0	4	105.669	0.00946695
Q86TP1	PRUN1_HUMAN	Exopolyphosphatase PRUNE1 OS=Homo sapiens OX=9606 GN=PRUNE1 PE=1 SV=2	50167	5.1519	553.532	15	34	55.1876	39.6097	102	0	1	104.475	0.00868956
P78358	CTG1B_HUMAN	Cancer/testis antigen 1 OS=Homo sapiens OX=9606 GN=CTAG1A PE=1 SV=1	17981	8.4741	552.126	7	11	78.3333	48.3628	39	0	1	125.847	0.00717237
P20810	ICAL_HUMAN	Calpastatin OS=Homo sapiens OX=9606 GN=CAST PE=1 SV=4	76526	4.7798	551.906	39	75	57.9096	81.8963	215	0	2	113.839	0.00949421
O95232	LC7L3_HUMAN	Luc7-like protein 3 OS=Homo sapiens OX=9606 GN=LUC7L3 PE=1 SV=2	51435	10.2085	545.648	21	55	23.6111	84.665	102	0	1	90.1564	0.00857619
Q7Z628	ARHG8_HUMAN	Neuroepithelial cell-transforming gene 1 protein OS=Homo sapiens OX=9606 GN=NET1 PE=1 SV=1	67698	9.5391	545.62	32	51	49.6644	76.8465	202	0	4	115.681	0.00857056
Q99966	CITE1_HUMAN	Cbp/p300-interacting transactivator 1 OS=Homo sapiens OX=9606 GN=CITED1 PE=1 SV=2	19883	4.4312	541.072	5	10	36.2694	82.725	32	0	0	114.054	0.00840004
Q9UHR5	S30BP_HUMAN	SAP30-binding protein OS=Homo sapiens OX=9606 GN=SAP30BP PE=1 SV=1	33849	4.5454	540.748	7	26	48.3766	73.5246	107	0	1	98.2893	0.0111016
Q96L93	KI16B_HUMAN	Kinesin-like protein KIF16B OS=Homo sapiens OX=9606 GN=KIF16B PE=1 SV=2	151916	5.7788	540.157	39	143	38.8762	77.0605	268	0	6	105.448	0.00854312
P20340	RAB6A_HUMAN	Ras-related protein Rab-6A OS=Homo sapiens OX=9606 GN=RAB6A PE=1 SV=3	23577	5.2266	538.171	6	20	38.4615	85.1394	51	0	1	100.252	0.0112005
P36402	TCF7_HUMAN	Transcription factor 7 OS=Homo sapiens OX=9606 GN=TCF7 PE=1 SV=3	41615	6.3398	534.587	5	32	17.4479	18.3961	71	0	0	87.176	0.0106174
Q5T8A7	PPR26_HUMAN	Protein phosphatase 1 regulatory subunit 26 OS=Homo sapiens OX=9606 GN=PPP1R26 PE=1 SV=1	127273	8.6396	530.104	38	106	41.0256	48.5511	280	0	3	97.3218	0.00940992
Q9HAW4	CLSPN_HUMAN	Claspin OS=Homo sapiens OX=9606 GN=CLSPN PE=1 SV=3	151000	4.5469	527.447	44	119	32.4123	67.2648	303	0	10	112.113	0.00860578
P43243	MATR3_HUMAN	Matrin-3 OS=Homo sapiens OX=9606 GN=MATR3 PE=1 SV=2	94564	5.8169	526.771	28	70	42.621	59.5492	213	0	8	107.6	0.00874265
Q9NXL9	MCM9_HUMAN	DNA helicase MCM9 OS=Homo sapiens OX=9606 GN=MCM9 PE=1 SV=4	127232	7.5483	526.211	35	88	33.8583	67.8261	298	0	6	108.496	0.00871861
Q9BQ52	RNZ2_HUMAN	Zinc phosphodiesterase ELAC protein 2 OS=Homo sapiens OX=9606 GN=ELAC2 PE=1 SV=2	92160	7.7344	525.088	25	67	46.0048	72.1285	192	0	1	103.434	0.0101646
Q9H1H9	KI13A_HUMAN	Kinesin-like protein KIF13A OS=Homo sapiens OX=9606 GN=KIF13A PE=1 SV=2	202181	5.291	523.458	53	150	38.7812	59.2483	426	0	8	106.299	0.00897476
Q96A57	TM230_HUMAN	Transmembrane protein 230 OS=Homo sapiens OX=9606 GN=TMEM230 PE=1 SV=1	13180	9.5728	521.904	5	7	52.5	43.9807	50	0	0	105.352	0.0138204
Q99729	ROAA_HUMAN	Heterogeneous nuclear ribonucleoprotein A/B OS=Homo sapiens OX=9606 GN=HNRNPAB PE=1 SV=2	36202	8.4478	516.25	15	24	57.8313	26.7004	123	0	4	110.149	0.00884306
Q86UV5	UBP48_HUMAN	Ubiquitin carboxyl-terminal hydrolase 48 OS=Homo sapiens OX=9606 GN=USP48 PE=1 SV=1	118955	5.6631	515.457	35	90	33.7198	65.8775	257	0	3	105.188	0.010062
Q02952	AKA12_HUMAN	A-kinase anchor protein 12 OS=Homo sapiens OX=9606 GN=AKAP12 PE=1 SV=4	191365	4.1763	513.389	56	164	38.8328	67.0837	417	0	5	109.113	0.00979556
P24864	CCNE1_HUMAN	G1/S-specific cyclin-E1 OS=Homo sapiens OX=9606 GN=CCNE1 PE=1 SV=2	47046	5.6221	511.752	12	39	14.6341	93.5255	50	0	0	109.409	0.00992896
Q96C34	RUND1_HUMAN	RUN domain-containing protein 1 OS=Homo sapiens OX=9606 GN=RUNDC1 PE=1 SV=3	67600	5.7773	511.189	19	52	48.124	62.3502	170	0	2	106.957	0.00864095
Q8TB45	DPTOR_HUMAN	DEP domain-containing mTOR-interacting protein OS=Homo sapiens OX=9606 GN=DEPTOR PE=1 SV=2	46264	8.02	510.478	16	41	35.4523	38.8821	89	0	4	98.5405	0.00956207
Q9Y2T7	YBOX2_HUMAN	Y-box-binding protein 2 OS=Homo sapiens OX=9606 GN=YBX2 PE=1 SV=2	38494	11.1958	508.858	8	26	35.4396	32.636	63	0	0	98.8597	0.0079792
Q5TAX3	TUT4_HUMAN	Terminal uridylyltransferase 4 OS=Homo sapiens OX=9606 GN=TUT4 PE=1 SV=3	185047	7.8516	506.238	53	162	26.8248	63.1134	416	0	10	102.131	0.00900074
P23327	SRCH_HUMAN	Sarcoplasmic reticulum histidine-rich calcium-binding protein OS=Homo sapiens OX=9606 GN=HRC PE=1 SV=1	80195	4.4312	505.745	38	68	59.7997	78.7167	246	0	2	111.43	0.00883539
Q969G5	CAVN3_HUMAN	Caveolae-associated protein 3 OS=Homo sapiens OX=9606 GN=CAVIN3 PE=1 SV=3	27684	6.019	504.826	9	17	57.4713	57.4614	100	0	0	94.5107	0.0113521
Q9UM82	SPAT2_HUMAN	Spermatogenesis-associated protein 2 OS=Homo sapiens OX=9606 GN=SPATA2 PE=1 SV=2	58390	8.8052	504.04	15	52	35	44.7855	100	0	0	106.61	0.00955732
O43491	E41L2_HUMAN	Band 4.1-like protein 2 OS=Homo sapiens OX=9606 GN=EPB41L2 PE=1 SV=1	112519	5.1753	500.664	36	108	35.4229	54.0468	203	0	1	99.8926	0.00855044
Q86X95	CIR1_HUMAN	Corepressor interacting with RBPJ 1 OS=Homo sapiens OX=9606 GN=CIR1 PE=1 SV=1	52281	10.3052	497.98	18	40	38.4444	72.7413	108	0	3	98.4245	0.00937459
P22466	GALA_HUMAN	Galanin peptides OS=Homo sapiens OX=9606 GN=GAL PE=1 SV=3	13293	7.9043	495.003	5	11	53.6585	76.654	37	0	0	108.968	0.00949291
Q00535	CDK5_HUMAN	Cyclin-dependent-like kinase 5 OS=Homo sapiens OX=9606 GN=CDK5 PE=1 SV=3	33283	7.5498	490.635	11	27	36.9863	94.047	70	0	0	99.4551	0.00957579
Q9GZN2	TGIF2_HUMAN	Homeobox protein TGIF2 OS=Homo sapiens OX=9606 GN=TGIF2 PE=1 SV=1	25862	8.2207	490.444	9	23	54.4304	85.7791	75	0	0	112.683	0.0100125
Q8N5F7	NKAP_HUMAN	NF-kappa-B-activating protein OS=Homo sapiens OX=9606 GN=NKAP PE=1 SV=1	47110	10.5366	490.427	19	36	48.9157	32.0068	159	0	4	95.0218	0.00884938
Q8N7B1	HORM2_HUMAN	HORMA domain-containing protein 2 OS=Homo sapiens OX=9606 GN=HORMAD2 PE=1 SV=2	35261	6.9316	489.497	12	31	53.7459	110.06	41	0	1	130.691	0.00817324
Q9P0U4	CXXC1_HUMAN	CXXC-type zinc finger protein 1 OS=Homo sapiens OX=9606 GN=CXXC1 PE=1 SV=2	75663	8.1284	485.774	24	62	37.8049	75.9979	144	0	2	107.339	0.00996088
Q9Y5E8	PCDBF_HUMAN	Protocadherin beta-15 OS=Homo sapiens OX=9606 GN=PCDHB15 PE=2 SV=1	86276	4.5337	484.957	22	51	53.7484	55.226	177	0	1	117.315	0.00875682
Q8TD16	BICD2_HUMAN	Protein bicaudal D homolog 2 OS=Homo sapiens OX=9606 GN=BICD2 PE=1 SV=1	93476	5.1855	484.147	27	84	39.6845	48.0215	194	0	3	104.701	0.00845519
P15884	ITF2_HUMAN	Transcription factor 4 OS=Homo sapiens OX=9606 GN=TCF4 PE=1 SV=3	71264	6.5303	483.278	30	41	78.4108	74.6989	217	0	7	107.584	0.00852727
P20042	IF2B_HUMAN	Eukaryotic translation initiation factor 2 subunit 2 OS=Homo sapiens OX=9606 GN=EIF2S2 PE=1 SV=2	38364	5.4521	482.577	13	43	45.6456	65.8668	75	0	3	121.424	0.00839168
Q8N1G1	REXO1_HUMAN	RNA exonuclease 1 homolog OS=Homo sapiens OX=9606 GN=REXO1 PE=1 SV=3	131428	9.1245	479.566	36	108	42.0147	77.8086	228	0	1	111.193	0.0086612
Q96HY6	DDRGK_HUMAN	DDRGK domain-containing protein 1 OS=Homo sapiens OX=9606 GN=DDRGK1 PE=1 SV=2	35589	4.9307	477.596	11	25	41.0828	73.3473	69	0	1	94.343	0.0107777
O60884	DNJA2_HUMAN	DnaJ homolog subfamily A member 2 OS=Homo sapiens OX=9606 GN=DNAJA2 PE=1 SV=1	45716	6.0352	476.751	14	33	46.6019	78.4353	89	0	3	103.458	0.00878853
Q9NSI2	F207A_HUMAN	Protein FAM207A OS=Homo sapiens OX=9606 GN=FAM207A PE=1 SV=2	25440	11.4976	475.769	5	19	29.1304	47.7691	50	0	0	93.1638	0.0107707
Q9NPD8	UBE2T_HUMAN	Ubiquitin-conjugating enzyme E2 T OS=Homo sapiens OX=9606 GN=UBE2T PE=1 SV=1	22506	8.2061	475.062	8	17	50.2538	79.9458	73	0	2	103.663	0.00898948
P22460	KCNA5_HUMAN	Potassium voltage-gated channel subfamily A member 5 OS=Homo sapiens OX=9606 GN=KCNA5 PE=1 SV=4	67185	5.5796	473.161	14	43	46.9821	61.1909	100	0	0	112.518	0.00819507
Q96IZ0	PAWR_HUMAN	PRKC apoptosis WT1 regulator protein OS=Homo sapiens OX=9606 GN=PAWR PE=1 SV=1	36545	5.1504	469.957	15	25	41.4706	60.2744	54	0	1	113.449	0.00767436
Q92997	DVL3_HUMAN	Segment polarity protein dishevelled homolog DVL-3 OS=Homo sapiens OX=9606 GN=DVL3 PE=1 SV=2	78006	6.1802	468.817	16	39	29.1899	53.1506	143	0	4	87.079	0.00896734
Q14993	COJA1_HUMAN	Collagen alpha-1(XIX) chain OS=Homo sapiens OX=9606 GN=COL19A1 PE=1 SV=3	115149	8.3481	466.44	38	77	45.972	69.1738	287	0	1	109.774	0.00843232
Q14938	NFIX_HUMAN	Nuclear factor 1 X-type OS=Homo sapiens OX=9606 GN=NFIX PE=1 SV=2	55063	8.7861	465.29	13	36	56.7729	52.5798	97	0	2	104.562	0.00805984
Q9NSK0	KLC4_HUMAN	Kinesin light chain 4 OS=Homo sapiens OX=9606 GN=KLC4 PE=1 SV=3	68597	5.7612	465.134	24	58	45.2342	75.2683	182	0	4	105.42	0.00969146
Q96AQ6	PBIP1_HUMAN	Pre-B-cell leukemia transcription factor-interacting protein 1 OS=Homo sapiens OX=9606 GN=PBXIP1 PE=1 SV=1	80594	5.0391	464.671	16	59	40.4925	81.8913	91	0	2	100.839	0.00865775
Q6ZUM4	RHG27_HUMAN	Rho GTPase-activating protein 27 OS=Homo sapiens OX=9606 GN=ARHGAP27 PE=1 SV=3	98335	5.2661	464.183	20	55	40.7199	77.2505	225	0	3	106.283	0.00856487
Q9UPV0	CE164_HUMAN	Centrosomal protein of 164 kDa OS=Homo sapiens OX=9606 GN=CEP164 PE=1 SV=3	164213	5.1064	463.613	47	146	37.8082	69.0341	325	0	3	111.197	0.00904155
Q9Y2H9	MAST1_HUMAN	Microtubule-associated serine/threonine-protein kinase 1 OS=Homo sapiens OX=9606 GN=MAST1 PE=1 SV=2	170570	8.4448	463.067	61	120	50.6369	63.2159	441	0	7	109.653	0.00836182
Q9HAU5	RENT2_HUMAN	Regulator of nonsense transcripts 2 OS=Homo sapiens OX=9606 GN=UPF2 PE=1 SV=1	147716	5.3701	462.479	32	122	36.9497	92.0491	216	0	6	109.324	0.00820982
Q14526	HIC1_HUMAN	Hypermethylated in cancer 1 protein OS=Homo sapiens OX=9606 GN=HIC1 PE=1 SV=5	76459	6.3779	462.355	25	44	56.6166	49.4781	205	0	5	103.576	0.0104422
Q96EU6	RRP36_HUMAN	Ribosomal RNA processing protein 36 homolog OS=Homo sapiens OX=9606 GN=RRP36 PE=1 SV=1	29804	10.6055	462.045	10	30	32.8185	65.5923	87	0	0	100.261	0.00977772
P18858	DNLI1_HUMAN	DNA ligase 1 OS=Homo sapiens OX=9606 GN=LIG1 PE=1 SV=1	101673	5.3364	461.302	30	88	40.914	82.911	195	0	2	107.054	0.0102883
O15013	ARHGA_HUMAN	Rho guanine nucleotide exchange factor 10 OS=Homo sapiens OX=9606 GN=ARHGEF10 PE=1 SV=4	151515	5.3379	460.764	40	81	41.1249	67.7385	293	0	7	113.05	0.00946766
O43164	PJA2_HUMAN	E3 ubiquitin-protein ligase Praja-2 OS=Homo sapiens OX=9606 GN=PJA2 PE=1 SV=4	78165	4.0854	460.326	17	42	42.7966	55.9863	107	0	3	108.93	0.010613
Q9ULJ8	NEB1_HUMAN	Neurabin-1 OS=Homo sapiens OX=9606 GN=PPP1R9A PE=1 SV=2	123266	4.8252	459.447	39	84	46.0838	66.6401	266	0	4	104.329	0.0092727
Q9P1Z0	ZBTB4_HUMAN	Zinc finger and BTB domain-containing protein 4 OS=Homo sapiens OX=9606 GN=ZBTB4 PE=1 SV=3	105048	8.3086	459.318	24	51	42.4482	52.2194	203	0	2	105.946	0.00896657
Q96BR1	SGK3_HUMAN	Serine/threonine-protein kinase Sgk3 OS=Homo sapiens OX=9606 GN=SGK3 PE=1 SV=1	57072	6.4688	454.983	13	37	36.4919	63.6005	82	0	1	102.525	0.00983642
Q9Y256	FACE2_HUMAN	CAAX prenyl protease 2 OS=Homo sapiens OX=9606 GN=RCE1 PE=1 SV=1	35808	7.8574	454.524	13	18	44.6809	29.0007	105	0	6	101.342	0.00874585
Q9NPG3	UBN1_HUMAN	Ubinuclein-1 OS=Homo sapiens OX=9606 GN=UBN1 PE=1 SV=2	121446	9.7471	453.86	30	94	42.2399	71.7397	241	0	1	109.287	0.00854892
P36952	SPB5_HUMAN	Serpin B5 OS=Homo sapiens OX=9606 GN=SERPINB5 PE=1 SV=2	42073	5.644	450.66	11	33	48.8	40.5834	118	0	2	93.011	0.00936933
P08621	RU17_HUMAN	U1 small nuclear ribonucleoprotein 70 kDa OS=Homo sapiens OX=9606 GN=SNRNP70 PE=1 SV=2	51525	10.2671	450.55	25	56	28.3753	41.8588	153	0	5	98.2636	0.00882835
P38606	VATA_HUMAN	V-type proton ATPase catalytic subunit A OS=Homo sapiens OX=9606 GN=ATP6V1A PE=1 SV=2	68260	5.1855	450.214	22	52	50.4052	43.5248	158	0	7	110.339	0.00861845
Q96MN2	NALP4_HUMAN	NACHT, LRR and PYD domains-containing protein 4 OS=Homo sapiens OX=9606 GN=NLRP4 PE=1 SV=3	113341	5.4331	449.541	33	85	39.7384	84.6273	230	0	6	115.393	0.00784201
Q9HCD5	NCOA5_HUMAN	Nuclear receptor coactivator 5 OS=Homo sapiens OX=9606 GN=NCOA5 PE=1 SV=2	65496	9.8057	448.658	29	101	33.8515	52.8387	180	0	2	91.8231	0.00837432
P55327	TPD52_HUMAN	Tumor protein D52 OS=Homo sapiens OX=9606 GN=TPD52 PE=1 SV=2	24312	4.5908	447.59	4	15	27.2321	6.3017	53	0	1	99.7677	0.00947797
Q6ZW31	SYDE1_HUMAN	Rho GTPase-activating protein SYDE1 OS=Homo sapiens OX=9606 GN=SYDE1 PE=1 SV=1	79743	8.3965	446.696	22	70	34.5578	63.2284	147	0	0	104.541	0.00852153
Q8IZD4	DCP1B_HUMAN	mRNA-decapping enzyme 1B OS=Homo sapiens OX=9606 GN=DCP1B PE=1 SV=2	67680	8.6748	445.982	10	44	29.0113	50.8975	92	0	0	103.074	0.00976882
Q8WUM0	NU133_HUMAN	Nuclear pore complex protein Nup133 OS=Homo sapiens OX=9606 GN=NUP133 PE=1 SV=2	128897	4.7944	444.267	46	99	50.692	75.4028	279	0	7	117.523	0.00882382
Q6DT37	MRCKG_HUMAN	Serine/threonine-protein kinase MRCK gamma OS=Homo sapiens OX=9606 GN=CDC42BPG PE=1 SV=2	172351	5.855	444.045	39	131	40.6834	76.7107	306	0	3	110.836	0.00900799
Q9Y5K6	CD2AP_HUMAN	CD2-associated protein OS=Homo sapiens OX=9606 GN=CD2AP PE=1 SV=1	71407	6.0015	441.73	19	68	35.0548	79.217	131	0	3	109.171	0.00909516
Q14676	MDC1_HUMAN	Mediator of DNA damage checkpoint protein 1 OS=Homo sapiens OX=9606 GN=MDC1 PE=1 SV=3	226526	5.1899	441.577	54	143	44.2317	84.1759	427	0	2	107.131	0.00877162
P18206	VINC_HUMAN	Vinculin OS=Homo sapiens OX=9606 GN=VCL PE=1 SV=4	123721	5.3481	441.017	34	107	39.7707	64.8278	219	0	12	94.8682	0.0100564
Q86X29	LSR_HUMAN	Lipolysis-stimulated lipoprotein receptor OS=Homo sapiens OX=9606 GN=LSR PE=1 SV=4	71393	7.8457	440.654	24	52	53.0046	76.7533	203	0	1	106.395	0.00985997
Q8N137	CNTRB_HUMAN	Centrobin OS=Homo sapiens OX=9606 GN=CNTROB PE=1 SV=1	101191	5.2661	439.997	23	85	29.6788	77.0455	117	0	2	106.341	0.00874194
Q5VWG9	TAF3_HUMAN	Transcription initiation factor TFIID subunit 3 OS=Homo sapiens OX=9606 GN=TAF3 PE=1 SV=1	103517	9.4438	439.853	38	70	49.3003	61.2449	272	0	10	107.49	0.00818838
P23443	KS6B1_HUMAN	Ribosomal protein S6 kinase beta-1 OS=Homo sapiens OX=9606 GN=RPS6KB1 PE=1 SV=2	59101	6.2007	438.665	22	37	49.9048	71.0578	141	0	7	106.97	0.00859938
O43143	DHX15_HUMAN	Pre-mRNA-splicing factor ATP-dependent RNA helicase DHX15 OS=Homo sapiens OX=9606 GN=DHX15 PE=1 SV=2	90875	7.1191	437.718	36	84	37.7359	71.1687	193	0	6	100.479	0.00971509
O43353	RIPK2_HUMAN	Receptor-interacting serine/threonine-protein kinase 2 OS=Homo sapiens OX=9606 GN=RIPK2 PE=1 SV=2	61156	6.6504	436.339	13	45	22.5926	70.1766	99	0	0	105.301	0.00954417
Q92769	HDAC2_HUMAN	Histone deacetylase 2 OS=Homo sapiens OX=9606 GN=HDAC2 PE=1 SV=2	55328	5.5078	436.077	14	34	40.5738	33.803	123	0	6	99.5702	0.00886587
Q9H3P7	GCP60_HUMAN	Golgi resident protein GCP60 OS=Homo sapiens OX=9606 GN=ACBD3 PE=1 SV=4	60556	4.834	435.688	11	44	23.8636	62.9203	130	0	2	98.195	0.00873757
Q15208	STK38_HUMAN	Serine/threonine-protein kinase 38 OS=Homo sapiens OX=9606 GN=STK38 PE=1 SV=1	54155	6.7441	435.393	13	45	47.3118	54.1046	91	0	4	112.354	0.00905037
Q9P127	LUZP4_HUMAN	Leucine zipper protein 4 OS=Homo sapiens OX=9606 GN=LUZP4 PE=1 SV=1	35915	9.8394	435.055	21	50	37.6997	85.611	113	0	0	126.24	0.0093023
P37275	ZEB1_HUMAN	Zinc finger E-box-binding homeobox 1 OS=Homo sapiens OX=9606 GN=ZEB1 PE=1 SV=2	123996	4.6846	434.975	32	83	27.1352	75.955	243	0	4	115.131	0.00831968
P17544	ATF7_HUMAN	Cyclic AMP-dependent transcription factor ATF-7 OS=Homo sapiens OX=9606 GN=ATF7 PE=1 SV=3	51724	7.9512	434.868	11	30	45.7557	60.4659	89	0	0	101.929	0.00911249
Q9UHC7	MKRN1_HUMAN	E3 ubiquitin-protein ligase makorin-1 OS=Homo sapiens OX=9606 GN=MKRN1 PE=1 SV=3	53315	4.8721	434.676	12	33	45.6432	38.8278	62	0	2	101.803	0.00800847
Q86YR6	POTED_HUMAN	POTE ankyrin domain family member D OS=Homo sapiens OX=9606 GN=POTED PE=2 SV=2	66351	6.3091	434.482	13	54	28.0822	58.8488	92	0	2	109.191	0.00937621
Q9UJV9	DDX41_HUMAN	Probable ATP-dependent RNA helicase DDX41 OS=Homo sapiens OX=9606 GN=DDX41 PE=1 SV=2	69793	6.3926	433.89	22	63	40.1929	38.1204	214	0	4	99.6012	0.00846152
Q6NZI2	CAVN1_HUMAN	Caveolae-associated protein 1 OS=Homo sapiens OX=9606 GN=CAVIN1 PE=1 SV=1	43449	5.3394	433.843	11	27	56.9231	36.6051	84	0	3	95.211	0.00812866
P80723	BASP1_HUMAN	Brain acid soluble protein 1 OS=Homo sapiens OX=9606 GN=BASP1 PE=1 SV=2	22680	4.4238	433.591	12	27	47.1366	106.169	63	0	0	111.608	0.00996578
Q8N302	AGGF1_HUMAN	Angiogenic factor with G patch and FHA domains 1 OS=Homo sapiens OX=9606 GN=AGGF1 PE=1 SV=2	80927	5.1328	431.852	28	55	52.1008	75.0563	187	0	4	101.219	0.00871635
O75170	PP6R2_HUMAN	Serine/threonine-protein phosphatase 6 regulatory subunit 2 OS=Homo sapiens OX=9606 GN=PPP6R2 PE=1 SV=2	104875	4.5542	430.814	24	71	44.2029	49.6654	187	0	2	109.856	0.0093558
Q9Y3X0	CCDC9_HUMAN	Coiled-coil domain-containing protein 9 OS=Homo sapiens OX=9606 GN=CCDC9 PE=1 SV=1	59667	5.1504	429.048	21	44	35.0282	44.3747	110	0	0	105.571	0.00954027
Q8IXQ4	GPAM1_HUMAN	GPALPP motifs-containing protein 1 OS=Homo sapiens OX=9606 GN=GPALPP1 PE=1 SV=1	38118	5.0684	428.159	9	37	35.2941	101.524	61	0	0	107.963	0.00872995
Q969K4	ABTB1_HUMAN	Ankyrin repeat and BTB/POZ domain-containing protein 1 OS=Homo sapiens OX=9606 GN=ABTB1 PE=1 SV=1	53944	4.9863	428.058	12	39	43.9331	69.0917	84	0	0	109.475	0.00866633
Q09013	DMPK_HUMAN	Myotonin-protein kinase OS=Homo sapiens OX=9606 GN=DMPK PE=1 SV=3	69341	4.7329	427.894	18	42	56.2798	66.6453	134	0	4	110.013	0.00791013
P08620	FGF4_HUMAN	Fibroblast growth factor 4 OS=Homo sapiens OX=9606 GN=FGF4 PE=1 SV=1	22033	10.0195	427.813	5	20	30.0971	84.3886	17	0	1	84.4732	0.0103664
O94826	TOM70_HUMAN	Mitochondrial import receptor subunit TOM70 OS=Homo sapiens OX=9606 GN=TOMM70 PE=1 SV=1	67412	6.772	425.769	18	50	44.2434	54.0905	147	0	7	99.15	0.0106647
P55884	EIF3B_HUMAN	Eukaryotic translation initiation factor 3 subunit B OS=Homo sapiens OX=9606 GN=EIF3B PE=1 SV=3	92423	4.6978	424.111	23	54	40.7862	43.2358	178	0	5	96.2559	0.00881251
P78545	ELF3_HUMAN	ETS-related transcription factor Elf-3 OS=Homo sapiens OX=9606 GN=ELF3 PE=1 SV=1	41428	5.395	424.049	10	24	46.6307	63.1565	78	0	4	103.95	0.00869619
Q86TN4	TRPT1_HUMAN	tRNA 2'-phosphotransferase 1 OS=Homo sapiens OX=9606 GN=TRPT1 PE=1 SV=2	27724	10.4165	421.868	8	22	47.8261	16.1448	79	0	3	102.32	0.0108433
O43719	HTSF1_HUMAN	HIV Tat-specific factor 1 OS=Homo sapiens OX=9606 GN=HTATSF1 PE=1 SV=1	85800	4.0972	420.053	25	106	38.543	64.4107	205	0	4	98.3095	0.00963343
Q32P44	EMAL3_HUMAN	Echinoderm microtubule-associated protein-like 3 OS=Homo sapiens OX=9606 GN=EML3 PE=1 SV=1	95137	6.6929	419.925	24	65	39.6205	63.5289	182	0	1	93.0946	0.00974112
Q8N3D4	EH1L1_HUMAN	EH domain-binding protein 1-like protein 1 OS=Homo sapiens OX=9606 GN=EHBP1L1 PE=1 SV=2	161755	4.6011	418.624	53	113	43.9921	58.803	373	0	3	108.328	0.00914247
Q9BZI7	REN3B_HUMAN	Regulator of nonsense transcripts 3B OS=Homo sapiens OX=9606 GN=UPF3B PE=1 SV=1	57727	9.8979	417.482	20	53	27.1222	76.9673	112	0	1	105.819	0.00979296
Q5W041	ARMC3_HUMAN	Armadillo repeat-containing protein 3 OS=Homo sapiens OX=9606 GN=ARMC3 PE=2 SV=2	96344	5.811	416.097	28	76	43.1193	73.8865	159	0	3	108.401	0.00831065
Q7L014	DDX46_HUMAN	Probable ATP-dependent RNA helicase DDX46 OS=Homo sapiens OX=9606 GN=DDX46 PE=1 SV=2	117289	9.6519	416.093	46	98	40.1552	68.3597	303	0	8	102.948	0.00971289
O94964	SOGA1_HUMAN	Protein SOGA1 OS=Homo sapiens OX=9606 GN=SOGA1 PE=1 SV=2	159660	6.0234	415.358	58	147	45.4673	61.5627	365	0	7	109.005	0.00932283
P00918	CAH2_HUMAN	Carbonic anhydrase 2 OS=Homo sapiens OX=9606 GN=CA2 PE=1 SV=2	29227	7.0269	414.984	6	19	52.3077	50.7956	52	0	1	102.688	0.00945415
O43516	WIPF1_HUMAN	WAS/WASL-interacting protein family member 1 OS=Homo sapiens OX=9606 GN=WIPF1 PE=1 SV=3	51227	11.8784	414.176	14	27	59.0457	55.6344	99	0	1	102.37	0.00901305
P26640	SYVC_HUMAN	Valine--tRNA ligase OS=Homo sapiens OX=9606 GN=VARS1 PE=1 SV=4	140387	7.3491	414.163	26	90	31.7247	56.7126	183	0	2	101.794	0.00904111
Q9UNF1	MAGD2_HUMAN	Melanoma-associated antigen D2 OS=Homo sapiens OX=9606 GN=MAGED2 PE=1 SV=2	64914	9.7148	413.106	26	52	44.0594	67.5297	180	0	3	98.6752	0.00876263
Q9H307	PININ_HUMAN	Pinin OS=Homo sapiens OX=9606 GN=PNN PE=1 SV=5	81579	6.7456	412.787	17	71	31.3808	88.0123	112	0	0	117.073	0.008378
Q8WWI1	LMO7_HUMAN	LIM domain only protein 7 OS=Homo sapiens OX=9606 GN=LMO7 PE=1 SV=3	192575	8.0273	412.478	38	173	30.1842	81.4699	192	0	8	94.6647	0.00910975
Q9H4A5	GLP3L_HUMAN	Golgi phosphoprotein 3-like OS=Homo sapiens OX=9606 GN=GOLPH3L PE=1 SV=1	32746	5.4917	412.271	9	22	35.0877	110.447	70	0	1	108.999	0.00916677
P06753	TPM3_HUMAN	Tropomyosin alpha-3 chain OS=Homo sapiens OX=9606 GN=TPM3 PE=1 SV=2	32929	4.4868	411.97	8	28	22.4561	18.8576	48	0	0	87.5288	0.00841113
P52333	JAK3_HUMAN	Tyrosine-protein kinase JAK3 OS=Homo sapiens OX=9606 GN=JAK3 PE=1 SV=2	125019	6.7529	411.555	25	94	30.3381	79.3069	182	0	5	111.581	0.00891638
O00566	MPP10_HUMAN	U3 small nucleolar ribonucleoprotein protein MPP10 OS=Homo sapiens OX=9606 GN=MPHOSPH10 PE=1 SV=2	78815	4.5776	409.462	22	52	32.0117	53.7664	118	0	2	100.719	0.00839504
Q86VM9	ZCH18_HUMAN	Zinc finger CCCH domain-containing protein 18 OS=Homo sapiens OX=9606 GN=ZC3H18 PE=1 SV=2	106315	8.5591	409.087	43	141	40.8185	55.2594	206	0	4	106.586	0.00848694
Q9NPF5	DMAP1_HUMAN	DNA methyltransferase 1-associated protein 1 OS=Homo sapiens OX=9606 GN=DMAP1 PE=1 SV=1	52959	9.8672	408.825	17	52	42.8265	75.5399	82	0	3	108.238	0.0111086
Q8IZP0	ABI1_HUMAN	Abl interactor 1 OS=Homo sapiens OX=9606 GN=ABI1 PE=1 SV=4	55046	6.6284	407.862	8	32	28.1496	46.5276	64	0	2	95.2615	0.00935773
Q9Y613	FHOD1_HUMAN	FH1/FH2 domain-containing protein 1 OS=Homo sapiens OX=9606 GN=FHOD1 PE=1 SV=3	126472	5.9619	407.837	37	88	44.0722	87.7216	219	0	6	103.585	0.00951285
Q9Y6N9	USH1C_HUMAN	Harmonin OS=Homo sapiens OX=9606 GN=USH1C PE=1 SV=3	62172	5.2031	407.72	15	50	28.8043	79.7861	88	0	2	112.067	0.00966437
Q9NR55	BATF3_HUMAN	Basic leucine zipper transcriptional factor ATF-like 3 OS=Homo sapiens OX=9606 GN=BATF3 PE=1 SV=1	14458	9.3838	407.574	3	9	18.8976	37.4226	30	0	0	80.5792	0.00867143
Q15393	SF3B3_HUMAN	Splicing factor 3B subunit 3 OS=Homo sapiens OX=9606 GN=SF3B3 PE=1 SV=4	135491	4.9585	406.979	26	72	41.4955	79.1293	200	0	7	105.369	0.00858593
Q15027	ACAP1_HUMAN	Arf-GAP with coiled-coil, ANK repeat and PH domain-containing protein 1 OS=Homo sapiens OX=9606 GN=ACAP1 PE=1 SV=1	81484	7.4355	405.466	17	65	36.6216	86.4594	132	0	1	97.8723	0.00919814
Q6DD88	ATLA3_HUMAN	Atlastin-3 OS=Homo sapiens OX=9606 GN=ATL3 PE=1 SV=1	60503	5.2998	405.202	15	48	48.9834	88.5529	111	0	2	119.123	0.00847453
Q9NSI8	SAMN1_HUMAN	SAM domain-containing protein SAMSN-1 OS=Homo sapiens OX=9606 GN=SAMSN1 PE=1 SV=1	41682	5.105	405.018	11	35	32.4397	73.1306	69	0	1	121.887	0.00805289
P15056	BRAF_HUMAN	Serine/threonine-protein kinase B-raf OS=Homo sapiens OX=9606 GN=BRAF PE=1 SV=4	84383	7.2656	403.01	19	50	42.8198	68.1377	149	0	7	109.254	0.00865255
P35523	CLCN1_HUMAN	Chloride channel protein 1 OS=Homo sapiens OX=9606 GN=CLCN1 PE=1 SV=3	108556	5.6133	402.959	33	61	55.3644	61.6986	201	0	12	108.759	0.00852816
O15213	WDR46_HUMAN	WD repeat-containing protein 46 OS=Homo sapiens OX=9606 GN=WDR46 PE=1 SV=3	68028	10.0532	401.793	18	45	40.6557	76.2778	88	0	3	102.467	0.00884484
O75151	PHF2_HUMAN	Lysine-specific demethylase PHF2 OS=Homo sapiens OX=9606 GN=PHF2 PE=1 SV=4	120699	9.5127	401.112	34	84	47.6277	88.7468	255	0	0	114.557	0.00912606
O95049	ZO3_HUMAN	Tight junction protein ZO-3 OS=Homo sapiens OX=9606 GN=TJP3 PE=1 SV=3	101335	6.2842	400.187	27	71	46.6812	72.4381	157	0	2	101.654	0.00906097
P07900	HS90A_HUMAN	Heat shock protein HSP 90-alpha OS=Homo sapiens OX=9606 GN=HSP90AA1 PE=1 SV=5	84606	4.7476	399.782	39	92	46.1749	73.8232	190	0	8	114.06	0.00873117
P08631	HCK_HUMAN	Tyrosine-protein kinase HCK OS=Homo sapiens OX=9606 GN=HCK PE=1 SV=5	59561	6.2607	399.733	17	39	32.5095	68.2259	94	0	3	108.316	0.0096942
O75081	MTG16_HUMAN	Protein CBFA2T3 OS=Homo sapiens OX=9606 GN=CBFA2T3 PE=1 SV=2	71147	8.0698	399.229	17	55	37.2129	59.2356	110	0	2	100.953	0.00891454
P60981	DEST_HUMAN	Destrin OS=Homo sapiens OX=9606 GN=DSTN PE=1 SV=3	18493	7.8384	399.219	2	19	8.4848	20.5442	6	0	0	80.5379	0.00767749
Q8NFQ8	TOIP2_HUMAN	Torsin-1A-interacting protein 2 OS=Homo sapiens OX=9606 GN=TOR1AIP2 PE=1 SV=1	51232	4.6553	398.52	13	41	42.766	67.7556	94	0	1	115.57	0.00855671
O95936	EOMES_HUMAN	Eomesodermin homolog OS=Homo sapiens OX=9606 GN=EOMES PE=1 SV=3	72686	6.999	398.093	13	37	38.484	22.4434	111	0	3	89.0424	0.010124
P39880	CUX1_HUMAN	Homeobox protein cut-like 1 OS=Homo sapiens OX=9606 GN=CUX1 PE=1 SV=3	164086	5.5898	397.572	39	128	43.0565	95.4532	286	0	5	107.087	0.00898722
Q6PKG0	LARP1_HUMAN	La-related protein 1 OS=Homo sapiens OX=9606 GN=LARP1 PE=1 SV=2	123434	9.0967	396.597	33	103	42.427	43.6345	240	0	6	101.476	0.00960791
Q9Y6Y1	CMTA1_HUMAN	Calmodulin-binding transcription activator 1 OS=Homo sapiens OX=9606 GN=CAMTA1 PE=1 SV=4	183554	7.1719	396.21	37	97	41.6617	65.2958	266	0	13	109.692	0.00818871
O95402	MED26_HUMAN	Mediator of RNA polymerase II transcription subunit 26 OS=Homo sapiens OX=9606 GN=MED26 PE=1 SV=2	65406	9.4966	394.97	15	43	40.1667	72.8003	158	0	1	97.0094	0.00837968
Q9NYY8	FAKD2_HUMAN	FAST kinase domain-containing protein 2, mitochondrial OS=Homo sapiens OX=9606 GN=FASTKD2 PE=1 SV=1	81410	7.9468	394.052	25	60	38.5915	70.3831	192	0	12	99.2883	0.0117107
Q9BY76	ANGL4_HUMAN	Angiopoietin-related protein 4 OS=Homo sapiens OX=9606 GN=ANGPTL4 PE=1 SV=2	45185	9.0264	393.284	11	25	42.1182	99.5759	53	0	2	126.865	0.00931528
Q00653	NFKB2_HUMAN	Nuclear factor NF-kappa-B p100 subunit OS=Homo sapiens OX=9606 GN=NFKB2 PE=1 SV=4	96689	5.8008	393.154	22	56	44.6667	40.7028	115	0	1	101.259	0.00902925
Q92599	SEPT8_HUMAN	Septin-8 OS=Homo sapiens OX=9606 GN=SEPTIN8 PE=1 SV=4	55721	5.8418	392.389	22	47	57.971	77.6306	106	0	2	110.493	0.00944553
Q8TDP1	RNH2C_HUMAN	Ribonuclease H2 subunit C OS=Homo sapiens OX=9606 GN=RNASEH2C PE=1 SV=1	17829	4.7402	392.284	6	16	60.3659	73.4074	38	0	1	140.674	0.00856643
Q99081	HTF4_HUMAN	Transcription factor 12 OS=Homo sapiens OX=9606 GN=TCF12 PE=1 SV=1	72920	6.5405	390.614	25	44	68.6217	43.2518	212	0	6	105.14	0.00895388
Q6IPM2	IQCE_HUMAN	IQ domain-containing protein E OS=Homo sapiens OX=9606 GN=IQCE PE=1 SV=2	77250	9.4468	390.241	23	69	40.5755	76.9838	185	0	1	94.9784	0.00886022
P01009	A1AT_HUMAN	Alpha-1-antitrypsin OS=Homo sapiens OX=9606 GN=SERPINA1 PE=1 SV=3	46707	5.2412	389.574	12	34	65.311	61.0941	96	0	2	108.691	0.00872774
O15037	KHNYN_HUMAN	Protein KHNYN OS=Homo sapiens OX=9606 GN=KHNYN PE=1 SV=3	74487	6.5845	387.912	23	73	51.3274	64.1719	171	0	4	104.088	0.00984157
Q96PJ5	FCRL4_HUMAN	Fc receptor-like protein 4 OS=Homo sapiens OX=9606 GN=FCRL4 PE=1 SV=1	57188	6.0688	387.619	12	36	38.0583	78.6295	63	0	0	120.44	0.0093618
Q5TZA2	CROCC_HUMAN	Rootletin OS=Homo sapiens OX=9606 GN=CROCC PE=1 SV=1	228385	5.2778	387.577	74	219	32.6723	66.6275	391	0	3	101.529	0.0100443
P28715	ERCC5_HUMAN	DNA excision repair protein ERCC-5 OS=Homo sapiens OX=9606 GN=ERCC5 PE=1 SV=3	133026	4.9497	386.083	23	97	29.511	81.6347	136	0	4	112.681	0.00946161
Q9UPN7	PP6R1_HUMAN	Serine/threonine-protein phosphatase 6 regulatory subunit 1 OS=Homo sapiens OX=9606 GN=PPP6R1 PE=1 SV=5	96663	4.2583	386.039	21	52	51.9864	81.0589	212	0	2	99.7141	0.00940209
O95400	CD2B2_HUMAN	CD2 antigen cytoplasmic tail-binding protein 2 OS=Homo sapiens OX=9606 GN=CD2BP2 PE=1 SV=1	37623	4.2979	385.781	14	27	62.1701	61.3493	74	0	2	113.955	0.00865279
Q9Y5S2	MRCKB_HUMAN	Serine/threonine-protein kinase MRCK beta OS=Homo sapiens OX=9606 GN=CDC42BPB PE=1 SV=2	194191	5.9268	385.127	48	152	32.9632	63.7027	299	0	8	107.29	0.00891419
Q04637	IF4G1_HUMAN	Eukaryotic translation initiation factor 4 gamma 1 OS=Homo sapiens OX=9606 GN=EIF4G1 PE=1 SV=4	175381	5.0713	385.025	45	121	40.5253	87.5483	279	0	4	108.578	0.00889152
Q8IWB6	TEX14_HUMAN	Inactive serine/threonine-protein kinase TEX14 OS=Homo sapiens OX=9606 GN=TEX14 PE=1 SV=2	167795	4.8545	383.335	37	123	32.3981	66.2142	228	0	5	107.757	0.00902832
Q14247	SRC8_HUMAN	Src substrate cortactin OS=Homo sapiens OX=9606 GN=CTTN PE=1 SV=2	61548	5.0771	382.765	21	46	45.8182	45.8261	132	0	0	98.2419	0.00949602
P49796	RGS3_HUMAN	Regulator of G-protein signaling 3 OS=Homo sapiens OX=9606 GN=RGS3 PE=1 SV=2	132252	5.8491	382.687	30	111	40.7346	73.609	194	0	4	113.263	0.00899245
Q96NY9	MUS81_HUMAN	Crossover junction endonuclease MUS81 OS=Homo sapiens OX=9606 GN=MUS81 PE=1 SV=3	61135	10.0313	381.765	14	40	36.6606	73.4131	104	0	1	104.811	0.0103015
Q9NQX5	NPDC1_HUMAN	Neural proliferation differentiation and control protein 1 OS=Homo sapiens OX=9606 GN=NPDC1 PE=1 SV=2	34494	6.5815	381.451	8	26	42.7692	30.8722	49	0	2	98.0476	0.00791178
O43150	ASAP2_HUMAN	Arf-GAP with SH3 domain, ANK repeat and PH domain-containing protein 2 OS=Homo sapiens OX=9606 GN=ASAP2 PE=1 SV=3	111580	6.2227	381.154	27	80	40.2584	61.6749	204	0	5	100.082	0.0104622
P09493	TPM1_HUMAN	Tropomyosin alpha-1 chain OS=Homo sapiens OX=9606 GN=TPM1 PE=1 SV=2	32688	4.4897	380.255	11	28	40.493	27.1654	64	0	0	92.0395	0.0084328
O00400	ACATN_HUMAN	Acetyl-coenzyme A transporter 1 OS=Homo sapiens OX=9606 GN=SLC33A1 PE=1 SV=1	60869	7.0737	379.169	17	40	55.1913	62.9575	119	0	5	104.57	0.00861005
P02545	LMNA_HUMAN	Prelamin-A/C OS=Homo sapiens OX=9606 GN=LMNA PE=1 SV=1	74094	6.5815	378.601	25	73	31.7771	53.4685	104	0	1	98.9191	0.00901151
Q9H900	ZWILC_HUMAN	Protein zwilch homolog OS=Homo sapiens OX=9606 GN=ZWILCH PE=1 SV=2	67171	5.811	377.318	9	40	31.6413	66.7418	113	0	2	104.806	0.00914557
Q86VY9	T200A_HUMAN	Transmembrane protein 200A OS=Homo sapiens OX=9606 GN=TMEM200A PE=1 SV=1	54321	9.542	377.204	13	37	39.9185	69.3992	120	0	4	92.3601	0.00821421
Q12888	TP53B_HUMAN	TP53-binding protein 1 OS=Homo sapiens OX=9606 GN=TP53BP1 PE=1 SV=2	213440	4.4297	376.511	57	146	39.3509	81.2859	493	0	14	104.498	0.00894217
Q8IYB4	PEX5R_HUMAN	PEX5-related protein OS=Homo sapiens OX=9606 GN=PEX5L PE=1 SV=2	69654	5.0054	376.475	28	47	68.2109	67.174	146	0	6	111.012	0.00923619
Q0VD83	APOBR_HUMAN	Apolipoprotein B receptor OS=Homo sapiens OX=9606 GN=APOBR PE=1 SV=3	115564	4.1807	376.078	41	84	61.5314	68.1366	257	0	7	111.585	0.00949744
Q5T1M5	FKB15_HUMAN	FK506-binding protein 15 OS=Homo sapiens OX=9606 GN=FKBP15 PE=1 SV=2	133546	4.9307	375.809	30	87	34.0443	78.182	247	0	6	106.051	0.00930445
Q9P209	CEP72_HUMAN	Centrosomal protein of 72 kDa OS=Homo sapiens OX=9606 GN=CEP72 PE=1 SV=2	71672	6.063	375.674	16	49	40.8037	52.5076	100	0	1	103.584	0.00912516
O60303	KATIP_HUMAN	Katanin-interacting protein OS=Homo sapiens OX=9606 GN=KATNIP PE=1 SV=4	180804	5.4712	375.654	46	125	45.9209	77.1841	282	0	5	113.91	0.00826173
P30876	RPB2_HUMAN	DNA-directed RNA polymerase II subunit RPB2 OS=Homo sapiens OX=9606 GN=POLR2B PE=1 SV=1	133810	6.4307	374.694	41	102	43.6968	57.3057	258	0	9	96.8329	0.00834262
Q99661	KIF2C_HUMAN	Kinesin-like protein KIF2C OS=Homo sapiens OX=9606 GN=KIF2C PE=1 SV=2	81261	7.7153	374.415	19	59	41.2414	74.6896	119	0	6	114.177	0.00870819
Q9C000	NLRP1_HUMAN	NACHT, LRR and PYD domains-containing protein 1 OS=Homo sapiens OX=9606 GN=NLRP1 PE=1 SV=1	165759	6.3809	373.932	42	120	44.7386	72.8562	201	0	8	117.612	0.0084655
Q96S66	CLCC1_HUMAN	Chloride channel CLIC-like protein 1 OS=Homo sapiens OX=9606 GN=CLCC1 PE=1 SV=1	61983	5.2163	372.926	25	51	47.9129	50.1955	152	0	5	110.573	0.00911369
P16278	BGAL_HUMAN	Beta-galactosidase OS=Homo sapiens OX=9606 GN=GLB1 PE=1 SV=2	76026	6.0981	372.429	14	36	42.6883	59.469	118	0	2	106.877	0.00791014
Q13363	CTBP1_HUMAN	C-terminal-binding protein 1 OS=Homo sapiens OX=9606 GN=CTBP1 PE=1 SV=2	47505	6.293	369.837	18	39	62.7273	61.4709	147	0	2	108.695	0.0100335
Q5JTC6	AMER1_HUMAN	APC membrane recruitment protein 1 OS=Homo sapiens OX=9606 GN=AMER1 PE=1 SV=2	123951	4.5791	369.372	50	97	55.5947	60.9533	362	0	18	108.701	0.00962049
Q9Y653	AGRG1_HUMAN	Adhesion G-protein coupled receptor G1 OS=Homo sapiens OX=9606 GN=ADGRG1 PE=1 SV=2	77688	8.4316	369.322	17	42	47.9076	81.4576	124	0	3	105.294	0.00887072
P42568	AF9_HUMAN	Protein AF-9 OS=Homo sapiens OX=9606 GN=MLLT3 PE=1 SV=2	63312	8.9238	368.508	14	55	36.4437	44.2557	96	0	0	117.516	0.00807782
O95248	MTMR5_HUMAN	Myotubularin-related protein 5 OS=Homo sapiens OX=9606 GN=SBF1 PE=1 SV=4	208310	6.4453	367.709	50	118	39.1328	52.5237	472	0	4	101.607	0.0112524
Q8NEN9	PDZD8_HUMAN	PDZ domain-containing protein 8 OS=Homo sapiens OX=9606 GN=PDZD8 PE=1 SV=1	128483	5.6982	367.622	35	111	35.5286	90.1259	174	0	2	119.387	0.00951818
P80192	M3K9_HUMAN	Mitogen-activated protein kinase kinase kinase 9 OS=Homo sapiens OX=9606 GN=MAP3K9 PE=1 SV=3	121818	5.521	366.852	24	82	41.1232	84.582	150	0	3	120.203	0.00981655
Q86UU1	PHLB1_HUMAN	Pleckstrin homology-like domain family B member 1 OS=Homo sapiens OX=9606 GN=PHLDB1 PE=1 SV=1	151067	8.6909	365.8	42	113	38.78	53.4162	281	0	11	112.104	0.00898921
Q16774	KGUA_HUMAN	Guanylate kinase OS=Homo sapiens OX=9606 GN=GUK1 PE=1 SV=2	21712	6.1157	365.539	6	24	39.0863	73.2633	39	0	0	95.8136	0.013615
Q5JPF3	AN36C_HUMAN	Ankyrin repeat domain-containing protein 36C OS=Homo sapiens OX=9606 GN=ANKRD36C PE=1 SV=3	199624	7.7227	364.373	61	187	37.2328	67.1719	378	0	6	101.418	0.00923008
Q9NR30	DDX21_HUMAN	Nucleolar RNA helicase 2 OS=Homo sapiens OX=9606 GN=DDX21 PE=1 SV=5	87290	9.6797	364.305	21	75	24.3934	66.758	112	0	0	97.9998	0.00885349
O00533	NCHL1_HUMAN	Neural cell adhesion molecule L1-like protein OS=Homo sapiens OX=9606 GN=CHL1 PE=1 SV=4	134986	5.4009	363.92	24	78	35.0166	51.4893	167	0	2	104.389	0.00880679
Q8IXT1	DDIAS_HUMAN	DNA damage-induced apoptosis suppressor protein OS=Homo sapiens OX=9606 GN=DDIAS PE=2 SV=2	111545	6.7778	363.799	29	85	37.976	56.2189	176	0	7	104.529	0.00904407
Q9Y4W2	LAS1L_HUMAN	Ribosomal biogenesis protein LAS1L OS=Homo sapiens OX=9606 GN=LAS1L PE=1 SV=2	83012	4.4487	363.681	15	58	31.8801	32.5186	102	0	1	91.3845	0.0114087
Q676U5	A16L1_HUMAN	Autophagy-related protein 16-1 OS=Homo sapiens OX=9606 GN=ATG16L1 PE=1 SV=2	68222	6.1846	363.333	18	48	27.3476	56.793	102	0	2	102.213	0.00937682
Q16825	PTN21_HUMAN	Tyrosine-protein phosphatase non-receptor type 21 OS=Homo sapiens OX=9606 GN=PTPN21 PE=1 SV=2	133197	7.7446	361.856	22	81	35.6899	61.7673	141	0	11	106.381	0.008468
Q8TES7	FBF1_HUMAN	Fas-binding factor 1 OS=Homo sapiens OX=9606 GN=FBF1 PE=1 SV=2	125369	6.6255	361.38	46	101	35.3928	70.3596	218	0	3	106.263	0.00837222
Q9H2F5	EPC1_HUMAN	Enhancer of polycomb homolog 1 OS=Homo sapiens OX=9606 GN=EPC1 PE=1 SV=1	93405	8.6982	359.744	22	61	41.3876	82.0551	117	0	2	117.631	0.011155
Q9Y4F5	C170B_HUMAN	Centrosomal protein of 170 kDa protein B OS=Homo sapiens OX=9606 GN=CEP170B PE=1 SV=4	171583	6.3838	359.607	59	140	48.1435	68.9843	299	0	7	105.116	0.00870956
Q8IWU2	LMTK2_HUMAN	Serine/threonine-protein kinase LMTK2 OS=Homo sapiens OX=9606 GN=LMTK2 PE=1 SV=2	164798	4.1484	357.957	36	95	41.7831	68.9579	202	0	6	115.556	0.00793222
Q8TDX7	NEK7_HUMAN	Serine/threonine-protein kinase Nek7 OS=Homo sapiens OX=9606 GN=NEK7 PE=1 SV=1	34528	8.25	357.649	7	26	37.0861	34.0205	40	0	1	128.29	0.00854624
Q8N6M0	OTU6B_HUMAN	Deubiquitinase OTUD6B OS=Homo sapiens OX=9606 GN=OTUD6B PE=1 SV=1	33791	5.6851	356.777	10	26	56.9966	59.3067	78	0	2	104.42	0.00847015
Q8TD06	AGR3_HUMAN	Anterior gradient protein 3 OS=Homo sapiens OX=9606 GN=AGR3 PE=1 SV=1	19158	8.1855	356.296	6	17	59.0361	56.5817	37	0	1	102.769	0.00817336
Q8N1G4	LRC47_HUMAN	Leucine-rich repeat-containing protein 47 OS=Homo sapiens OX=9606 GN=LRRC47 PE=1 SV=1	63433	8.272	355.6	19	48	37.7359	81.1393	138	0	0	106.311	0.00965097
P24941	CDK2_HUMAN	Cyclin-dependent kinase 2 OS=Homo sapiens OX=9606 GN=CDK2 PE=1 SV=2	33908	8.959	355.353	10	27	46.6443	81.427	60	0	0	115.243	0.0104675
Q9NR81	ARHG3_HUMAN	Rho guanine nucleotide exchange factor 3 OS=Homo sapiens OX=9606 GN=ARHGEF3 PE=1 SV=1	59745	5.9897	355.093	22	46	49.2395	38.6456	152	0	4	115.743	0.00897187
Q13029	PRDM2_HUMAN	PR domain zinc finger protein 2 OS=Homo sapiens OX=9606 GN=PRDM2 PE=1 SV=3	188796	6.9565	354.773	35	129	29.7439	56.5064	224	0	8	109.347	0.00894585
P49750	YLPM1_HUMAN	YLP motif-containing protein 1 OS=Homo sapiens OX=9606 GN=YLPM1 PE=1 SV=4	241493	6.0908	354.575	83	178	41.0065	43.347	618	0	35	103.871	0.00983162
Q9H9D4	ZN408_HUMAN	Zinc finger protein 408 OS=Homo sapiens OX=9606 GN=ZNF408 PE=1 SV=1	78389	6.8511	354.48	22	57	38.75	76.8783	149	0	2	101.929	0.00908682
Q8IZP2	ST134_HUMAN	Putative protein FAM10A4 OS=Homo sapiens OX=9606 GN=ST13P4 PE=5 SV=1	27389	4.8018	354.254	12	22	50.8333	51.2549	54	0	2	109.174	0.0108789
Q8WYB5	KAT6B_HUMAN	Histone acetyltransferase KAT6B OS=Homo sapiens OX=9606 GN=KAT6B PE=1 SV=3	231231	5.5913	353.809	51	139	30.7767	59.6527	418	0	11	106.893	0.00838144
Q99755	PI51A_HUMAN	Phosphatidylinositol 4-phosphate 5-kinase type-1 alpha OS=Homo sapiens OX=9606 GN=PIP5K1A PE=1 SV=1	62593	8.2192	353.746	12	47	43.0605	84.9757	60	0	1	128.212	0.00894677
O94804	STK10_HUMAN	Serine/threonine-protein kinase 10 OS=Homo sapiens OX=9606 GN=STK10 PE=1 SV=1	112064	6.5098	353.67	33	96	40.1859	64.2362	235	0	8	101.837	0.0095169
Q8IVT5	KSR1_HUMAN	Kinase suppressor of Ras 1 OS=Homo sapiens OX=9606 GN=KSR1 PE=1 SV=3	102095	8.6895	352.456	31	81	43.2286	87.6146	171	0	5	102.594	0.00824823
Q99666	RGPD5_HUMAN	RANBP2-like and GRIP domain-containing protein 5/6 OS=Homo sapiens OX=9606 GN=RGPD5 PE=1 SV=3	198798	5.9766	351.794	37	137	30.4816	65.863	198	0	4	108.722	0.00898693
Q9NRS6	SNX15_HUMAN	Sorting nexin-15 OS=Homo sapiens OX=9606 GN=SNX15 PE=1 SV=1	38267	4.9146	351.423	16	31	56.4327	64.1928	78	0	0	112.013	0.00895503
Q9NQG7	HPS4_HUMAN	Hermansky-Pudlak syndrome 4 protein OS=Homo sapiens OX=9606 GN=HPS4 PE=1 SV=2	76870	5.1255	351.414	18	47	32.9096	50.6336	128	0	5	106.629	0.00917522
O95372	LYPA2_HUMAN	Acyl-protein thioesterase 2 OS=Homo sapiens OX=9606 GN=LYPLA2 PE=1 SV=1	24720	6.835	350.52	9	18	69.2641	68.2996	72	0	5	106.14	0.00976145
P52756	RBM5_HUMAN	RNA-binding protein 5 OS=Homo sapiens OX=9606 GN=RBM5 PE=1 SV=2	92096	5.8667	350.332	30	67	35.3374	69.775	174	0	1	106.322	0.00980172
Q96II8	LRCH3_HUMAN	DISP complex protein LRCH3 OS=Homo sapiens OX=9606 GN=LRCH3 PE=1 SV=2	86030	6.2505	348.88	13	54	26.1261	95.0601	98	0	1	110.801	0.008966
Q9Y2W2	WBP11_HUMAN	WW domain-binding protein 11 OS=Homo sapiens OX=9606 GN=WBP11 PE=1 SV=1	69954	8.8945	348.752	24	50	57.8783	49.4713	139	0	7	108.669	0.00836159
Q13287	NMI_HUMAN	N-myc-interactor OS=Homo sapiens OX=9606 GN=NMI PE=1 SV=2	35034	5.0581	347.54	9	39	37.785	85.2354	66	0	2	94.3882	0.0104697
Q13200	PSMD2_HUMAN	26S proteasome non-ATPase regulatory subunit 2 OS=Homo sapiens OX=9606 GN=PSMD2 PE=1 SV=3	100135	4.9014	347.307	37	85	50.6608	68.7706	196	0	9	113.835	0.00828376
Q03252	LMNB2_HUMAN	Lamin-B2 OS=Homo sapiens OX=9606 GN=LMNB2 PE=1 SV=4	69905	5.3364	347.06	32	67	57.9032	63.5357	152	0	3	102.904	0.00900208
Q9NQU5	PAK6_HUMAN	Serine/threonine-protein kinase PAK 6 OS=Homo sapiens OX=9606 GN=PAK6 PE=1 SV=1	74821	9.8599	346.448	19	49	29.3686	65.1985	108	0	6	104.516	0.00831622
Q8NDX1	PSD4_HUMAN	PH and SEC7 domain-containing protein 4 OS=Homo sapiens OX=9606 GN=PSD4 PE=1 SV=2	116176	5.1724	346.305	32	66	46.7803	68.6029	199	0	5	102.962	0.00895727
Q9H7C4	SYNCI_HUMAN	Syncoilin OS=Homo sapiens OX=9606 GN=SYNC PE=1 SV=3	55265	4.3945	345.884	8	45	18.6722	36.8264	63	0	0	86.1989	0.00794109
A0JNW5	UH1BL_HUMAN	UHRF1-binding protein 1-like OS=Homo sapiens OX=9606 GN=UHRF1BP1L PE=1 SV=2	164094	5.8594	345.152	40	117	42.5546	81.905	202	0	8	116.623	0.00879857
P48553	TPC10_HUMAN	Trafficking protein particle complex subunit 10 OS=Homo sapiens OX=9606 GN=TRAPPC10 PE=1 SV=2	142098	5.6133	345.035	32	85	38.9992	76.628	182	0	6	118.413	0.00873687
Q9H4T2	ZSC16_HUMAN	Zinc finger and SCAN domain-containing protein 16 OS=Homo sapiens OX=9606 GN=ZSCAN16 PE=1 SV=2	40766	8.0244	344.984	11	43	36.7816	62.6155	87	0	1	104.201	0.0108733
Q8N5U6	RNF10_HUMAN	RING finger protein 10 OS=Homo sapiens OX=9606 GN=RNF10 PE=1 SV=2	89870	6.4775	344.86	15	59	28.2367	96.5927	105	0	1	105.609	0.00986799
Q86W50	MET16_HUMAN	RNA N6-adenosine-methyltransferase METTL16 OS=Homo sapiens OX=9606 GN=METTL16 PE=1 SV=2	63580	7.7651	344.701	12	50	26.1566	73.3909	103	0	0	109.328	0.0079319
Q8NI08	NCOA7_HUMAN	Nuclear receptor coactivator 7 OS=Homo sapiens OX=9606 GN=NCOA7 PE=1 SV=2	106095	5.2749	344.431	28	87	45.966	68.925	185	0	5	107.78	0.00870626
P31939	PUR9_HUMAN	Bifunctional purine biosynthesis protein ATIC OS=Homo sapiens OX=9606 GN=ATIC PE=1 SV=3	64575	6.2622	343.652	8	55	27.3649	74.2608	71	0	2	99.4841	0.0110567
Q96JK2	DCAF5_HUMAN	DDB1- and CUL4-associated factor 5 OS=Homo sapiens OX=9606 GN=DCAF5 PE=1 SV=2	103899	5.3701	343.522	30	79	47.1338	85.0039	201	0	5	106.098	0.00885171
P07492	GRP_HUMAN	Gastrin-releasing peptide OS=Homo sapiens OX=9606 GN=GRP PE=1 SV=2	16203	10.6465	342.728	5	15	39.8649	27.1683	28	0	0	118.465	0.0107451
Q07889	SOS1_HUMAN	Son of sevenless homolog 1 OS=Homo sapiens OX=9606 GN=SOS1 PE=1 SV=1	152367	6.3721	341.641	24	115	25.1313	70.3771	147	0	2	103.859	0.00917871
Q86YP4	P66A_HUMAN	Transcriptional repressor p66-alpha OS=Homo sapiens OX=9606 GN=GATAD2A PE=1 SV=1	68020	10.3931	341.393	23	50	46.9194	58.7137	156	0	3	102.443	0.0107139
Q9GZU2	PEG3_HUMAN	Paternally-expressed gene 3 protein OS=Homo sapiens OX=9606 GN=PEG3 PE=1 SV=1	180713	5.1738	341.384	57	145	39.4836	63.3607	405	0	18	107.023	0.00909732
P18031	PTN1_HUMAN	Tyrosine-protein phosphatase non-receptor type 1 OS=Homo sapiens OX=9606 GN=PTPN1 PE=1 SV=1	49934	5.833	341.204	15	52	48.7356	56.4	88	0	1	95.196	0.008381
P48029	SC6A8_HUMAN	Sodium- and chloride-dependent creatine transporter 1 OS=Homo sapiens OX=9606 GN=SLC6A8 PE=1 SV=1	70475	5.9854	340.838	15	29	52.2835	64.5326	91	0	5	111.889	0.00809093
Q14980	NUMA1_HUMAN	Nuclear mitotic apparatus protein 1 OS=Homo sapiens OX=9606 GN=NUMA1 PE=1 SV=2	238113	5.4961	340.719	65	209	30.4492	66.3395	388	0	4	102.369	0.00939779
O95149	SPN1_HUMAN	Snurportin-1 OS=Homo sapiens OX=9606 GN=SNUPN PE=1 SV=1	41116	6.1729	339.887	15	30	54.7222	46.7263	125	0	4	91.2947	0.00871672
Q9UPP1	PHF8_HUMAN	Histone lysine demethylase PHF8 OS=Homo sapiens OX=9606 GN=PHF8 PE=1 SV=3	117790	8.8403	338.928	28	73	43.1132	32.0372	229	0	5	106.718	0.00920487
Q01432	AMPD3_HUMAN	AMP deaminase 3 OS=Homo sapiens OX=9606 GN=AMPD3 PE=1 SV=1	88755	6.5186	338.872	29	73	52.9335	75.5191	158	0	6	112.839	0.0104421
O14867	BACH1_HUMAN	Transcription regulator protein BACH1 OS=Homo sapiens OX=9606 GN=BACH1 PE=1 SV=2	81905	4.7563	338.855	16	65	35.8696	90.4725	93	0	1	117.444	0.00962052
Q96J92	WNK4_HUMAN	Serine/threonine-protein kinase WNK4 OS=Homo sapiens OX=9606 GN=WNK4 PE=1 SV=1	134655	5.1958	338.815	33	76	44.3282	72.7633	208	0	9	106.713	0.00828118
Q99704	DOK1_HUMAN	Docking protein 1 OS=Homo sapiens OX=9606 GN=DOK1 PE=1 SV=1	52359	6.0278	338.508	15	35	41.3721	50.2279	91	0	1	97.1464	0.00906014
Q9ULT0	TTC7A_HUMAN	Tetratricopeptide repeat protein 7A OS=Homo sapiens OX=9606 GN=TTC7A PE=1 SV=3	96123	6.0015	338.485	27	71	36.1305	63.5274	134	0	3	110.884	0.00951313
Q9UJ14	GGT7_HUMAN	Glutathione hydrolase 7 OS=Homo sapiens OX=9606 GN=GGT7 PE=1 SV=2	70422	4.7813	337.495	17	39	52.1148	75.0488	95	0	3	110.715	0.00957373
P19021	AMD_HUMAN	Peptidyl-glycine alpha-amidating monooxygenase OS=Homo sapiens OX=9606 GN=PAM PE=1 SV=2	108263	5.9575	337.438	32	75	42.3433	71.6583	181	0	8	114.1	0.00946429
P60709	ACTB_HUMAN	Actin, cytoplasmic 1 OS=Homo sapiens OX=9606 GN=ACTB PE=1 SV=1	41709	5.1431	337.19	11	34	55.4667	63.5065	96	0	4	112.547	0.00999277
Q6P0Q8	MAST2_HUMAN	Microtubule-associated serine/threonine-protein kinase 2 OS=Homo sapiens OX=9606 GN=MAST2 PE=1 SV=2	196313	8.0742	336.497	51	134	32.2581	90.3237	254	0	3	104.044	0.00908016
Q08378	GOGA3_HUMAN	Golgin subfamily A member 3 OS=Homo sapiens OX=9606 GN=GOLGA3 PE=1 SV=2	167251	5.1724	336.28	60	146	48.9319	63.1214	357	0	10	108.003	0.00902837
P54198	HIRA_HUMAN	Protein HIRA OS=Homo sapiens OX=9606 GN=HIRA PE=1 SV=2	111763	7.9702	334.956	27	73	48.4759	65.1677	159	0	9	107.44	0.00874809
Q9UHB6	LIMA1_HUMAN	LIM domain and actin-binding protein 1 OS=Homo sapiens OX=9606 GN=LIMA1 PE=1 SV=1	85173	6.4043	334.841	20	75	25.4282	84.2382	131	0	1	98.0515	0.00880109
A5PL33	KRBA1_HUMAN	Protein KRBA1 OS=Homo sapiens OX=9606 GN=KRBA1 PE=1 SV=3	107431	7.6465	334.76	30	69	52.3301	59.5942	164	0	2	106.757	0.0078987
O94993	SOX30_HUMAN	Transcription factor SOX-30 OS=Homo sapiens OX=9606 GN=SOX30 PE=1 SV=1	81803	6.9741	333.816	12	42	29.8805	64.7804	62	0	0	108.225	0.00867398
Q8TC07	TBC15_HUMAN	TBC1 domain family member 15 OS=Homo sapiens OX=9606 GN=TBC1D15 PE=1 SV=2	79439	5.3086	333.665	19	59	37.7713	63.5679	119	0	1	113.681	0.00846242
Q8N9M1	CS047_HUMAN	Uncharacterized protein C19orf47 OS=Homo sapiens OX=9606 GN=C19orf47 PE=1 SV=1	44718	10.5762	333.525	9	37	28.436	101.915	34	0	0	129.371	0.00909791
Q155Q3	DIXC1_HUMAN	Dixin OS=Homo sapiens OX=9606 GN=DIXDC1 PE=1 SV=2	77430	5.8037	333.455	25	69	47.2914	63.5124	142	0	4	101.01	0.00905415
Q01543	FLI1_HUMAN	Friend leukemia integration 1 transcription factor OS=Homo sapiens OX=9606 GN=FLI1 PE=1 SV=1	50949	6.6123	333.332	17	36	47.7876	99.7351	106	0	5	106.076	0.010415
P07288	KLK3_HUMAN	Prostate-specific antigen OS=Homo sapiens OX=9606 GN=KLK3 PE=1 SV=2	28722	7.5088	333.2	3	16	26.0536	20.9962	25	0	0	95.0643	0.00937076
O00411	RPOM_HUMAN	DNA-directed RNA polymerase, mitochondrial OS=Homo sapiens OX=9606 GN=POLRMT PE=1 SV=2	138532	9.0996	332.965	26	95	29.7561	49.0581	207	0	6	106.849	0.00882644
Q52LJ0	FA98B_HUMAN	Protein FAM98B OS=Homo sapiens OX=9606 GN=FAM98B PE=1 SV=2	45518	8.8506	332.61	16	35	51.9631	71.8912	81	0	2	94.5086	0.0095434
Q5THK1	PR14L_HUMAN	Protein PRR14L OS=Homo sapiens OX=9606 GN=PRR14L PE=1 SV=1	237148	5.8916	332.585	74	215	45.8391	68.2509	466	0	17	108.669	0.0100278
O43290	SNUT1_HUMAN	U4/U6.U5 tri-snRNP-associated protein 1 OS=Homo sapiens OX=9606 GN=SART1 PE=1 SV=1	90200	5.7773	332.238	32	80	30.75	71.67	166	0	0	107.294	0.00973851
P13804	ETFA_HUMAN	Electron transfer flavoprotein subunit alpha, mitochondrial OS=Homo sapiens OX=9606 GN=ETFA PE=1 SV=1	35057	8.4858	331.461	13	24	51.3513	85.1625	76	0	1	122.954	0.00899955
Q6PJG2	MDEAS_HUMAN	Mitotic deacetylase-associated SANT domain protein OS=Homo sapiens OX=9606 GN=MIDEAS PE=1 SV=2	114918	9.5156	331.063	35	87	37.4163	91.4364	192	0	2	122.01	0.0084635
Q9H8E8	CSR2B_HUMAN	Cysteine-rich protein 2-binding protein OS=Homo sapiens OX=9606 GN=KAT14 PE=1 SV=3	88787	6.1128	330.155	11	60	29.6675	77.8127	52	0	2	107.431	0.00734042
Q86SQ0	PHLB2_HUMAN	Pleckstrin homology-like domain family B member 2 OS=Homo sapiens OX=9606 GN=PHLDB2 PE=1 SV=2	142069	7.0664	329.906	47	114	45.5706	75.9884	252	0	7	103.238	0.00837237
O75391	SPAG7_HUMAN	Sperm-associated antigen 7 OS=Homo sapiens OX=9606 GN=SPAG7 PE=1 SV=2	26018	8.1606	329.269	5	23	28.1938	14.1329	46	0	0	92.2293	0.0166247
Q8WUF5	IASPP_HUMAN	RelA-associated inhibitor OS=Homo sapiens OX=9606 GN=PPP1R13L PE=1 SV=4	89035	6.3706	329.233	17	56	22.4638	65.9579	145	0	5	104.908	0.00822779
Q9NVU0	RPC5_HUMAN	DNA-directed RNA polymerase III subunit RPC5 OS=Homo sapiens OX=9606 GN=POLR3E PE=1 SV=1	79847	6.019	328.903	24	58	33.4746	71.135	151	0	7	118.157	0.00959797
Q9BXF6	RFIP5_HUMAN	Rab11 family-interacting protein 5 OS=Homo sapiens OX=9606 GN=RAB11FIP5 PE=1 SV=1	70372	9.6094	328.401	23	54	43.951	83.3584	123	0	2	110.097	0.00942022
Q9H0W5	CCDC8_HUMAN	Coiled-coil domain-containing protein 8 OS=Homo sapiens OX=9606 GN=CCDC8 PE=1 SV=2	59338	9.0366	328.225	20	60	39.2193	56.647	151	0	1	112.332	0.00938696
Q12912	IRAG2_HUMAN	Inositol 1,4,5-triphosphate receptor associated 2 OS=Homo sapiens OX=9606 GN=IRAG2 PE=1 SV=3	62083	5.502	327.78	20	55	52.0721	80.1678	153	0	4	110.208	0.00954469
Q58EX7	PKHG4_HUMAN	Puratrophin-1 OS=Homo sapiens OX=9606 GN=PLEKHG4 PE=1 SV=1	130720	5.3057	327.694	19	81	36.272	24.4776	135	0	4	113.803	0.00910173
Q96S15	WDR24_HUMAN	GATOR complex protein WDR24 OS=Homo sapiens OX=9606 GN=WDR24 PE=1 SV=2	88150	6.0439	326.871	22	66	47.4684	72.6388	142	0	5	101.618	0.00857039
Q12968	NFAC3_HUMAN	Nuclear factor of activated T-cells, cytoplasmic 3 OS=Homo sapiens OX=9606 GN=NFATC3 PE=1 SV=1	115521	5.8975	326.125	13	53	27.4419	97.4512	135	0	2	109.978	0.00895634
Q16763	UBE2S_HUMAN	Ubiquitin-conjugating enzyme E2 S OS=Homo sapiens OX=9606 GN=UBE2S PE=1 SV=2	23830	8.7056	325.539	5	18	27.4775	77.4068	29	0	0	109.588	0.00853917
Q9P2B4	CT2NL_HUMAN	CTTNBP2 N-terminal-like protein OS=Homo sapiens OX=9606 GN=CTTNBP2NL PE=1 SV=2	70114	8.064	325.45	16	59	24.8826	49.5676	148	0	2	100.196	0.00963907
Q96Q05	TPPC9_HUMAN	Trafficking protein particle complex subunit 9 OS=Homo sapiens OX=9606 GN=TRAPPC9 PE=1 SV=2	128448	6.1597	324.976	23	77	32.4913	75.2494	143	0	4	101.494	0.00949003
Q9UHF7	TRPS1_HUMAN	Zinc finger transcription factor Trps1 OS=Homo sapiens OX=9606 GN=TRPS1 PE=1 SV=2	141432	7.3052	324.379	31	91	32.8649	59.9302	211	0	5	100.052	0.00944962
P54819	KAD2_HUMAN	Adenylate kinase 2, mitochondrial OS=Homo sapiens OX=9606 GN=AK2 PE=1 SV=2	26460	7.8457	324.32	9	24	30.5439	68.545	46	0	1	109.049	0.00893465
P40855	PEX19_HUMAN	Peroxisomal biogenesis factor 19 OS=Homo sapiens OX=9606 GN=PEX19 PE=1 SV=1	32785	4.0562	322.785	8	30	49.1639	96.3019	62	0	4	109.863	0.00950892
Q66GS9	CP135_HUMAN	Centrosomal protein of 135 kDa OS=Homo sapiens OX=9606 GN=CEP135 PE=1 SV=2	133407	5.8081	322.511	43	150	35.614	37.2739	262	0	7	93.9264	0.00905797
P23508	CRCM_HUMAN	Colorectal mutant cancer protein OS=Homo sapiens OX=9606 GN=MCC PE=1 SV=2	92969	5.2471	322.282	30	75	41.3752	81.5937	215	0	6	109.628	0.00853734
Q13393	PLD1_HUMAN	Phospholipase D1 OS=Homo sapiens OX=9606 GN=PLD1 PE=1 SV=1	124105	8.9385	321.767	24	91	29.3296	51.9089	174	0	5	96.6819	0.00883927
Q6NV74	CRCDL_HUMAN	CRACD-like protein OS=Homo sapiens OX=9606 GN=CRACDL PE=1 SV=3	102095	7.9409	321.219	33	63	45.6341	60.0459	205	0	1	103.063	0.00912136
Q8TDZ2	MICA1_HUMAN	[F-actin]-monooxygenase MICAL1 OS=Homo sapiens OX=9606 GN=MICAL1 PE=1 SV=2	117800	5.9619	321.011	26	79	33.6457	75.1276	162	0	2	107.392	0.00914599
Q14244	MAP7_HUMAN	Ensconsin OS=Homo sapiens OX=9606 GN=MAP7 PE=1 SV=1	84001	10.0679	320.94	25	65	34.5794	91.7338	160	0	2	102.349	0.01004
Q8IZW8	TENS4_HUMAN	Tensin-4 OS=Homo sapiens OX=9606 GN=TNS4 PE=1 SV=3	76715	6.9902	320.702	19	57	40.1399	70.9203	122	0	4	110.006	0.00828913
Q9GZY0	NXF2_HUMAN	Nuclear RNA export factor 2 OS=Homo sapiens OX=9606 GN=NXF2 PE=1 SV=1	71581	7.4634	320.694	9	52	26.1981	55.9447	36	0	2	119.487	0.00697085
Q9P286	PAK5_HUMAN	Serine/threonine-protein kinase PAK 5 OS=Homo sapiens OX=9606 GN=PAK5 PE=1 SV=1	80694	8.0376	320.492	28	48	44.089	53.838	153	0	12	113.534	0.00956666
Q8IWJ2	GCC2_HUMAN	GRIP and coiled-coil domain-containing protein 2 OS=Homo sapiens OX=9606 GN=GCC2 PE=1 SV=4	195787	4.916	320.172	61	203	38.361	83.5091	334	0	4	106.162	0.00876731
Q8NFD5	ARI1B_HUMAN	AT-rich interactive domain-containing protein 1B OS=Homo sapiens OX=9606 GN=ARID1B PE=1 SV=2	235972	6.2563	319.39	74	119	47.5402	75.0865	530	0	32	111.04	0.00901682
Q96RS6	NUDC1_HUMAN	NudC domain-containing protein 1 OS=Homo sapiens OX=9606 GN=NUDCD1 PE=1 SV=2	66713	4.8091	319.323	19	51	46.3122	24.1987	158	0	5	120.036	0.00953626
A6NDB9	PALM3_HUMAN	Paralemmin-3 OS=Homo sapiens OX=9606 GN=PALM3 PE=1 SV=2	71652	4.3271	319.315	27	54	53.3432	69.6187	145	0	2	105.836	0.00877104
Q5SQI0	ATAT_HUMAN	Alpha-tubulin N-acetyltransferase 1 OS=Homo sapiens OX=9606 GN=ATAT1 PE=1 SV=1	46781	10.3213	319.106	14	35	46.7934	47.3428	106	0	2	105.812	0.00893166
Q96Q04	LMTK3_HUMAN	Serine/threonine-protein kinase LMTK3 OS=Homo sapiens OX=9606 GN=LMTK3 PE=1 SV=2	153565	4.5806	318.827	38	82	57.6027	60.4822	298	0	3	108.824	0.00947931
Q7Z6L1	TCPR1_HUMAN	Tectonin beta-propeller repeat-containing protein 1 OS=Homo sapiens OX=9606 GN=TECPR1 PE=1 SV=1	129614	5.792	318.563	25	78	34.9356	67.507	138	0	5	123.103	0.00867832
Q9P2R3	ANFY1_HUMAN	Rabankyrin-5 OS=Homo sapiens OX=9606 GN=ANKFY1 PE=1 SV=2	128318	5.6572	318.19	41	80	50.6416	58.7724	279	0	6	107.699	0.00902467
Q9Y3R0	GRIP1_HUMAN	Glutamate receptor-interacting protein 1 OS=Homo sapiens OX=9606 GN=GRIP1 PE=1 SV=3	122346	6.0059	317.549	28	80	44.1489	82.5992	177	0	3	111.211	0.00754925
Q07157	ZO1_HUMAN	Tight junction protein ZO-1 OS=Homo sapiens OX=9606 GN=TJP1 PE=1 SV=3	195338	6.23	317.202	54	124	50.286	75.0829	348	0	6	105.454	0.00873172
A5A3E0	POTEF_HUMAN	POTE ankyrin domain family member F OS=Homo sapiens OX=9606 GN=POTEF PE=1 SV=2	121366	5.7715	316.812	44	100	52.6512	71.4141	245	0	12	106.943	0.00892879
Q9P2F6	RHG20_HUMAN	Rho GTPase-activating protein 20 OS=Homo sapiens OX=9606 GN=ARHGAP20 PE=1 SV=2	132524	7.8721	316.774	33	93	42.2334	35.3318	225	0	7	97.9088	0.00887417
Q6NVY1	HIBCH_HUMAN	3-hydroxyisobutyryl-CoA hydrolase, mitochondrial OS=Homo sapiens OX=9606 GN=HIBCH PE=1 SV=2	43454	8.2471	316.488	11	32	35.4922	37.4635	46	0	3	96.1418	0.00753047
P0C1S8	WEE2_HUMAN	Wee1-like protein kinase 2 OS=Homo sapiens OX=9606 GN=WEE2 PE=1 SV=2	62885	6.0425	316.203	22	53	48.1481	66.9012	145	0	5	101.888	0.009606
Q86XJ1	GA2L3_HUMAN	GAS2-like protein 3 OS=Homo sapiens OX=9606 GN=GAS2L3 PE=1 SV=1	75167	10.0532	316.187	17	61	33.5735	103.567	73	0	0	117.779	0.00885408
Q13043	STK4_HUMAN	Serine/threonine-protein kinase 4 OS=Homo sapiens OX=9606 GN=STK4 PE=1 SV=2	55594	4.7856	316.081	31	44	57.7002	69.2669	141	0	15	107.905	0.00939434
Q9P1Y6	PHRF1_HUMAN	PHD and RING finger domain-containing protein 1 OS=Homo sapiens OX=9606 GN=PHRF1 PE=1 SV=3	178556	9.1128	315.63	51	106	36.5676	75.0466	271	0	0	102.559	0.00917531
Q96N16	JKIP1_HUMAN	Janus kinase and microtubule-interacting protein 1 OS=Homo sapiens OX=9606 GN=JAKMIP1 PE=1 SV=1	73164	5.7451	315.481	22	64	30.5112	67.4052	144	0	3	105.866	0.0098965
P33241	LSP1_HUMAN	Lymphocyte-specific protein 1 OS=Homo sapiens OX=9606 GN=LSP1 PE=1 SV=1	37168	4.4927	315.457	14	26	46.9027	61.1424	87	0	1	101.412	0.0108031
P57103	NAC3_HUMAN	Sodium/calcium exchanger 3 OS=Homo sapiens OX=9606 GN=SLC8A3 PE=1 SV=2	102943	4.8311	315.38	19	51	38.1877	74.2805	107	0	7	102.409	0.00892873
O60524	NEMF_HUMAN	Nuclear export mediator factor NEMF OS=Homo sapiens OX=9606 GN=NEMF PE=1 SV=4	122877	5.9194	315.301	34	92	39.684	74.3115	196	0	5	98.5027	0.0100079
Q14160	SCRIB_HUMAN	Protein scribble homolog OS=Homo sapiens OX=9606 GN=SCRIB PE=1 SV=4	174777	4.8267	314.18	44	116	50.1227	57.1782	332	0	3	106.019	0.0087351
Q6ZU65	UBN2_HUMAN	Ubinuclein-2 OS=Homo sapiens OX=9606 GN=UBN2 PE=1 SV=2	145997	9.564	314.152	29	103	29.4729	65.8985	227	0	2	104.738	0.00928071
P54760	EPHB4_HUMAN	Ephrin type-B receptor 4 OS=Homo sapiens OX=9606 GN=EPHB4 PE=1 SV=2	108201	6.4658	313.883	22	78	36.2715	91.8674	180	0	6	112.263	0.00867784
Q9BRR8	GPTC1_HUMAN	G patch domain-containing protein 1 OS=Homo sapiens OX=9606 GN=GPATCH1 PE=1 SV=1	103281	6.6006	313.47	23	76	38.2385	78.7148	116	0	2	110.24	0.00894258
Q96PU8	QKI_HUMAN	Protein quaking OS=Homo sapiens OX=9606 GN=QKI PE=1 SV=1	37646	8.874	313.358	13	23	37.2434	45.6474	72	0	2	111.128	0.0080697
Q96JN8	NEUL4_HUMAN	Neuralized-like protein 4 OS=Homo sapiens OX=9606 GN=NEURL4 PE=1 SV=2	166801	5.4697	313.031	38	93	48.1434	61.472	230	0	8	107.096	0.00837581
P05455	LA_HUMAN	Lupus La protein OS=Homo sapiens OX=9606 GN=SSB PE=1 SV=2	46808	6.7529	312.901	9	46	18.1373	76.6536	46	0	0	99.5575	0.00973514
Q9BUA3	SPNDC_HUMAN	Spindlin interactor and repressor of chromatin-binding protein OS=Homo sapiens OX=9606 GN=SPINDOC PE=1 SV=3	41011	4.7285	312.56	9	29	37.0079	26.6849	70	0	1	100.708	0.00885015
Q8N3F8	MILK1_HUMAN	MICAL-like protein 1 OS=Homo sapiens OX=9606 GN=MICALL1 PE=1 SV=2	93383	6.8716	312.103	22	72	39.2816	43.5393	152	0	2	108.57	0.00963338
O75638	CTAG2_HUMAN	Cancer/testis antigen 2 OS=Homo sapiens OX=9606 GN=CTAG2 PE=1 SV=3	21076	10.4634	312.067	7	20	49.0476	48.1456	33	0	1	118.434	0.00785584
Q9P260	RELCH_HUMAN	RAB11-binding protein RELCH OS=Homo sapiens OX=9606 GN=RELCH PE=1 SV=2	134545	5.1328	311.319	40	104	42.023	48.6879	223	0	8	106.786	0.00848196
P78345	RPP38_HUMAN	Ribonuclease P protein subunit p38 OS=Homo sapiens OX=9606 GN=RPP38 PE=1 SV=2	31814	10.4121	310.863	10	25	31.8021	80.0563	46	0	0	99.4122	0.00925679
P08047	SP1_HUMAN	Transcription factor Sp1 OS=Homo sapiens OX=9606 GN=SP1 PE=1 SV=3	80643	6.98	310.741	10	21	25.3503	53.9465	71	0	3	109.501	0.00918227
Q9Y285	SYFA_HUMAN	Phenylalanine--tRNA ligase alpha subunit OS=Homo sapiens OX=9606 GN=FARSA PE=1 SV=3	57527	7.7168	310.499	16	37	50.1968	59.3695	123	0	7	106.112	0.0087236
Q6GQQ9	OTU7B_HUMAN	OTU domain-containing protein 7B OS=Homo sapiens OX=9606 GN=OTUD7B PE=1 SV=1	92468	6.2549	310.367	22	78	35.4686	46.1922	184	0	3	93.435	0.0101122
Q6WKZ4	RFIP1_HUMAN	Rab11 family-interacting protein 1 OS=Homo sapiens OX=9606 GN=RAB11FIP1 PE=1 SV=3	137082	5.1357	309.712	34	98	32.5019	56.2377	168	0	3	103.234	0.00904655
Q15058	KIF14_HUMAN	Kinesin-like protein KIF14 OS=Homo sapiens OX=9606 GN=KIF14 PE=1 SV=1	186374	7.7813	309.506	42	141	29.0049	52.7884	249	0	7	96.0971	0.00917081
Q9Y6X0	SETBP_HUMAN	SET-binding protein OS=Homo sapiens OX=9606 GN=SETBP1 PE=1 SV=3	174898	10.1631	309.454	45	115	42.1053	59.6962	313	0	8	108.78	0.00950546
Q9H583	HEAT1_HUMAN	HEAT repeat-containing protein 1 OS=Homo sapiens OX=9606 GN=HEATR1 PE=1 SV=3	242213	6.0879	309.232	55	168	39.4123	72.4905	392	0	13	106.145	0.00843206
P07951	TPM2_HUMAN	Tropomyosin beta chain OS=Homo sapiens OX=9606 GN=TPM2 PE=1 SV=1	32830	4.4634	308.884	13	28	37.3239	36.7978	92	0	1	100	0.00844411
Q96SI9	STRBP_HUMAN	Spermatid perinuclear RNA-binding protein OS=Homo sapiens OX=9606 GN=STRBP PE=1 SV=1	73605	8.874	308.827	23	71	38.0952	50.8529	137	0	3	106.798	0.00858918
O60315	ZEB2_HUMAN	Zinc finger E-box-binding homeobox 2 OS=Homo sapiens OX=9606 GN=ZEB2 PE=1 SV=1	136361	5.8638	308.452	57	96	43.8221	67.2601	308	0	22	108.865	0.0093788
Q9UK85	DKKL1_HUMAN	Dickkopf-like protein 1 OS=Homo sapiens OX=9606 GN=DKKL1 PE=1 SV=1	26990	9.1582	307.689	10	19	64.876	36.1353	64	0	1	94.8448	0.00855526
O75164	KDM4A_HUMAN	Lysine-specific demethylase 4A OS=Homo sapiens OX=9606 GN=KDM4A PE=1 SV=2	120585	5.5005	307.11	24	76	36.8421	86.3017	137	0	4	109.844	0.00895551
Q8N2M8	CLASR_HUMAN	CLK4-associating serine/arginine rich protein OS=Homo sapiens OX=9606 GN=CLASRP PE=1 SV=4	77114	10.8018	306.811	21	44	35.3116	66.6393	115	0	3	96.6182	0.0085635
Q8N1G2	CMTR1_HUMAN	Cap-specific mRNA (nucleoside-2'-O-)-methyltransferase 1 OS=Homo sapiens OX=9606 GN=CMTR1 PE=1 SV=1	95260	6.6387	306.795	14	70	22.2754	47.9237	108	0	1	92.9432	0.00901424
Q15052	ARHG6_HUMAN	Rho guanine nucleotide exchange factor 6 OS=Homo sapiens OX=9606 GN=ARHGEF6 PE=1 SV=2	87443	5.6938	306.653	19	59	37.3711	27.4102	145	0	2	100.486	0.00869236
Q86T82	UBP37_HUMAN	Ubiquitin carboxyl-terminal hydrolase 37 OS=Homo sapiens OX=9606 GN=USP37 PE=1 SV=2	110100	5.7979	306.528	30	100	34.6272	54.866	182	0	8	98.4132	0.00902391
P16157	ANK1_HUMAN	Ankyrin-1 OS=Homo sapiens OX=9606 GN=ANK1 PE=1 SV=3	206136	5.5913	306.45	61	142	51.8873	71.1868	458	0	12	107.006	0.00955367
Q9NW64	RBM22_HUMAN	Pre-mRNA-splicing factor RBM22 OS=Homo sapiens OX=9606 GN=RBM22 PE=1 SV=1	46865	8.5518	306.144	14	35	43.5714	65.754	85	0	2	112.87	0.00881839
Q9Y6Q9	NCOA3_HUMAN	Nuclear receptor coactivator 3 OS=Homo sapiens OX=9606 GN=NCOA3 PE=1 SV=1	155194	7.1455	306.139	52	90	46.2781	57.2331	388	0	29	104.986	0.00881444
Q86VP1	TAXB1_HUMAN	Tax1-binding protein 1 OS=Homo sapiens OX=9606 GN=TAX1BP1 PE=1 SV=2	90819	5.1387	305.988	23	85	34.8542	57.2415	175	0	5	95.0608	0.00873454
Q86UP2	KTN1_HUMAN	Kinectin OS=Homo sapiens OX=9606 GN=KTN1 PE=1 SV=1	156178	5.3657	305.604	36	166	29.0346	93.5463	201	0	3	102.737	0.00890461
Q99607	ELF4_HUMAN	ETS-related transcription factor Elf-4 OS=Homo sapiens OX=9606 GN=ELF4 PE=1 SV=1	70686	5.2734	305.514	20	23	38.1599	52.2108	136	0	1	118.777	0.00929386
Q9UBB6	NCDN_HUMAN	Neurochondrin OS=Homo sapiens OX=9606 GN=NCDN PE=1 SV=1	78813	5.1812	305.286	23	55	49.7942	86.2995	105	0	3	113.489	0.0085725
Q8IVL5	P3H2_HUMAN	Prolyl 3-hydroxylase 2 OS=Homo sapiens OX=9606 GN=P3H2 PE=1 SV=1	80933	5.3657	304.4	20	56	39.548	69.1733	138	0	3	102.935	0.00939476
Q12789	TF3C1_HUMAN	General transcription factor 3C polypeptide 1 OS=Homo sapiens OX=9606 GN=GTF3C1 PE=1 SV=4	238722	6.9404	303.4	56	171	42.5794	54.6646	361	0	10	104.324	0.00869087
Q8IY92	SLX4_HUMAN	Structure-specific endonuclease subunit SLX4 OS=Homo sapiens OX=9606 GN=SLX4 PE=1 SV=3	199887	5.666	303.368	48	126	37.8408	58.645	365	0	15	108.598	0.00839226
Q9UPZ3	HPS5_HUMAN	Hermansky-Pudlak syndrome 5 protein OS=Homo sapiens OX=9606 GN=HPS5 PE=1 SV=2	127368	5.2119	303.107	34	90	46.5899	66.9264	225	0	8	113.361	0.00858882
Q68DC2	ANKS6_HUMAN	Ankyrin repeat and SAM domain-containing protein 6 OS=Homo sapiens OX=9606 GN=ANKS6 PE=1 SV=2	92162	6.9565	302.919	26	62	45.2354	84.3677	171	0	2	99.766	0.00910217
P35232	PHB_HUMAN	Prohibitin OS=Homo sapiens OX=9606 GN=PHB PE=1 SV=1	29785	5.4302	302.73	6	21	28.6765	15.9688	38	0	0	103.223	0.00893776
P20585	MSH3_HUMAN	DNA mismatch repair protein Msh3 OS=Homo sapiens OX=9606 GN=MSH3 PE=1 SV=4	127332	7.9336	302.398	27	90	38.6104	79.9611	142	0	5	108.862	0.00870694
Q9UPQ3	AGAP1_HUMAN	Arf-GAP with GTPase, ANK repeat and PH domain-containing protein 1 OS=Homo sapiens OX=9606 GN=AGAP1 PE=1 SV=4	94411	7.8281	302.073	19	61	41.5403	71.6102	142	0	3	104.592	0.00970957
P28698	MZF1_HUMAN	Myeloid zinc finger 1 OS=Homo sapiens OX=9606 GN=MZF1 PE=1 SV=3	82003	8.0435	301.531	14	52	35.5586	80.3505	104	0	2	107.262	0.00832201
Q5VTL8	PR38B_HUMAN	Pre-mRNA-splicing factor 38B OS=Homo sapiens OX=9606 GN=PRPF38B PE=1 SV=1	64429	10.9819	301.162	20	54	17.9487	57.9814	89	0	0	98.1747	0.0094854
Q8N7H5	PAF1_HUMAN	RNA polymerase II-associated factor 1 homolog OS=Homo sapiens OX=9606 GN=PAF1 PE=1 SV=2	59939	4.3242	301.098	32	55	64.4068	49.5172	189	0	9	120.882	0.00826783
Q9UQB3	CTND2_HUMAN	Catenin delta-2 OS=Homo sapiens OX=9606 GN=CTNND2 PE=1 SV=3	132574	7.5469	301.092	38	91	47.5102	76.29	267	0	7	101.006	0.0106735
Q8IVL8	CBPO_HUMAN	Carboxypeptidase O OS=Homo sapiens OX=9606 GN=CPO PE=1 SV=1	42501	6.6343	300.289	7	37	30.4813	27.7927	72	0	0	97.1479	0.0105697
Q8NI27	THOC2_HUMAN	THO complex subunit 2 OS=Homo sapiens OX=9606 GN=THOC2 PE=1 SV=2	182658	8.4624	300.087	43	159	29.7552	67.7952	243	0	5	105.106	0.00974281
Q13797	ITA9_HUMAN	Integrin alpha-9 OS=Homo sapiens OX=9606 GN=ITGA9 PE=1 SV=2	114415	5.6997	299.724	28	65	39.8068	57.1328	210	0	2	101.716	0.0100532
Q68EM7	RHG17_HUMAN	Rho GTPase-activating protein 17 OS=Homo sapiens OX=9606 GN=ARHGAP17 PE=1 SV=1	95377	7.2876	299.679	16	59	27.9228	82.3095	89	0	1	106.194	0.0084497
Q7Z5L2	R3HCL_HUMAN	Coiled-coil domain-containing protein R3HCC1L OS=Homo sapiens OX=9606 GN=R3HCC1L PE=1 SV=3	87828	4.8691	299.472	19	64	34.9747	54.5334	143	0	5	112.217	0.0100476
Q9UBC2	EP15R_HUMAN	Epidermal growth factor receptor substrate 15-like 1 OS=Homo sapiens OX=9606 GN=EPS15L1 PE=1 SV=1	94197	4.7476	299.44	27	74	43.75	62.9794	190	0	2	107.171	0.00857775
O00418	EF2K_HUMAN	Eukaryotic elongation factor 2 kinase OS=Homo sapiens OX=9606 GN=EEF2K PE=1 SV=2	82092	4.998	299.323	33	64	55.3103	63.1677	188	0	6	111.621	0.00904801
Q9P0K7	RAI14_HUMAN	Ankycorbin OS=Homo sapiens OX=9606 GN=RAI14 PE=1 SV=2	109972	5.8052	298.701	37	96	44.7959	59.7673	226	0	5	104.287	0.00929378
Q8WUA2	PPIL4_HUMAN	Peptidyl-prolyl cis-trans isomerase-like 4 OS=Homo sapiens OX=9606 GN=PPIL4 PE=1 SV=1	57189	5.5298	298.594	18	46	36.9919	69.9612	106	0	4	105.132	0.00837887
Q71RC2	LARP4_HUMAN	La-related protein 4 OS=Homo sapiens OX=9606 GN=LARP4 PE=1 SV=3	80545	6.1729	298.445	21	53	40.1934	59.4619	117	0	3	110.536	0.00842483
O60381	HBP1_HUMAN	HMG box-containing protein 1 OS=Homo sapiens OX=9606 GN=HBP1 PE=1 SV=2	57608	5.7451	298.238	15	35	47.0817	85.6231	58	0	4	106.267	0.00815448
P50548	ERF_HUMAN	ETS domain-containing transcription factor ERF OS=Homo sapiens OX=9606 GN=ERF PE=1 SV=2	58666	6.9316	297.92	9	31	36.3139	78.5774	75	0	0	110.107	0.00919586
O60333	KIF1B_HUMAN	Kinesin-like protein KIF1B OS=Homo sapiens OX=9606 GN=KIF1B PE=1 SV=5	204347	5.2808	297.815	47	154	36.0683	62.0425	257	0	11	105.25	0.00871669
P51784	UBP11_HUMAN	Ubiquitin carboxyl-terminal hydrolase 11 OS=Homo sapiens OX=9606 GN=USP11 PE=1 SV=3	109747	5.1313	297.556	27	90	38.6293	75.9567	139	0	5	115.052	0.0088053
Q9BVI0	PHF20_HUMAN	PHD finger protein 20 OS=Homo sapiens OX=9606 GN=PHF20 PE=1 SV=2	115313	6.5449	297.21	30	85	47.6285	64.1813	187	0	7	106.772	0.0081692
Q9BXA9	SALL3_HUMAN	Sal-like protein 3 OS=Homo sapiens OX=9606 GN=SALL3 PE=1 SV=2	135260	6.5508	297.161	27	69	31.8462	52.2276	183	0	11	101.332	0.00840433
Q9NR82	KCNQ5_HUMAN	Potassium voltage-gated channel subfamily KQT member 5 OS=Homo sapiens OX=9606 GN=KCNQ5 PE=1 SV=3	102114	9.8013	296.865	25	70	31.867	80.7992	142	0	2	102.351	0.00879283
Q7Z460	CLAP1_HUMAN	CLIP-associating protein 1 OS=Homo sapiens OX=9606 GN=CLASP1 PE=1 SV=1	169345	9.271	296.757	63	142	45.4486	66.5915	379	0	10	104.904	0.0090059
Q9H7D0	DOCK5_HUMAN	Dedicator of cytokinesis protein 5 OS=Homo sapiens OX=9606 GN=DOCK5 PE=1 SV=3	215170	7.8794	296.732	44	156	36.4171	62.1995	329	0	11	101.799	0.0102342
O15327	INP4B_HUMAN	Inositol polyphosphate 4-phosphatase type II OS=Homo sapiens OX=9606 GN=INPP4B PE=1 SV=4	104671	5.8271	296.699	23	95	34.9567	98.6126	130	0	4	105.938	0.0092271
P48634	PRC2A_HUMAN	Protein PRRC2A OS=Homo sapiens OX=9606 GN=PRRC2A PE=1 SV=3	228721	9.7925	296.356	75	161	44.7844	71.709	484	0	4	108.244	0.00916057
Q7RTP6	MICA3_HUMAN	[F-actin]-monooxygenase MICAL3 OS=Homo sapiens OX=9606 GN=MICAL3 PE=1 SV=2	224154	5.272	296.329	53	173	30.3197	71.5234	307	0	8	104.822	0.00873635
Q8TDN4	CABL1_HUMAN	CDK5 and ABL1 enzyme substrate 1 OS=Homo sapiens OX=9606 GN=CABLES1 PE=1 SV=2	67556	9.4629	296.245	10	36	38.2306	75.5787	61	0	1	116.531	0.00817502
Q9NQC3	RTN4_HUMAN	Reticulon-4 OS=Homo sapiens OX=9606 GN=RTN4 PE=1 SV=2	129851	4.2246	295.92	29	90	37.5	96.0913	193	0	1	104.601	0.00913755
Q9H6X5	CS044_HUMAN	Uncharacterized protein C19orf44 OS=Homo sapiens OX=9606 GN=C19orf44 PE=1 SV=1	71299	5.4141	295.642	17	42	49.6195	53.6475	138	0	1	110.435	0.00835366
Q15910	EZH2_HUMAN	Histone-lysine N-methyltransferase EZH2 OS=Homo sapiens OX=9606 GN=EZH2 PE=1 SV=2	85308	6.6182	295.487	16	69	30.1609	58.4812	134	0	2	111.812	0.0105096
Q3KR37	ASTRB_HUMAN	Protein Aster-B OS=Homo sapiens OX=9606 GN=GRAMD1B PE=1 SV=1	85346	5.7861	295.169	22	61	49.3225	67.1912	123	0	8	113.797	0.00886645
Q75VX8	GARE2_HUMAN	GRB2-associated and regulator of MAPK protein 2 OS=Homo sapiens OX=9606 GN=GAREM2 PE=1 SV=3	92824	6.4688	294.652	15	62	31.9222	62.7508	141	0	3	89.9968	0.00830417
O75362	ZN217_HUMAN	Zinc finger protein 217 OS=Homo sapiens OX=9606 GN=ZNF217 PE=1 SV=1	115198	8.4404	294.518	26	88	43.9885	67.6551	186	0	7	97.7625	0.00991828
Q96JN2	CC136_HUMAN	Coiled-coil domain-containing protein 136 OS=Homo sapiens OX=9606 GN=CCDC136 PE=1 SV=3	133960	4.4341	294.44	47	118	50.6932	60.1103	266	0	14	114.145	0.0086381
Q9BZD4	NUF2_HUMAN	Kinetochore protein Nuf2 OS=Homo sapiens OX=9606 GN=NUF2 PE=1 SV=2	54269	8.3833	294.26	15	42	37.7155	104.147	104	0	1	114.394	0.0107955
P62993	GRB2_HUMAN	Growth factor receptor-bound protein 2 OS=Homo sapiens OX=9606 GN=GRB2 PE=1 SV=1	25190	5.8579	294.137	7	20	38.2488	97.0341	34	0	1	88.2911	0.0105706
Q2TAZ0	ATG2A_HUMAN	Autophagy-related protein 2 homolog A OS=Homo sapiens OX=9606 GN=ATG2A PE=1 SV=3	212724	5.4873	293.763	49	127	47.8844	52.8187	349	0	9	115.115	0.00838267
Q9HBI1	PARVB_HUMAN	Beta-parvin OS=Homo sapiens OX=9606 GN=PARVB PE=1 SV=1	41688	6.2607	293.507	10	29	39.011	59.5107	45	0	1	103.911	0.00815572
Q6PJG6	BRAT1_HUMAN	BRCA1-associated ATM activator 1 OS=Homo sapiens OX=9606 GN=BRAT1 PE=1 SV=2	88063	4.9468	293.495	20	59	41.6565	81.2558	123	0	0	115.92	0.00917485
Q96P47	AGAP3_HUMAN	Arf-GAP with GTPase, ANK repeat and PH domain-containing protein 3 OS=Homo sapiens OX=9606 GN=AGAP3 PE=1 SV=2	94985	7.8647	293.198	24	55	48	91.1767	130	0	4	114.936	0.00871591
Q8IZ21	PHAR4_HUMAN	Phosphatase and actin regulator 4 OS=Homo sapiens OX=9606 GN=PHACTR4 PE=1 SV=1	78163	6.1772	293.09	18	59	27.4929	41.5424	113	0	2	110.224	0.00870053
O75976	CBPD_HUMAN	Carboxypeptidase D OS=Homo sapiens OX=9606 GN=CPD PE=1 SV=2	152834	5.6162	292.488	47	111	53.7681	77.4052	298	0	9	112.051	0.00854583
Q86U86	PB1_HUMAN	Protein polybromo-1 OS=Homo sapiens OX=9606 GN=PBRM1 PE=1 SV=1	192823	6.4424	292.411	44	138	32.9781	68.3588	260	0	8	103.838	0.00903398
Q96T88	UHRF1_HUMAN	E3 ubiquitin-protein ligase UHRF1 OS=Homo sapiens OX=9606 GN=UHRF1 PE=1 SV=1	89756	7.3579	292.357	28	67	43.1274	84.6847	183	0	7	105.504	0.0102346
Q12931	TRAP1_HUMAN	Heat shock protein 75 kDa, mitochondrial OS=Homo sapiens OX=9606 GN=TRAP1 PE=1 SV=3	80059	8.2852	292.284	26	68	47.7273	56.4715	163	0	7	109.009	0.00898326
Q4V328	GRAP1_HUMAN	GRIP1-associated protein 1 OS=Homo sapiens OX=9606 GN=GRIPAP1 PE=1 SV=2	95946	4.8882	292.203	24	90	38.0499	80.8966	153	0	2	103.052	0.00968776
Q14141	SEPT6_HUMAN	Septin-6 OS=Homo sapiens OX=9606 GN=SEPTIN6 PE=1 SV=4	49685	6.2241	291.687	21	41	28.8018	89.3226	70	0	1	102.701	0.0105046
Q5SYB0	FRPD1_HUMAN	FERM and PDZ domain-containing protein 1 OS=Homo sapiens OX=9606 GN=FRMPD1 PE=1 SV=1	173327	4.9629	291.507	36	129	27.1863	84.8175	180	0	3	111.843	0.00817727
Q9NWH9	SLTM_HUMAN	SAFB-like transcription modulator OS=Homo sapiens OX=9606 GN=SLTM PE=1 SV=2	117078	7.8149	291.405	40	104	40.5222	71.5541	246	0	2	107.8	0.00874308
Q92791	SC65_HUMAN	Endoplasmic reticulum protein SC65 OS=Homo sapiens OX=9606 GN=P3H4 PE=1 SV=1	50349	4.4883	291.278	9	28	35.4691	131.79	35	0	0	136.968	0.00831354
Q9Y2R2	PTN22_HUMAN	Tyrosine-protein phosphatase non-receptor type 22 OS=Homo sapiens OX=9606 GN=PTPN22 PE=1 SV=2	91646	7.4048	291.097	20	59	40.1487	55.9098	143	0	9	99.8959	0.00879089
P09884	DPOLA_HUMAN	DNA polymerase alpha catalytic subunit OS=Homo sapiens OX=9606 GN=POLA1 PE=1 SV=2	165806	5.4858	290.889	45	116	50.342	77.4619	248	0	12	106.82	0.008259
O75676	KS6A4_HUMAN	Ribosomal protein S6 kinase alpha-4 OS=Homo sapiens OX=9606 GN=RPS6KA4 PE=1 SV=1	85552	8.2573	290.406	18	59	37.5648	65.4992	149	0	1	94.413	0.0103107
Q9UIF8	BAZ2B_HUMAN	Bromodomain adjacent to zinc finger domain protein 2B OS=Homo sapiens OX=9606 GN=BAZ2B PE=1 SV=3	240308	6.0938	290.007	50	152	32.5646	69.4743	345	0	13	103.779	0.00941946
Q6PII3	CC174_HUMAN	Coiled-coil domain-containing protein 174 OS=Homo sapiens OX=9606 GN=CCDC174 PE=1 SV=3	53924	5.9517	289.854	14	50	27.1949	93.3493	63	0	2	110.253	0.00853346
Q14156	EFR3A_HUMAN	Protein EFR3 homolog A OS=Homo sapiens OX=9606 GN=EFR3A PE=1 SV=2	92864	6.2271	289.762	32	64	48.7211	56.671	180	0	5	109.211	0.00920013
O15084	ANR28_HUMAN	Serine/threonine-protein phosphatase 6 regulatory ankyrin repeat subunit A OS=Homo sapiens OX=9606 GN=ANKRD28 PE=1 SV=5	112894	5.7832	289.223	20	61	43.3048	74.8506	153	0	2	107.263	0.00885292
O00268	TAF4_HUMAN	Transcription initiation factor TFIID subunit 4 OS=Homo sapiens OX=9606 GN=TAF4 PE=1 SV=2	110046	10.3784	288.637	27	62	42.1198	67.4185	179	0	6	117.927	0.00837977
Q9BUQ8	DDX23_HUMAN	Probable ATP-dependent RNA helicase DDX23 OS=Homo sapiens OX=9606 GN=DDX23 PE=1 SV=3	95524	9.9668	288.628	34	97	34.6341	48.9669	164	0	3	98.6892	0.00914335
Q9BTP6	ZBED2_HUMAN	Zinc finger BED domain-containing protein 2 OS=Homo sapiens OX=9606 GN=ZBED2 PE=1 SV=2	25106	6.627	288.524	14	22	53.6697	72.1364	75	0	2	110.588	0.00842547
P78316	NOP14_HUMAN	Nucleolar protein 14 OS=Homo sapiens OX=9606 GN=NOP14 PE=1 SV=3	97607	7.3184	288.498	30	74	37.1062	50.3025	211	0	7	94.9225	0.0085274
O95382	M3K6_HUMAN	Mitogen-activated protein kinase kinase kinase 6 OS=Homo sapiens OX=9606 GN=MAP3K6 PE=1 SV=3	142506	6.687	288.245	33	91	45.9627	71.3882	224	0	3	110.179	0.00937464
Q69YQ0	CYTSA_HUMAN	Cytospin-A OS=Homo sapiens OX=9606 GN=SPECC1L PE=1 SV=2	124525	5.3936	288.035	38	91	38.5855	70.9096	218	0	5	93.6593	0.00831932
Q96T51	RUFY1_HUMAN	RUN and FYVE domain-containing protein 1 OS=Homo sapiens OX=9606 GN=RUFY1 PE=1 SV=2	79767	5.4243	287.596	22	65	32.4859	65.4645	145	0	5	113.377	0.00842505
Q9Y4P8	WIPI2_HUMAN	WD repeat domain phosphoinositide-interacting protein 2 OS=Homo sapiens OX=9606 GN=WIPI2 PE=1 SV=1	49376	6.0117	287.134	11	26	44.9339	93.8468	58	0	0	108.325	0.00919082
P50747	BPL1_HUMAN	Biotin--protein ligase OS=Homo sapiens OX=9606 GN=HLCS PE=1 SV=1	80709	5.2705	286.94	15	52	29.7521	56.7085	91	0	0	112.062	0.00905356
O60245	PCDH7_HUMAN	Protocadherin-7 OS=Homo sapiens OX=9606 GN=PCDH7 PE=1 SV=2	115999	4.8384	286.7	37	71	44.0599	60.049	297	0	7	112.391	0.008759
O15534	PER1_HUMAN	Period circadian protein homolog 1 OS=Homo sapiens OX=9606 GN=PER1 PE=1 SV=2	136127	5.666	286.571	26	70	44.7287	83.9344	190	0	4	107.005	0.00900843
P78563	RED1_HUMAN	Double-stranded RNA-specific editase 1 OS=Homo sapiens OX=9606 GN=ADARB1 PE=1 SV=1	80713	9.3032	286.55	12	46	38.0567	77.7219	90	0	2	99.6166	0.0083925
Q13554	KCC2B_HUMAN	Calcium/calmodulin-dependent protein kinase type II subunit beta OS=Homo sapiens OX=9606 GN=CAMK2B PE=1 SV=3	72632	6.8818	286.389	19	48	47.1471	55.751	88	0	2	113.744	0.00881533
Q12874	SF3A3_HUMAN	Splicing factor 3A subunit 3 OS=Homo sapiens OX=9606 GN=SF3A3 PE=1 SV=1	58812	5.1064	286.332	11	43	27.7445	88.9775	74	0	0	113.781	0.00934391
Q8NC51	PAIRB_HUMAN	Plasminogen activator inhibitor 1 RNA-binding protein OS=Homo sapiens OX=9606 GN=SERBP1 PE=1 SV=2	44938	9.1304	286.218	17	40	36.2745	89.9953	86	0	1	91.479	0.00859958
Q9Y2I6	NINL_HUMAN	Ninein-like protein OS=Homo sapiens OX=9606 GN=NINL PE=1 SV=2	156247	4.8237	285.752	40	129	34.2981	58.9694	288	0	6	102.356	0.00964339
Q13009	TIAM1_HUMAN	Rho guanine nucleotide exchange factor TIAM1 OS=Homo sapiens OX=9606 GN=TIAM1 PE=1 SV=2	177397	6.1465	285.546	30	134	28.2841	66.1249	213	0	2	107.59	0.00843813
Q92817	EVPL_HUMAN	Envoplakin OS=Homo sapiens OX=9606 GN=EVPL PE=1 SV=3	231461	6.5317	285.448	48	210	25.332	68.2054	295	0	6	95.2252	0.00931744
Q9H089	LSG1_HUMAN	Large subunit GTPase 1 homolog OS=Homo sapiens OX=9606 GN=LSG1 PE=1 SV=2	75178	5.9297	285.128	17	56	34.1945	86.0824	90	0	5	99.9584	0.00886683
O43896	KIF1C_HUMAN	Kinesin-like protein KIF1C OS=Homo sapiens OX=9606 GN=KIF1C PE=1 SV=3	122870	6.457	284.934	27	107	28.0145	59.6131	172	0	6	100.188	0.00830879
Q96QG7	MTMR9_HUMAN	Myotubularin-related protein 9 OS=Homo sapiens OX=9606 GN=MTMR9 PE=1 SV=1	63421	5.9502	284.757	11	39	50.6375	51.1469	117	0	1	107.839	0.00912661
Q5FWE3	PRRT3_HUMAN	Proline-rich transmembrane protein 3 OS=Homo sapiens OX=9606 GN=PRRT3 PE=1 SV=3	102134	7.5864	284.665	21	50	45.158	82.7391	114	0	0	117.38	0.00818986
Q2KHM9	MOONR_HUMAN	Protein moonraker OS=Homo sapiens OX=9606 GN=KIAA0753 PE=1 SV=3	109339	7.4678	284.348	20	84	22.1303	92.053	76	0	2	117.139	0.00911032
Q9Y3B9	RRP15_HUMAN	RRP15-like protein OS=Homo sapiens OX=9606 GN=RRP15 PE=1 SV=2	31464	5.209	284.346	14	33	47.5177	32.4227	73	0	8	108.775	0.00901077
Q92574	TSC1_HUMAN	Hamartin OS=Homo sapiens OX=9606 GN=TSC1 PE=1 SV=2	129685	6.0015	283.941	40	95	55.1546	65.8583	259	0	9	104.638	0.00886976
P00966	ASSY_HUMAN	Argininosuccinate synthase OS=Homo sapiens OX=9606 GN=ASS1 PE=1 SV=2	46501	8.0566	283.916	8	33	34.9515	106.047	44	0	1	113.564	0.0098051
Q9H706	GARE1_HUMAN	GRB2-associated and regulator of MAPK protein 1 OS=Homo sapiens OX=9606 GN=GAREM1 PE=1 SV=2	97124	6.312	283.837	16	59	31.9635	88.7026	76	0	2	116.701	0.00875418
Q9BZE9	ASPC1_HUMAN	Tether containing UBX domain for GLUT4 OS=Homo sapiens OX=9606 GN=ASPSCR1 PE=1 SV=1	60145	6.2051	283.569	23	57	54.9729	82.225	129	0	2	108.091	0.00963525
P61244	MAX_HUMAN	Protein max OS=Homo sapiens OX=9606 GN=MAX PE=1 SV=1	18263	5.8521	283.452	7	21	63.125	37.3127	41	0	1	110.5	0.00801352
O75363	BCAS1_HUMAN	Breast carcinoma-amplified sequence 1 OS=Homo sapiens OX=9606 GN=BCAS1 PE=1 SV=2	61671	4.7959	283.286	17	59	36.3014	79.7451	100	0	2	108.152	0.00961521
Q8TBZ6	TM10A_HUMAN	tRNA methyltransferase 10 homolog A OS=Homo sapiens OX=9606 GN=TRMT10A PE=1 SV=1	39694	7.437	283.28	11	36	34.2183	102.983	54	0	3	117.674	0.00838711
O15318	RPC7_HUMAN	DNA-directed RNA polymerase III subunit RPC7 OS=Homo sapiens OX=9606 GN=POLR3G PE=1 SV=2	25898	4.3345	282.969	9	18	53.8117	95.9967	65	0	1	108.123	0.00915803
Q9HB58	SP110_HUMAN	Sp110 nuclear body protein OS=Homo sapiens OX=9606 GN=SP110 PE=1 SV=5	78345	9.0044	281.718	11	62	24.6734	81.6283	76	0	2	111.306	0.0098829
O95782	AP2A1_HUMAN	AP-2 complex subunit alpha-1 OS=Homo sapiens OX=9606 GN=AP2A1 PE=1 SV=3	107477	6.6255	281.518	17	69	37.7687	61.6615	101	0	4	110.276	0.00963717
Q8TBB5	KLDC4_HUMAN	Kelch domain-containing protein 4 OS=Homo sapiens OX=9606 GN=KLHDC4 PE=1 SV=1	57855	5.3906	281.259	14	36	42.6923	45.44	116	0	5	103.581	0.00800517
Q53GS9	SNUT2_HUMAN	U4/U6.U5 tri-snRNP-associated protein 2 OS=Homo sapiens OX=9606 GN=USP39 PE=1 SV=2	65339	9.1436	281.191	12	58	23.3628	33.3243	60	0	2	92.9518	0.00949695
O94887	FARP2_HUMAN	FERM, ARHGEF and pleckstrin domain-containing protein 2 OS=Homo sapiens OX=9606 GN=FARP2 PE=1 SV=3	119812	8.9106	280.555	30	85	42.315	59.7501	209	0	4	106.419	0.0103077
P32322	P5CR1_HUMAN	Pyrroline-5-carboxylate reductase 1, mitochondrial OS=Homo sapiens OX=9606 GN=PYCR1 PE=1 SV=2	33339	7.396	280.477	8	25	41.6928	63.06	31	0	1	115.599	0.0090066
P50502	F10A1_HUMAN	Hsc70-interacting protein OS=Homo sapiens OX=9606 GN=ST13 PE=1 SV=2	41305	4.9966	280.353	15	27	29.8103	47.601	74	0	3	104.693	0.0110907
Q5T8D3	ACBD5_HUMAN	Acyl-CoA-binding domain-containing protein 5 OS=Homo sapiens OX=9606 GN=ACBD5 PE=1 SV=1	60054	5.0259	280.145	13	36	50.5618	109.424	68	0	2	116.351	0.00879021
P0CG47	UBB_HUMAN	Polyubiquitin-B OS=Homo sapiens OX=9606 GN=UBB PE=1 SV=1	25745	7.396	280.107	4	20	14.8472	21.1406	21	0	0	83.3607	0.0166399
Q6IBS0	TWF2_HUMAN	Twinfilin-2 OS=Homo sapiens OX=9606 GN=TWF2 PE=1 SV=2	39523	6.3882	280.025	5	33	23.7822	29.0706	62	0	0	89.2556	0.00905061
Q5BKZ1	ZN326_HUMAN	DBIRD complex subunit ZNF326 OS=Homo sapiens OX=9606 GN=ZNF326 PE=1 SV=2	65613	4.897	279.996	21	42	55.6701	51.1767	121	0	8	108.373	0.00825723
P84095	RHOG_HUMAN	Rho-related GTP-binding protein RhoG OS=Homo sapiens OX=9606 GN=RHOG PE=1 SV=1	21294	8.0845	279.279	3	17	26.7016	111.26	8	0	0	83.3283	0.00678459
Q6STE5	SMRD3_HUMAN	SWI/SNF-related matrix-associated actin-dependent regulator of chromatin subfamily D member 3 OS=Homo sapiens OX=9606 GN=SMARCD3 PE=1 SV=1	54981	9.6768	279.272	15	45	43.6853	78.5233	89	0	2	102.184	0.00800255
Q4G0J3	LARP7_HUMAN	La-related protein 7 OS=Homo sapiens OX=9606 GN=LARP7 PE=1 SV=1	66857	10.0049	278.823	22	72	28.6942	72.8345	96	0	4	112.286	0.00850084
O60684	IMA7_HUMAN	Importin subunit alpha-7 OS=Homo sapiens OX=9606 GN=KPNA6 PE=1 SV=1	59991	4.7007	278.817	13	42	32.0896	75.589	80	0	2	105.509	0.00852774
P08195	4F2_HUMAN	4F2 cell-surface antigen heavy chain OS=Homo sapiens OX=9606 GN=SLC3A2 PE=1 SV=3	67951	4.6992	278.781	15	47	35.5556	96.6214	76	0	1	114.556	0.00861111
Q9BPU6	DPYL5_HUMAN	Dihydropyrimidinase-related protein 5 OS=Homo sapiens OX=9606 GN=DPYSL5 PE=1 SV=1	61382	6.7559	278.416	10	49	30.6738	76.2479	56	0	2	97.93	0.00978263
Q9UBL3	ASH2L_HUMAN	Set1/Ash2 histone methyltransferase complex subunit ASH2 OS=Homo sapiens OX=9606 GN=ASH2L PE=1 SV=1	68679	5.332	278.014	16	52	45.2229	64.2632	105	0	2	100.905	0.00886568
Q6ZU35	CRACD_HUMAN	Capping protein-inhibiting regulator of actin dynamics OS=Homo sapiens OX=9606 GN=CRACD PE=1 SV=3	136677	5.3467	277.832	38	115	39.9838	77.6321	242	0	2	99.0929	0.0091428
Q8WYL5	SSH1_HUMAN	Protein phosphatase Slingshot homolog 1 OS=Homo sapiens OX=9606 GN=SSH1 PE=1 SV=2	115438	5.8213	277.777	39	76	61.2011	64.0603	256	0	9	103.895	0.00945684
O43175	SERA_HUMAN	D-3-phosphoglycerate dehydrogenase OS=Homo sapiens OX=9606 GN=PHGDH PE=1 SV=4	56614	6.2798	277.745	12	36	50.6567	57.205	115	0	1	110.583	0.00813985
P14618	KPYM_HUMAN	Pyruvate kinase PKM OS=Homo sapiens OX=9606 GN=PKM PE=1 SV=4	57900	7.7534	277.686	9	43	22.2222	71.4702	70	0	1	105.448	0.0099733
P11137	MTAP2_HUMAN	Microtubule-associated protein 2 OS=Homo sapiens OX=9606 GN=MAP2 PE=1 SV=4	199402	4.6318	277.61	66	186	45.7581	79.5779	349	0	9	103.988	0.00911175
O60885	BRD4_HUMAN	Bromodomain-containing protein 4 OS=Homo sapiens OX=9606 GN=BRD4 PE=1 SV=2	152123	9.5757	277.526	33	87	39.6476	38.3886	191	0	13	100.499	0.00881871
O75084	FZD7_HUMAN	Frizzled-7 OS=Homo sapiens OX=9606 GN=FZD7 PE=1 SV=2	63578	7.6729	277.037	18	31	47.9094	62.3417	149	0	4	100.606	0.00989303
Q86V15	CASZ1_HUMAN	Zinc finger protein castor homolog 1 OS=Homo sapiens OX=9606 GN=CASZ1 PE=1 SV=4	189947	6.5815	277.011	50	125	41.3303	57.3551	285	0	13	107.055	0.00972553
P62979	RS27A_HUMAN	Ubiquitin-40S ribosomal protein S27a OS=Homo sapiens OX=9606 GN=RPS27A PE=1 SV=2	17953	10.0283	276.726	6	10	24.359	52.8411	23	0	0	92.0108	0.0128745
Q99856	ARI3A_HUMAN	AT-rich interactive domain-containing protein 3A OS=Homo sapiens OX=9606 GN=ARID3A PE=1 SV=2	62850	4.6509	276.398	19	42	49.4098	66.5259	110	0	2	111.527	0.00876364
Q01201	RELB_HUMAN	Transcription factor RelB OS=Homo sapiens OX=9606 GN=RELB PE=1 SV=2	62095	5.7935	275.786	10	48	29.7064	81.6679	59	0	1	117.947	0.00887969
Q9Y6N8	CAD10_HUMAN	Cadherin-10 OS=Homo sapiens OX=9606 GN=CDH10 PE=1 SV=2	88396	4.6436	275.759	14	72	24.8731	43.4475	100	0	2	105.875	0.00883765
Q9Y4E1	WAC2C_HUMAN	WASH complex subunit 2C OS=Homo sapiens OX=9606 GN=WASHC2C PE=1 SV=4	144823	4.4722	275.579	37	101	41.5152	63.689	231	0	6	105.612	0.00959145
Q5TGY3	AHDC1_HUMAN	AT-hook DNA-binding motif-containing protein 1 OS=Homo sapiens OX=9606 GN=AHDC1 PE=1 SV=1	168243	9.1904	275.336	30	100	37.4922	59.985	209	0	5	100.612	0.0092382
Q6ZWH5	NEK10_HUMAN	Serine/threonine-protein kinase Nek10 OS=Homo sapiens OX=9606 GN=NEK10 PE=1 SV=3	133175	6.3413	275.101	28	99	33.959	73.6566	156	0	6	116.245	0.00823701
Q92625	ANS1A_HUMAN	Ankyrin repeat and SAM domain-containing protein 1A OS=Homo sapiens OX=9606 GN=ANKS1A PE=1 SV=4	123031	5.9092	275.068	25	82	30.6878	85.8986	133	0	3	108.936	0.0086361
Q8ND23	CARL3_HUMAN	Capping protein, Arp2/3 and myosin-I linker protein 3 OS=Homo sapiens OX=9606 GN=CARMIL3 PE=2 SV=2	150136	7.1162	273.643	36	99	39.6501	65.5167	215	0	4	109.7	0.00860686
Q14451	GRB7_HUMAN	Growth factor receptor-bound protein 7 OS=Homo sapiens OX=9606 GN=GRB7 PE=1 SV=2	59643	8.4478	273.5	15	40	34.3985	66.4739	73	0	1	107.746	0.00923895
Q9UHD2	TBK1_HUMAN	Serine/threonine-protein kinase TBK1 OS=Homo sapiens OX=9606 GN=TBK1 PE=1 SV=1	83588	6.3179	272.788	14	68	24.8285	98.4755	89	0	1	102.134	0.00915355
Q9ULQ0	STRP2_HUMAN	Striatin-interacting protein 2 OS=Homo sapiens OX=9606 GN=STRIP2 PE=1 SV=2	95298	5.543	272.639	23	56	40.1679	74.692	143	0	6	97.7302	0.00902162
Q15678	PTN14_HUMAN	Tyrosine-protein phosphatase non-receptor type 14 OS=Homo sapiens OX=9606 GN=PTPN14 PE=1 SV=2	135175	8.2793	272.334	26	83	31.3395	65.896	140	0	7	100.014	0.00906415
P10745	RET3_HUMAN	Retinol-binding protein 3 OS=Homo sapiens OX=9606 GN=RBP3 PE=1 SV=2	135277	4.812	272.224	32	68	42.0209	56.6262	223	0	7	113.882	0.00828403
Q96C12	ARMC5_HUMAN	Armadillo repeat-containing protein 5 OS=Homo sapiens OX=9606 GN=ARMC5 PE=1 SV=2	97620	6.7222	271.892	28	58	50.1604	69.3799	214	0	1	106.932	0.00934071
Q9ULI4	KI26A_HUMAN	Kinesin-like protein KIF26A OS=Homo sapiens OX=9606 GN=KIF26A PE=1 SV=3	194466	8.7759	271.823	47	137	45.4835	58.4676	373	0	5	105.336	0.00979014
Q9UPU7	TBD2B_HUMAN	TBC1 domain family member 2B OS=Homo sapiens OX=9606 GN=TBC1D2B PE=1 SV=2	109811	5.7656	271.628	22	92	27.5182	61.6457	99	0	2	104.846	0.00902435
Q969Z0	FAKD4_HUMAN	FAST kinase domain-containing protein 4 OS=Homo sapiens OX=9606 GN=TBRG4 PE=1 SV=1	70693	7.0298	271.456	20	51	54.1997	83.2668	100	0	1	120.582	0.00896494
Q9P2G1	AKIB1_HUMAN	Ankyrin repeat and IBR domain-containing protein 1 OS=Homo sapiens OX=9606 GN=ANKIB1 PE=1 SV=3	121923	4.8032	271.407	31	83	42.9752	51.6098	246	0	6	108.349	0.00866159
Q14697	GANAB_HUMAN	Neutral alpha-glucosidase AB OS=Homo sapiens OX=9606 GN=GANAB PE=1 SV=3	106806	5.688	270.76	24	69	53.072	33.1585	132	0	7	109.41	0.00977634
Q13421	MSLN_HUMAN	Mesothelin OS=Homo sapiens OX=9606 GN=MSLN PE=1 SV=2	68942	5.9678	270.739	14	43	40	88.9616	72	0	1	120.953	0.00820604
Q9UKG1	DP13A_HUMAN	DCC-interacting protein 13-alpha OS=Homo sapiens OX=9606 GN=APPL1 PE=1 SV=1	79613	5.1152	270.54	22	61	40.3385	78.6948	119	0	5	103.229	0.00874627
Q04759	KPCT_HUMAN	Protein kinase C theta type OS=Homo sapiens OX=9606 GN=PRKCQ PE=1 SV=3	81810	7.3931	270.035	14	69	32.153	47.4487	82	0	6	98.7427	0.00800964
Q9UPN4	CP131_HUMAN	Centrosomal protein of 131 kDa OS=Homo sapiens OX=9606 GN=CEP131 PE=1 SV=3	122074	8.9604	269.751	36	111	34.5337	69.7993	221	0	3	95.4209	0.0103785
Q12959	DLG1_HUMAN	Disks large homolog 1 OS=Homo sapiens OX=9606 GN=DLG1 PE=1 SV=2	100393	5.3936	269.589	23	65	24.6681	79.3406	129	0	4	102.905	0.0091414
Q0ZGT2	NEXN_HUMAN	Nexilin OS=Homo sapiens OX=9606 GN=NEXN PE=1 SV=1	80608	5.1152	269.333	18	61	23.7037	57.343	84	0	1	107.306	0.0107622
P78332	RBM6_HUMAN	RNA-binding protein 6 OS=Homo sapiens OX=9606 GN=RBM6 PE=1 SV=5	128565	5.8696	269.328	60	152	41.7631	62.8204	397	0	15	97.77	0.00919309
O14672	ADA10_HUMAN	Disintegrin and metalloproteinase domain-containing protein 10 OS=Homo sapiens OX=9606 GN=ADAM10 PE=1 SV=1	84087	7.5938	269.108	18	64	36.631	65.0436	77	0	6	101.246	0.00939984
O75427	LRCH4_HUMAN	Leucine-rich repeat and calponin homology domain-containing protein 4 OS=Homo sapiens OX=9606 GN=LRCH4 PE=1 SV=2	73405	8.1577	268.817	14	52	37.3353	92.4231	95	0	0	108.823	0.00979061
P54132	BLM_HUMAN	Bloom syndrome protein OS=Homo sapiens OX=9606 GN=BLM PE=1 SV=1	158900	7.2041	268.652	40	121	30.9809	62.4556	224	0	7	108.928	0.00975985
Q96S38	KS6C1_HUMAN	Ribosomal protein S6 kinase delta-1 OS=Homo sapiens OX=9606 GN=RPS6KC1 PE=1 SV=2	118608	4.5688	268.523	34	83	42.2139	71.5124	195	0	3	103.37	0.00901394
O14715	RGPD8_HUMAN	RANBP2-like and GRIP domain-containing protein 8 OS=Homo sapiens OX=9606 GN=RGPD8 PE=1 SV=2	198868	6.0469	268.187	38	136	30.5382	69.2324	181	0	4	114.57	0.00852001
Q13427	PPIG_HUMAN	Peptidyl-prolyl cis-trans isomerase G OS=Homo sapiens OX=9606 GN=PPIG PE=1 SV=2	88563	10.7417	267.727	25	54	28.5146	60.4216	107	0	1	99.8534	0.00904144
P55196	AFAD_HUMAN	Afadin OS=Homo sapiens OX=9606 GN=AFDN PE=1 SV=3	206674	6.019	267.397	58	147	34.5395	60.4415	305	0	13	105.383	0.00924773
Q9H9Y6	RPA2_HUMAN	DNA-directed RNA polymerase I subunit RPA2 OS=Homo sapiens OX=9606 GN=POLR1B PE=1 SV=2	128145	7.6772	267.257	29	71	47.0485	67.3196	183	0	8	102.055	0.00850046
Q02779	M3K10_HUMAN	Mitogen-activated protein kinase kinase kinase 10 OS=Homo sapiens OX=9606 GN=MAP3K10 PE=1 SV=3	103630	6.5581	266.418	23	76	35.3249	71.185	135	0	2	114.89	0.00851108
Q9NYY3	PLK2_HUMAN	Serine/threonine-protein kinase PLK2 OS=Homo sapiens OX=9606 GN=PLK2 PE=1 SV=3	78186	8.1533	265.692	7	57	20	46.9041	43	0	3	95.4989	0.00714976
P33908	MA1A1_HUMAN	Mannosyl-oligosaccharide 1,2-alpha-mannosidase IA OS=Homo sapiens OX=9606 GN=MAN1A1 PE=1 SV=3	72922	6.0132	265.673	20	53	45.1761	65.75	136	0	7	104.851	0.00936503
Q9UHB7	AFF4_HUMAN	AF4/FMR2 family member 4 OS=Homo sapiens OX=9606 GN=AFF4 PE=1 SV=1	127381	9.6855	265.56	49	105	46.4316	61.4806	331	0	7	108.19	0.00920178
Q9UN79	SOX13_HUMAN	Transcription factor SOX-13 OS=Homo sapiens OX=9606 GN=SOX13 PE=1 SV=3	69184	6.2505	265.45	15	51	25.8842	97.2491	92	0	2	108.565	0.00883123
P42356	PI4KA_HUMAN	Phosphatidylinositol 4-kinase alpha OS=Homo sapiens OX=9606 GN=PI4KA PE=1 SV=4	236675	6.624	264.978	64	189	43.197	65.4314	433	0	16	108.781	0.00881541
Q5VT25	MRCKA_HUMAN	Serine/threonine-protein kinase MRCK alpha OS=Homo sapiens OX=9606 GN=CDC42BPA PE=1 SV=1	197181	6.1333	264.757	40	159	28.06	43.8093	273	0	10	98.5111	0.00906771
O95197	RTN3_HUMAN	Reticulon-3 OS=Homo sapiens OX=9606 GN=RTN3 PE=1 SV=2	112541	4.6538	264.635	33	84	41.2791	73.5195	141	0	11	108.6	0.00845146
Q15643	TRIPB_HUMAN	Thyroid receptor-interacting protein 11 OS=Homo sapiens OX=9606 GN=TRIP11 PE=1 SV=3	227445	5.0112	264.283	47	212	29.1056	76.334	284	0	10	102.443	0.00846385
Q01831	XPC_HUMAN	DNA repair protein complementing XP-C cells OS=Homo sapiens OX=9606 GN=XPC PE=1 SV=4	105887	9.1392	264.162	28	75	38.5106	88.6405	151	0	2	103.311	0.00892318
A1L390	PKHG3_HUMAN	Pleckstrin homology domain-containing family G member 3 OS=Homo sapiens OX=9606 GN=PLEKHG3 PE=1 SV=1	134329	6.104	264.136	30	89	37.7359	66.117	205	0	5	111.168	0.00896144
Q8IY22	CMIP_HUMAN	C-Maf-inducing protein OS=Homo sapiens OX=9606 GN=CMIP PE=1 SV=3	86275	6.2446	263.854	18	54	43.5964	41.5702	96	0	6	93.1113	0.00817138
Q8TDM6	DLG5_HUMAN	Disks large homolog 5 OS=Homo sapiens OX=9606 GN=DLG5 PE=1 SV=4	213733	7.0547	263.791	47	196	29.2861	89.1975	214	0	3	115.022	0.00863493
P01236	PRL_HUMAN	Prolactin OS=Homo sapiens OX=9606 GN=PRL PE=1 SV=1	25859	6.542	263.782	7	20	45.815	31.586	28	0	2	104.195	0.00746566
P05023	AT1A1_HUMAN	Sodium/potassium-transporting ATPase subunit alpha-1 OS=Homo sapiens OX=9606 GN=ATP1A1 PE=1 SV=1	112824	5.1694	263.521	19	71	29.2278	44.0048	112	0	5	93.1154	0.00965925
Q96EP0	RNF31_HUMAN	E3 ubiquitin-protein ligase RNF31 OS=Homo sapiens OX=9606 GN=RNF31 PE=1 SV=1	119575	6.1128	263.322	30	87	36.1007	74.8689	201	0	7	115.176	0.0097009
Q8IYD1	ERF3B_HUMAN	Eukaryotic peptide chain release factor GTP-binding subunit ERF3B OS=Homo sapiens OX=9606 GN=GSPT2 PE=1 SV=2	68839	5.1445	263.11	21	57	42.8344	61.9329	123	0	8	118.809	0.00893789
A7E2V4	ZSWM8_HUMAN	Zinc finger SWIM domain-containing protein 8 OS=Homo sapiens OX=9606 GN=ZSWIM8 PE=1 SV=1	197171	6.3398	262.906	52	113	43.4404	76.5904	296	0	9	100.643	0.00894055
Q9H7S9	ZN703_HUMAN	Zinc finger protein 703 OS=Homo sapiens OX=9606 GN=ZNF703 PE=1 SV=1	58185	8.8916	262.137	15	36	47.6271	71.0517	99	0	2	101.125	0.00776649
O15054	KDM6B_HUMAN	Lysine-specific demethylase 6B OS=Homo sapiens OX=9606 GN=KDM6B PE=1 SV=4	176522	8.5049	262.116	36	107	46.9872	70.0788	261	0	1	110.397	0.00955231
Q96ED9	HOOK2_HUMAN	Protein Hook homolog 2 OS=Homo sapiens OX=9606 GN=HOOK2 PE=1 SV=3	83155	5.2046	262.089	25	64	43.5327	63.6685	158	0	5	102.865	0.00898225
Q9BXP5	SRRT_HUMAN	Serrate RNA effector molecule homolog OS=Homo sapiens OX=9606 GN=SRRT PE=1 SV=1	100604	5.5913	262.023	32	90	29.1096	89.3002	150	0	2	111.548	0.00863897
Q13586	STIM1_HUMAN	Stromal interaction molecule 1 OS=Homo sapiens OX=9606 GN=STIM1 PE=1 SV=3	77375	6.1904	261.974	20	51	39.1241	63.2757	134	0	3	109.16	0.00826999
Q9BVJ6	UT14A_HUMAN	U3 small nucleolar RNA-associated protein 14 homolog A OS=Homo sapiens OX=9606 GN=UTP14A PE=1 SV=1	87924	7.9482	261.953	20	73	31.1284	79.132	115	0	1	104.55	0.00931925
Q16555	DPYL2_HUMAN	Dihydropyrimidinase-related protein 2 OS=Homo sapiens OX=9606 GN=DPYSL2 PE=1 SV=1	62254	5.9238	261.729	14	43	42.8322	105.541	62	0	1	114.007	0.00815626
O60437	PEPL_HUMAN	Periplakin OS=Homo sapiens OX=9606 GN=PPL PE=1 SV=4	204621	5.3218	261.314	45	197	27.7335	58.3059	243	0	5	99.1789	0.0085377
Q9NYA4	MTMR4_HUMAN	Myotubularin-related protein 4 OS=Homo sapiens OX=9606 GN=MTMR4 PE=1 SV=2	133267	5.6162	261.184	29	93	37.5732	76.1612	139	0	7	99.6915	0.00879521
Q9UGL1	KDM5B_HUMAN	Lysine-specific demethylase 5B OS=Homo sapiens OX=9606 GN=KDM5B PE=1 SV=3	175543	6.2563	261.176	45	124	41.9689	40.6018	307	0	10	95.0117	0.00963893
P51617	IRAK1_HUMAN	Interleukin-1 receptor-associated kinase 1 OS=Homo sapiens OX=9606 GN=IRAK1 PE=1 SV=2	76488	6.1685	261.095	15	40	44.1011	60.3023	89	0	1	114.017	0.0088687
Q96QR8	PURB_HUMAN	Transcriptional activator protein Pur-beta OS=Homo sapiens OX=9606 GN=PURB PE=1 SV=3	33220	5.1504	261.077	12	23	51.2821	68.9902	58	0	1	115.578	0.00902214
Q92794	KAT6A_HUMAN	Histone acetyltransferase KAT6A OS=Homo sapiens OX=9606 GN=KAT6A PE=1 SV=2	224884	5.3701	260.645	40	145	19.1617	56.1864	305	0	9	104.184	0.00991926
Q76M96	CCD80_HUMAN	Coiled-coil domain-containing protein 80 OS=Homo sapiens OX=9606 GN=CCDC80 PE=1 SV=1	108105	10.0591	260.404	26	82	36	80.5125	114	0	4	116.37	0.00907141
Q12972	PP1R8_HUMAN	Nuclear inhibitor of protein phosphatase 1 OS=Homo sapiens OX=9606 GN=PPP1R8 PE=1 SV=2	38454	6.999	260.388	6	22	27.0655	122.867	32	0	0	128.969	0.00860559
Q92613	JADE3_HUMAN	Protein Jade-3 OS=Homo sapiens OX=9606 GN=JADE3 PE=1 SV=1	93748	6.7676	260.299	31	63	47.6306	58.9374	189	0	10	115.189	0.00859739
P30041	PRDX6_HUMAN	Peroxiredoxin-6 OS=Homo sapiens OX=9606 GN=PRDX6 PE=1 SV=3	25019	5.9575	260.048	5	28	33.9286	57.666	15	0	0	96.4559	0.00848081
Q9H6R4	NOL6_HUMAN	Nucleolar protein 6 OS=Homo sapiens OX=9606 GN=NOL6 PE=1 SV=2	127513	7.3477	260.011	29	72	50.1745	47.6126	199	0	4	106.796	0.00895255
Q9HAZ2	PRD16_HUMAN	Histone-lysine N-methyltransferase PRDM16 OS=Homo sapiens OX=9606 GN=PRDM16 PE=1 SV=3	140162	5.77	259.721	40	83	55.0157	72.3994	207	0	10	116.103	0.0077672
O15211	RGL2_HUMAN	Ral guanine nucleotide dissociation stimulator-like 2 OS=Homo sapiens OX=9606 GN=RGL2 PE=1 SV=1	83497	5.7583	259.505	20	48	41.6988	75.013	139	0	1	110.886	0.00910841
P42684	ABL2_HUMAN	Tyrosine-protein kinase ABL2 OS=Homo sapiens OX=9606 GN=ABL2 PE=1 SV=1	128262	7.9966	259.474	33	89	42.978	86.8401	178	0	6	105.532	0.00848015
Q9UBT2	SAE2_HUMAN	SUMO-activating enzyme subunit 2 OS=Homo sapiens OX=9606 GN=UBA2 PE=1 SV=2	71179	4.9629	259.401	14	46	31.875	77.1551	92	0	4	111.001	0.00893251
Q86TB3	ALPK2_HUMAN	Alpha-protein kinase 2 OS=Homo sapiens OX=9606 GN=ALPK2 PE=1 SV=3	236863	4.9688	258.916	48	171	39.9078	71.037	309	0	9	110.11	0.00940057
P08727	K1C19_HUMAN	Keratin, type I cytoskeletal 19 OS=Homo sapiens OX=9606 GN=KRT19 PE=1 SV=4	44079	4.8604	258.608	8	42	28.75	22.4798	63	0	2	98.2294	0.00917277
Q6ZMR5	TM11A_HUMAN	Transmembrane protease serine 11A OS=Homo sapiens OX=9606 GN=TMPRSS11A PE=1 SV=1	47538	9.457	258.438	11	39	44.8931	115.742	45	0	1	130.225	0.00864106
Q9UPT8	ZC3H4_HUMAN	Zinc finger CCCH domain-containing protein 4 OS=Homo sapiens OX=9606 GN=ZC3H4 PE=1 SV=3	140169	5.8184	258.236	75	72	41.1358	53.6753	516	0	37	106.527	0.00865991
Q9H211	CDT1_HUMAN	DNA replication factor Cdt1 OS=Homo sapiens OX=9606 GN=CDT1 PE=1 SV=3	60352	10.144	258.185	18	39	42.8571	53.8957	138	0	2	110.902	0.00880629
P10275	ANDR_HUMAN	Androgen receptor OS=Homo sapiens OX=9606 GN=AR PE=1 SV=3	99124	5.9722	258.178	17	55	33.913	23.4405	130	0	5	100.006	0.00777318
O95905	ECD_HUMAN	Protein ecdysoneless homolog OS=Homo sapiens OX=9606 GN=ECD PE=1 SV=1	72712	4.5557	258.052	17	48	32.1429	41.1164	98	0	3	113.682	0.00893755
Q9UHW9	S12A6_HUMAN	Solute carrier family 12 member 6 OS=Homo sapiens OX=9606 GN=SLC12A6 PE=1 SV=2	127534	6.6387	257.897	30	78	40.6957	52.0207	151	0	11	106.64	0.00886392
Q02040	AK17A_HUMAN	A-kinase anchor protein 17A OS=Homo sapiens OX=9606 GN=AKAP17A PE=1 SV=2	80685	10.1631	257.829	16	65	28.0576	40.6869	72	0	2	99.7892	0.0089966
O95897	NOE2_HUMAN	Noelin-2 OS=Homo sapiens OX=9606 GN=OLFM2 PE=1 SV=2	51353	7.8955	257.75	14	27	48.0176	29.2183	109	0	6	99.9278	0.00935574
Q8NE71	ABCF1_HUMAN	ATP-binding cassette sub-family F member 1 OS=Homo sapiens OX=9606 GN=ABCF1 PE=1 SV=2	95866	6.3735	257.72	13	66	16.0947	42.0686	102	0	0	93.4249	0.0117638
Q12768	WASC5_HUMAN	WASH complex subunit 5 OS=Homo sapiens OX=9606 GN=WASHC5 PE=1 SV=1	134200	6.5347	257.668	27	98	32.7869	72.1508	133	0	4	99.2061	0.00862568
Q86UX6	ST32C_HUMAN	Serine/threonine-protein kinase 32C OS=Homo sapiens OX=9606 GN=STK32C PE=1 SV=1	54959	6.145	257.533	17	43	56.1728	92.3187	95	0	4	111.843	0.00929491
Q14126	DSG2_HUMAN	Desmoglein-2 OS=Homo sapiens OX=9606 GN=DSG2 PE=1 SV=2	122217	4.9541	257.508	31	77	47.9428	71.3331	171	0	14	111.814	0.00836763
Q9NVE7	PANK4_HUMAN	4'-phosphopantetheine phosphatase OS=Homo sapiens OX=9606 GN=PANK4 PE=1 SV=1	85937	5.8315	257.474	23	65	35.5757	65.4828	101	0	5	108.686	0.00817093
Q9NRL3	STRN4_HUMAN	Striatin-4 OS=Homo sapiens OX=9606 GN=STRN4 PE=1 SV=2	80546	5.061	257.392	14	42	33.4661	94.377	105	0	1	110.473	0.00851943
Q5SW24	DACT2_HUMAN	Dapper homolog 2 OS=Homo sapiens OX=9606 GN=DACT2 PE=1 SV=1	82648	9.0117	257.246	21	53	38.3721	33.1205	155	0	2	103.628	0.00961504
Q9HCE3	ZN532_HUMAN	Zinc finger protein 532 OS=Homo sapiens OX=9606 GN=ZNF532 PE=1 SV=2	141606	8.6528	257.059	38	110	31.9754	69.7207	266	0	9	98.4147	0.0100007
Q9HCC9	LST2_HUMAN	Lateral signaling target protein 2 homolog OS=Homo sapiens OX=9606 GN=ZFYVE28 PE=1 SV=3	96428	4.8105	257.039	29	60	54.6787	57.0225	175	0	10	100.986	0.00858633
Q9Y608	LRRF2_HUMAN	Leucine-rich repeat flightless-interacting protein 2 OS=Homo sapiens OX=9606 GN=LRRFIP2 PE=1 SV=1	82121	6.5083	256.985	20	70	33.7032	70.6685	156	0	4	89.5377	0.00939661
Q9UKY7	CDV3_HUMAN	Protein CDV3 homolog OS=Homo sapiens OX=9606 GN=CDV3 PE=1 SV=1	27318	6.0132	256.751	12	23	56.9767	61.6633	87	0	3	105.912	0.00931164
Q8IUR5	TMTC1_HUMAN	Protein O-mannosyl-transferase TMTC1 OS=Homo sapiens OX=9606 GN=TMTC1 PE=1 SV=3	98783	8.9224	256.612	28	70	44.5578	92.2516	130	0	4	104.798	0.00832455
P32519	ELF1_HUMAN	ETS-related transcription factor Elf-1 OS=Homo sapiens OX=9606 GN=ELF1 PE=1 SV=2	67456	4.9102	256.562	10	35	28.1099	103.44	46	0	2	129.061	0.00934346
Q9BW71	HIRP3_HUMAN	HIRA-interacting protein 3 OS=Homo sapiens OX=9606 GN=HIRIP3 PE=1 SV=3	61919	8.7964	256.472	23	58	37.9496	106.515	103	0	1	130.974	0.00901606
Q8TF72	SHRM3_HUMAN	Protein Shroom3 OS=Homo sapiens OX=9606 GN=SHROOM3 PE=1 SV=2	216722	7.5908	256.413	63	174	40.5812	63.6925	435	0	10	98.0187	0.0093682
Q9HCX3	ZN304_HUMAN	Zinc finger protein 304 OS=Homo sapiens OX=9606 GN=ZNF304 PE=1 SV=2	74997	8.2192	256.187	9	54	16.692	89.3449	51	0	0	109.544	0.00747964
Q15431	SYCP1_HUMAN	Synaptonemal complex protein 1 OS=Homo sapiens OX=9606 GN=SYCP1 PE=1 SV=2	114120	5.6587	256.173	28	107	24.0779	79.4927	126	0	1	105.503	0.00949061
O15399	NMDE4_HUMAN	Glutamate receptor ionotropic, NMDA 2D OS=Homo sapiens OX=9606 GN=GRIN2D PE=1 SV=2	143661	8.2515	256.169	31	82	38.6976	85.8559	242	0	2	106.633	0.00916732
Q9BY66	KDM5D_HUMAN	Lysine-specific demethylase 5D OS=Homo sapiens OX=9606 GN=KDM5D PE=1 SV=2	173960	5.4858	256.033	35	128	27.2255	45.7425	181	0	9	105.672	0.00977298
Q14203	DCTN1_HUMAN	Dynactin subunit 1 OS=Homo sapiens OX=9606 GN=DCTN1 PE=1 SV=3	141607	5.4888	255.889	43	105	41.4711	68.6821	212	0	10	118.666	0.00960262
Q5JTW2	CEP78_HUMAN	Centrosomal protein of 78 kDa OS=Homo sapiens OX=9606 GN=CEP78 PE=1 SV=1	76348	8.1255	255.844	16	52	38.7518	68.0229	93	0	3	93.2017	0.00916277
Q9H3T3	SEM6B_HUMAN	Semaphorin-6B OS=Homo sapiens OX=9606 GN=SEMA6B PE=1 SV=4	95225	8.417	255.837	14	50	29.7297	73.4687	114	0	1	105.1	0.00924844
Q9UBI9	HDC_HUMAN	Headcase protein homolog OS=Homo sapiens OX=9606 GN=HECA PE=1 SV=1	58798	8.4814	255.724	11	36	14.9171	30.0962	41	0	0	113.428	0.00828644
P00505	AATM_HUMAN	Aspartate aminotransferase, mitochondrial OS=Homo sapiens OX=9606 GN=GOT2 PE=1 SV=3	47487	9.2637	255.353	12	45	44.186	23.5627	58	0	4	106.287	0.00922862
Q7Z4Q2	HEAT3_HUMAN	HEAT repeat-containing protein 3 OS=Homo sapiens OX=9606 GN=HEATR3 PE=1 SV=2	74535	4.8281	255.314	16	54	54.2647	49.4942	134	0	7	107.975	0.00826838
Q76N32	CEP68_HUMAN	Centrosomal protein of 68 kDa OS=Homo sapiens OX=9606 GN=CEP68 PE=1 SV=2	81052	4.8618	255.223	20	47	43.9894	55.8979	102	0	1	108.575	0.00874591
Q9NS18	GLRX2_HUMAN	Glutaredoxin-2, mitochondrial OS=Homo sapiens OX=9606 GN=GLRX2 PE=1 SV=1	18040	9.4321	254.884	8	10	64.0244	45.8644	41	0	3	97.9756	0.00844953
Q9UPN6	SCAF8_HUMAN	SR-related and CTD-associated factor 8 OS=Homo sapiens OX=9606 GN=SCAF8 PE=1 SV=1	140433	8.3906	254.807	24	80	29.7404	62.7659	154	0	3	112.891	0.00863288
Q13796	SHRM2_HUMAN	Protein Shroom2 OS=Homo sapiens OX=9606 GN=SHROOM2 PE=1 SV=1	176301	6.6372	254.511	42	137	33.5396	71.9047	254	0	2	108.674	0.00896281
P42685	FRK_HUMAN	Tyrosine-protein kinase FRK OS=Homo sapiens OX=9606 GN=FRK PE=1 SV=1	58217	6.2139	254.254	9	39	22.5743	70.7031	59	0	0	97.8427	0.00841584
Q5T5U3	RHG21_HUMAN	Rho GTPase-activating protein 21 OS=Homo sapiens OX=9606 GN=ARHGAP21 PE=1 SV=2	217327	7.6187	253.729	49	170	35.9551	56.1944	278	0	2	99.2827	0.00861258
Q8WXD9	CSKI1_HUMAN	Caskin-1 OS=Homo sapiens OX=9606 GN=CASKIN1 PE=1 SV=1	149721	9.4761	253.669	46	105	46.6806	63.7907	381	0	7	97.4326	0.00942221
Q9UGP4	LIMD1_HUMAN	LIM domain-containing protein 1 OS=Homo sapiens OX=9606 GN=LIMD1 PE=1 SV=1	72143	6.1904	253.665	15	44	34.0237	58.4445	92	0	3	104.076	0.00896383
Q9UPY3	DICER_HUMAN	Endoribonuclease Dicer OS=Homo sapiens OX=9606 GN=DICER1 PE=1 SV=3	218541	5.335	253.365	44	148	36.5245	71.7225	265	0	11	105.532	0.00852926
Q96HA7	TONSL_HUMAN	Tonsoku-like protein OS=Homo sapiens OX=9606 GN=TONSL PE=1 SV=2	150834	5.9619	253.341	29	97	34.7605	58.6207	188	0	2	98.8277	0.00905673
P20594	ANPRB_HUMAN	Atrial natriuretic peptide receptor 2 OS=Homo sapiens OX=9606 GN=NPR2 PE=1 SV=1	116948	6.4087	253.299	26	82	39.6371	65.9884	170	0	6	111.708	0.00888284
P78371	TCPB_HUMAN	T-complex protein 1 subunit beta OS=Homo sapiens OX=9606 GN=CCT2 PE=1 SV=4	57452	5.9912	253.109	17	47	33.4579	56.7851	129	0	1	93.4316	0.00974631
Q9NZ53	PDXL2_HUMAN	Podocalyxin-like protein 2 OS=Homo sapiens OX=9606 GN=PODXL2 PE=1 SV=1	65035	4.0752	253.035	14	32	32.3967	74.8088	78	0	3	110.486	0.00733889
Q8N5S9	KKCC1_HUMAN	Calcium/calmodulin-dependent protein kinase kinase 1 OS=Homo sapiens OX=9606 GN=CAMKK1 PE=1 SV=2	55700	5.436	252.47	15	42	43.5644	76.4581	103	0	2	104.267	0.00902341
O95819	M4K4_HUMAN	Mitogen-activated protein kinase kinase kinase kinase 4 OS=Homo sapiens OX=9606 GN=MAP4K4 PE=1 SV=2	142013	7.1001	252.272	31	93	32.5262	79.1564	201	0	5	103.629	0.0085257
O75807	PR15A_HUMAN	Protein phosphatase 1 regulatory subunit 15A OS=Homo sapiens OX=9606 GN=PPP1R15A PE=1 SV=1	73433	4.3564	252.125	21	52	47.7745	71.2957	127	0	1	110.168	0.00824851
Q8N960	CE120_HUMAN	Centrosomal protein of 120 kDa OS=Homo sapiens OX=9606 GN=CEP120 PE=1 SV=2	112570	5.8403	252.054	22	92	30.6288	51.5737	130	0	2	103.207	0.00937939
P13010	XRCC5_HUMAN	X-ray repair cross-complementing protein 5 OS=Homo sapiens OX=9606 GN=XRCC5 PE=1 SV=3	82652	5.436	252	21	62	39.6175	71.1561	139	0	2	112.57	0.00918446
O00267	SPT5H_HUMAN	Transcription elongation factor SPT5 OS=Homo sapiens OX=9606 GN=SUPT5H PE=1 SV=1	120924	4.7637	252	24	87	29.3468	64.2006	194	0	4	97.292	0.00914456
Q92628	K0232_HUMAN	Uncharacterized protein KIAA0232 OS=Homo sapiens OX=9606 GN=KIAA0232 PE=1 SV=5	154691	4.5132	251.771	27	77	34.0502	49.8795	142	0	8	103.733	0.00858518
Q96PE2	ARHGH_HUMAN	Rho guanine nucleotide exchange factor 17 OS=Homo sapiens OX=9606 GN=ARHGEF17 PE=1 SV=1	221533	5.8491	251.276	64	149	38.9724	67.0816	413	0	12	100.427	0.00913145
Q6P6C2	ALKB5_HUMAN	RNA demethylase ALKBH5 OS=Homo sapiens OX=9606 GN=ALKBH5 PE=1 SV=2	44228	9.3296	251.197	14	35	42.6396	72.4747	99	0	1	82.7984	0.0105381
O00461	GOLI4_HUMAN	Golgi integral membrane protein 4 OS=Homo sapiens OX=9606 GN=GOLIM4 PE=1 SV=1	81831	4.5366	251.173	22	75	34.3391	75.2056	122	0	2	113.494	0.00842076
Q6ZWJ1	STXB4_HUMAN	Syntaxin-binding protein 4 OS=Homo sapiens OX=9606 GN=STXBP4 PE=1 SV=2	61623	4.938	249.912	23	50	42.8571	45.9322	115	0	5	107.95	0.00804448
Q9HD20	AT131_HUMAN	Endoplasmic reticulum transmembrane helix translocase OS=Homo sapiens OX=9606 GN=ATP13A1 PE=1 SV=2	132869	8.0332	249.725	29	88	45.5149	51.7783	130	0	4	103.386	0.00876971
Q58WW2	DCAF6_HUMAN	DDB1- and CUL4-associated factor 6 OS=Homo sapiens OX=9606 GN=DCAF6 PE=1 SV=1	96232	4.9644	249.603	22	60	50.5814	67.4849	121	0	2	111.981	0.00837042
O95873	CF047_HUMAN	Uncharacterized protein C6orf47 OS=Homo sapiens OX=9606 GN=C6orf47 PE=1 SV=2	31690	5.9209	249.557	7	23	45.5782	75.2334	32	0	0	108.724	0.00763035
O75064	DEN4B_HUMAN	DENN domain-containing protein 4B OS=Homo sapiens OX=9606 GN=DENND4B PE=1 SV=4	163742	6.8188	249.383	33	92	42.5134	43.5483	245	0	4	106.08	0.00900892
O60231	DHX16_HUMAN	Pre-mRNA-splicing factor ATP-dependent RNA helicase DHX16 OS=Homo sapiens OX=9606 GN=DHX16 PE=1 SV=2	119189	6.3618	249.149	32	86	34.0058	51.8675	176	0	4	95.1307	0.00912226
Q9H694	BICC1_HUMAN	Protein bicaudal C homolog 1 OS=Homo sapiens OX=9606 GN=BICC1 PE=1 SV=2	104777	8.6514	248.975	36	65	42.4025	55.0404	203	0	10	107.599	0.0080659
Q9C0D0	PHAR1_HUMAN	Phosphatase and actin regulator 1 OS=Homo sapiens OX=9606 GN=PHACTR1 PE=1 SV=3	66266	6.5171	248.859	20	47	46.0345	78.6796	96	0	8	94.2605	0.00766811
Q9P0U3	SENP1_HUMAN	Sentrin-specific protease 1 OS=Homo sapiens OX=9606 GN=SENP1 PE=1 SV=2	73434	8.5166	248.693	8	55	21.2733	76.3473	62	0	1	109.282	0.00799632
Q9UBG0	MRC2_HUMAN	C-type mannose receptor 2 OS=Homo sapiens OX=9606 GN=MRC2 PE=1 SV=2	166567	5.4463	248.616	25	94	36.3759	85.4295	146	0	8	110.002	0.009228
Q9NZM4	BICRA_HUMAN	BRD4-interacting chromatin-remodeling complex-associated protein OS=Homo sapiens OX=9606 GN=BICRA PE=1 SV=2	158392	6.1699	248.531	20	53	23.6538	63.543	193	0	4	98.5695	0.00926027
Q9BXW6	OSBL1_HUMAN	Oxysterol-binding protein-related protein 1 OS=Homo sapiens OX=9606 GN=OSBPL1A PE=1 SV=2	108401	5.9282	248.33	16	79	28.9474	80.1173	98	0	2	110.54	0.00857186
Q99728	BARD1_HUMAN	BRCA1-associated RING domain protein 1 OS=Homo sapiens OX=9606 GN=BARD1 PE=1 SV=2	86592	8.7539	248.226	21	64	33.0759	82.8157	162	0	1	106.168	0.0102669
Q96SB8	SMC6_HUMAN	Structural maintenance of chromosomes protein 6 OS=Homo sapiens OX=9606 GN=SMC6 PE=1 SV=2	126246	6.5625	248.154	35	104	30.4308	63.6785	181	0	4	100.815	0.00922187
Q14C86	GAPD1_HUMAN	GTPase-activating protein and VPS9 domain-containing protein 1 OS=Homo sapiens OX=9606 GN=GAPVD1 PE=1 SV=2	164875	4.9116	247.889	29	104	28.4168	63.281	237	0	10	106.946	0.0091111
Q9BY78	RNF26_HUMAN	E3 ubiquitin-protein ligase RNF26 OS=Homo sapiens OX=9606 GN=RNF26 PE=1 SV=1	47706	8.3628	247.789	9	26	43.1871	26.4937	47	0	2	105.327	0.00865514
Q5JSH3	WDR44_HUMAN	WD repeat-containing protein 44 OS=Homo sapiens OX=9606 GN=WDR44 PE=1 SV=1	101303	5.1255	247.663	22	75	41.402	38.7566	137	0	3	94.6556	0.00851507
O43422	P52K_HUMAN	52 kDa repressor of the inhibitor of the protein kinase OS=Homo sapiens OX=9606 GN=THAP12 PE=1 SV=2	87648	5.4888	247.56	19	68	42.5756	81.1622	107	0	4	114.592	0.00877727
Q9H7N4	SFR19_HUMAN	Splicing factor, arginine/serine-rich 19 OS=Homo sapiens OX=9606 GN=SCAF1 PE=1 SV=3	139186	9.624	247.421	38	103	36.9665	78.7808	187	0	1	101.688	0.00945181
Q96N46	TTC14_HUMAN	Tetratricopeptide repeat protein 14 OS=Homo sapiens OX=9606 GN=TTC14 PE=1 SV=1	88264	8.8066	247.221	33	72	38.1818	73.8052	151	0	6	97.4462	0.00876906
Q8TBE0	BAHD1_HUMAN	Bromo adjacent homology domain-containing 1 protein OS=Homo sapiens OX=9606 GN=BAHD1 PE=1 SV=2	84598	9.2065	247.072	18	52	41.4103	53.9897	112	0	3	107.039	0.00954163
Q8IZ40	RCOR2_HUMAN	REST corepressor 2 OS=Homo sapiens OX=9606 GN=RCOR2 PE=1 SV=2	57976	9.3501	246.955	15	41	50.8604	50.6741	88	0	2	107.604	0.00903422
Q9BZA8	PC11Y_HUMAN	Protocadherin-11 Y-linked OS=Homo sapiens OX=9606 GN=PCDH11Y PE=1 SV=1	146682	4.8662	246.774	31	85	35.2239	69.4794	205	0	5	100.469	0.00913089
Q6BDS2	URFB1_HUMAN	UHRF1-binding protein 1 OS=Homo sapiens OX=9606 GN=UHRF1BP1 PE=1 SV=1	159384	5.7041	246.372	37	112	34.2361	62.3021	250	0	8	101.69	0.00857669
Q15418	KS6A1_HUMAN	Ribosomal protein S6 kinase alpha-1 OS=Homo sapiens OX=9606 GN=RPS6KA1 PE=1 SV=2	82670	7.6963	246.37	21	70	37.6871	59.51	153	0	4	107.128	0.00954067
O15258	RER1_HUMAN	Protein RER1 OS=Homo sapiens OX=9606 GN=RER1 PE=1 SV=1	22942	9.7852	246.348	6	15	28.5714	72.4886	27	0	3	69.4898	0.00829487
Q86X10	RLGPB_HUMAN	Ral GTPase-activating protein subunit beta OS=Homo sapiens OX=9606 GN=RALGAPB PE=1 SV=1	166691	6.3223	246.272	46	105	38.3534	70.5033	242	0	15	114.822	0.00913022
P10070	GLI2_HUMAN	Zinc finger protein GLI2 OS=Homo sapiens OX=9606 GN=GLI2 PE=1 SV=4	167677	6.8906	245.935	38	79	37.831	74.4015	186	0	9	109.916	0.00869456
Q14934	NFAC4_HUMAN	Nuclear factor of activated T-cells, cytoplasmic 4 OS=Homo sapiens OX=9606 GN=NFATC4 PE=1 SV=2	95389	5.1182	245.799	18	61	43.459	62.6283	123	0	1	112.337	0.0079534
Q14865	ARI5B_HUMAN	AT-rich interactive domain-containing protein 5B OS=Homo sapiens OX=9606 GN=ARID5B PE=1 SV=3	132292	8.8491	245.634	30	113	37.2896	82.7447	233	0	2	107.612	0.00916288
P48382	RFX5_HUMAN	DNA-binding protein RFX5 OS=Homo sapiens OX=9606 GN=RFX5 PE=1 SV=1	65282	9.6577	245.594	21	56	43.5065	82.4617	81	0	4	110.217	0.00860649
Q8IXS8	F126B_HUMAN	Protein FAM126B OS=Homo sapiens OX=9606 GN=FAM126B PE=1 SV=1	58609	7.8398	245.403	16	39	37.9245	47.7496	119	0	6	98.9509	0.00858475
Q08211	DHX9_HUMAN	ATP-dependent RNA helicase A OS=Homo sapiens OX=9606 GN=DHX9 PE=1 SV=4	140868	6.3955	245.314	31	99	40.7874	53.5321	193	0	5	100.628	0.0095949
Q9NYV4	CDK12_HUMAN	Cyclin-dependent kinase 12 OS=Homo sapiens OX=9606 GN=CDK12 PE=1 SV=2	164053	9.7852	245.297	32	117	30.1342	56.2532	208	0	3	104.631	0.00924701
O60307	MAST3_HUMAN	Microtubule-associated serine/threonine-protein kinase 3 OS=Homo sapiens OX=9606 GN=MAST3 PE=1 SV=2	143048	7.9438	245.291	34	89	34.8358	76.7575	236	0	7	105.408	0.00948816
Q9Y2L1	RRP44_HUMAN	Exosome complex exonuclease RRP44 OS=Homo sapiens OX=9606 GN=DIS3 PE=1 SV=2	108934	6.6929	245.002	22	78	35.9081	69.5705	130	0	3	109.698	0.00864623
P67936	TPM4_HUMAN	Tropomyosin alpha-4 chain OS=Homo sapiens OX=9606 GN=TPM4 PE=1 SV=3	28504	4.4707	244.889	9	28	22.9839	19.5048	38	0	0	86.5977	0.00923128
O95644	NFAC1_HUMAN	Nuclear factor of activated T-cells, cytoplasmic 1 OS=Homo sapiens OX=9606 GN=NFATC1 PE=1 SV=3	101179	6.5288	244.762	13	54	28.4199	49.0337	83	0	2	106.24	0.00853229
Q9NYF8	BCLF1_HUMAN	Bcl-2-associated transcription factor 1 OS=Homo sapiens OX=9606 GN=BCLAF1 PE=1 SV=2	106058	10.3638	244.597	32	78	31.3043	70.2326	162	0	2	109.694	0.00877957
Q8TD55	PKHO2_HUMAN	Pleckstrin homology domain-containing family O member 2 OS=Homo sapiens OX=9606 GN=PLEKHO2 PE=1 SV=1	53317	5.1694	244.46	12	37	33.4694	77.9735	65	0	0	109.391	0.0105415
P55201	BRPF1_HUMAN	Peregrin OS=Homo sapiens OX=9606 GN=BRPF1 PE=1 SV=2	137412	7.7783	244.303	26	105	28.8303	84.3999	129	0	3	105.885	0.00908941
O15042	SR140_HUMAN	U2 snRNP-associated SURP motif-containing protein OS=Homo sapiens OX=9606 GN=U2SURP PE=1 SV=2	118218	8.6748	244.22	41	93	41.8853	59.174	212	0	13	99.2893	0.00868997
P37287	PIGA_HUMAN	Phosphatidylinositol N-acetylglucosaminyltransferase subunit A OS=Homo sapiens OX=9606 GN=PIGA PE=1 SV=1	54092	8.2778	244.083	12	35	41.7355	85.618	66	0	2	109.627	0.00839718
O43663	PRC1_HUMAN	Protein regulator of cytokinesis 1 OS=Homo sapiens OX=9606 GN=PRC1 PE=1 SV=2	71561	6.2593	244.005	14	53	24.0323	58.3336	54	0	1	109.921	0.00833029
Q8TEU7	RPGF6_HUMAN	Rap guanine nucleotide exchange factor 6 OS=Homo sapiens OX=9606 GN=RAPGEF6 PE=1 SV=2	179309	5.9502	243.973	39	123	36.6021	64.6476	243	0	5	100.966	0.00837468
Q9Y2K7	KDM2A_HUMAN	Lysine-specific demethylase 2A OS=Homo sapiens OX=9606 GN=KDM2A PE=1 SV=3	132707	7.3623	243.78	32	95	38.7263	86.58	190	0	4	110.232	0.00808373
P51114	FXR1_HUMAN	Fragile X mental retardation syndrome-related protein 1 OS=Homo sapiens OX=9606 GN=FXR1 PE=1 SV=3	69677	5.7583	243.388	12	58	20.6119	87.9767	58	0	2	116.841	0.00779864
P11387	TOP1_HUMAN	DNA topoisomerase 1 OS=Homo sapiens OX=9606 GN=TOP1 PE=1 SV=2	90668	9.709	242.775	26	77	27.3203	93.2352	119	0	1	98.485	0.00864707
Q01804	OTUD4_HUMAN	OTU domain-containing protein 4 OS=Homo sapiens OX=9606 GN=OTUD4 PE=1 SV=4	123967	6.2432	242.77	33	90	34.4704	73.7264	157	0	5	110.532	0.00952096
Q86UK5	LBN_HUMAN	Limbin OS=Homo sapiens OX=9606 GN=EVC2 PE=2 SV=1	147855	6.5171	242.747	25	107	28.8991	36.0788	125	0	9	91.1222	0.0100239
Q9NRE1	MMP26_HUMAN	Matrix metalloproteinase-26 OS=Homo sapiens OX=9606 GN=MMP26 PE=2 SV=2	29689	5.9751	242.7	7	14	67.433	43.3975	44	0	2	118.197	0.00795703
Q9NUP7	TRM13_HUMAN	tRNA:m(4)X modification enzyme TRM13 homolog OS=Homo sapiens OX=9606 GN=TRMT13 PE=1 SV=2	54212	8.0156	242.675	17	48	38.8773	62.5186	87	0	3	96.6885	0.00790136
Q9NRF2	SH2B1_HUMAN	SH2B adapter protein 1 OS=Homo sapiens OX=9606 GN=SH2B1 PE=1 SV=3	79317	5.1006	242.565	19	40	53.9683	86.8949	112	0	1	111.041	0.00939449
O60869	EDF1_HUMAN	Endothelial differentiation-related factor 1 OS=Homo sapiens OX=9606 GN=EDF1 PE=1 SV=1	16358	10.4399	242.406	6	17	29.7297	82.2493	22	0	0	83.9349	0.010124
P0DPB3	SCHI1_HUMAN	Schwannomin-interacting protein 1 OS=Homo sapiens OX=9606 GN=SCHIP1 PE=1 SV=1	53446	4.7974	242.184	18	42	50.924	52.6381	97	0	6	103.174	0.00837982
Q13045	FLII_HUMAN	Protein flightless-1 homolog OS=Homo sapiens OX=9606 GN=FLII PE=1 SV=2	144659	5.6602	242.152	35	87	41.7652	74.0639	239	0	11	99.7672	0.00976769
Q8NFG4	FLCN_HUMAN	Folliculin OS=Homo sapiens OX=9606 GN=FLCN PE=1 SV=1	64432	5.7876	242.137	14	43	31.4335	48.8735	93	0	5	104.415	0.00725956
Q9UPS6	SET1B_HUMAN	Histone-lysine N-methyltransferase SETD1B OS=Homo sapiens OX=9606 GN=SETD1B PE=1 SV=3	212668	4.6758	241.646	41	127	32.1974	75.0415	260	0	2	113.086	0.00870296
Q12788	TBL3_HUMAN	Transducin beta-like protein 3 OS=Homo sapiens OX=9606 GN=TBL3 PE=1 SV=2	88978	6.4453	241.504	17	61	33.1683	64.7145	126	0	1	111.808	0.00881392
Q6ZSZ6	TSH1_HUMAN	Teashirt homolog 1 OS=Homo sapiens OX=9606 GN=TSHZ1 PE=1 SV=2	117842	6.627	241.495	32	89	46.7967	67.8975	237	0	6	106.468	0.00852745
P21802	FGFR2_HUMAN	Fibroblast growth factor receptor 2 OS=Homo sapiens OX=9606 GN=FGFR2 PE=1 SV=1	91965	5.5034	241.454	22	64	33.7393	83.3049	141	0	7	111.971	0.00831681
Q5VV52	ZN691_HUMAN	Zinc finger protein 691 OS=Homo sapiens OX=9606 GN=ZNF691 PE=1 SV=2	35786	7.6055	241.452	12	23	44.4444	67.5771	79	0	7	102.115	0.0092447
O14777	NDC80_HUMAN	Kinetochore protein NDC80 homolog OS=Homo sapiens OX=9606 GN=NDC80 PE=1 SV=1	73866	5.3276	241.261	21	68	33.3333	75.5648	114	0	4	117.316	0.00954216
Q66K14	TBC9B_HUMAN	TBC1 domain family member 9B OS=Homo sapiens OX=9606 GN=TBC1D9B PE=1 SV=3	140435	4.9673	241.23	27	98	31.6	39.7201	175	0	4	99.0768	0.0101242
Q96Q89	KI20B_HUMAN	Kinesin-like protein KIF20B OS=Homo sapiens OX=9606 GN=KIF20B PE=1 SV=3	210498	5.3906	241.051	49	197	24.8352	75.8529	247	0	4	104.681	0.00944103
Q12967	GNDS_HUMAN	Ral guanine nucleotide dissociation stimulator OS=Homo sapiens OX=9606 GN=RALGDS PE=1 SV=2	100543	5.3906	241.038	18	55	27.1335	72.356	113	0	3	104.308	0.00836475
Q9Y450	HBS1L_HUMAN	HBS1-like protein OS=Homo sapiens OX=9606 GN=HBS1L PE=1 SV=1	75425	6.1509	241.014	19	60	35.2339	53.799	101	0	4	100.597	0.00932474
Q13433	S39A6_HUMAN	Zinc transporter ZIP6 OS=Homo sapiens OX=9606 GN=SLC39A6 PE=1 SV=3	84993	6.4614	240.954	17	36	46.755	63.1679	138	0	2	103.362	0.00859706
P13591	NCAM1_HUMAN	Neural cell adhesion molecule 1 OS=Homo sapiens OX=9606 GN=NCAM1 PE=1 SV=3	94515	4.5967	240.656	17	60	25.9907	82.6737	107	0	2	91.7253	0.00839485
Q6ZU80	CE128_HUMAN	Centrosomal protein of 128 kDa OS=Homo sapiens OX=9606 GN=CEP128 PE=1 SV=2	127937	6.0747	240.529	31	123	25.1371	63.3502	149	0	0	103.508	0.00940807
Q15057	ACAP2_HUMAN	Arf-GAP with coiled-coil, ANK repeat and PH domain-containing protein 2 OS=Homo sapiens OX=9606 GN=ACAP2 PE=1 SV=3	87973	6.3633	240.511	12	71	20.0514	79.1435	112	0	2	107.013	0.0103301
Q9UI10	EI2BD_HUMAN	Translation initiation factor eIF-2B subunit delta OS=Homo sapiens OX=9606 GN=EIF2B4 PE=1 SV=2	57521	9.6885	240.146	13	42	36.3289	50.1271	91	0	2	104.417	0.0103797
Q9H3H1	MOD5_HUMAN	tRNA dimethylallyltransferase OS=Homo sapiens OX=9606 GN=TRIT1 PE=1 SV=1	52692	8.2397	240.063	13	40	24.8394	57.8143	70	0	2	103.631	0.00971045
O75037	KI21B_HUMAN	Kinesin-like protein KIF21B OS=Homo sapiens OX=9606 GN=KIF21B PE=1 SV=2	182546	6.665	240.023	37	134	28.7721	53.6259	198	0	9	103.016	0.0105065
Q13017	RHG05_HUMAN	Rho GTPase-activating protein 5 OS=Homo sapiens OX=9606 GN=ARHGAP5 PE=1 SV=2	172350	6.1641	239.958	29	110	29.494	63.406	175	0	2	102.942	0.00806946
Q9BV47	DUS26_HUMAN	Dual specificity protein phosphatase 26 OS=Homo sapiens OX=9606 GN=DUSP26 PE=1 SV=1	23930	9.8569	239.944	8	14	49.763	70.2965	34	0	0	121.001	0.00820504
Q4LE39	ARI4B_HUMAN	AT-rich interactive domain-containing protein 4B OS=Homo sapiens OX=9606 GN=ARID4B PE=1 SV=2	147718	4.8545	239.822	51	121	38.2622	56.9197	322	0	13	103.679	0.00894108
Q7Z6E9	RBBP6_HUMAN	E3 ubiquitin-protein ligase RBBP6 OS=Homo sapiens OX=9606 GN=RBBP6 PE=1 SV=1	201440	10.0269	239.774	68	185	32.6451	79.9174	368	0	9	100.958	0.00965614
Q76L83	ASXL2_HUMAN	Putative Polycomb group protein ASXL2 OS=Homo sapiens OX=9606 GN=ASXL2 PE=1 SV=1	153724	8.9722	239.688	32	114	34.2857	80.4234	213	0	2	110.263	0.00856746
O60763	USO1_HUMAN	General vesicular transport factor p115 OS=Homo sapiens OX=9606 GN=USO1 PE=1 SV=2	107827	4.6538	239.5	14	67	25.1559	55.5948	95	0	3	89.0095	0.00959691
Q86SQ7	SDCG8_HUMAN	Serologically defined colon cancer antigen 8 OS=Homo sapiens OX=9606 GN=SDCCAG8 PE=1 SV=1	82630	5.4814	239.43	24	78	32.2581	57.9642	95	0	7	99.8673	0.00955294
Q9UNZ2	NSF1C_HUMAN	NSFL1 cofactor p47 OS=Homo sapiens OX=9606 GN=NSFL1C PE=1 SV=2	40548	4.8076	239.416	13	33	35.9459	95.8612	64	0	0	112.757	0.00933295
Q9NQS1	AVEN_HUMAN	Cell death regulator Aven OS=Homo sapiens OX=9606 GN=AVEN PE=1 SV=1	38482	4.7021	238.807	12	34	50	55.2388	78	0	1	105.559	0.0086623
A3KN83	SBNO1_HUMAN	Protein strawberry notch homolog 1 OS=Homo sapiens OX=9606 GN=SBNO1 PE=1 SV=1	154215	7.8237	238.593	31	100	26.9203	68.4381	199	0	8	108.353	0.00923834
Q5T481	RBM20_HUMAN	RNA-binding protein 20 OS=Homo sapiens OX=9606 GN=RBM20 PE=1 SV=3	134273	5.354	238.545	28	94	45.6398	61.1228	172	0	8	96.4815	0.00871041
O95425	SVIL_HUMAN	Supervillin OS=Homo sapiens OX=9606 GN=SVIL PE=1 SV=2	247590	6.5303	238.472	56	185	30.8491	82.6646	338	0	9	102.482	0.00923562
O43182	RHG06_HUMAN	Rho GTPase-activating protein 6 OS=Homo sapiens OX=9606 GN=ARHGAP6 PE=1 SV=3	105882	7.0166	238.339	26	81	43.1212	71.0884	177	0	3	110.405	0.0098495
Q9BTC0	DIDO1_HUMAN	Death-inducer obliterator 1 OS=Homo sapiens OX=9606 GN=DIDO1 PE=1 SV=5	243720	7.7563	238.158	47	192	31.25	63.0762	275	0	5	105.222	0.00844672
P23458	JAK1_HUMAN	Tyrosine-protein kinase JAK1 OS=Homo sapiens OX=9606 GN=JAK1 PE=1 SV=2	133191	7.2847	238.074	38	109	41.1612	62.4965	173	0	13	107.05	0.00813487
Q9UBK9	UXT_HUMAN	Protein UXT OS=Homo sapiens OX=9606 GN=UXT PE=1 SV=1	18234	7.5366	237.895	4	13	22.9299	23.4243	14	0	0	123.573	0.00522514
Q9Y2W1	TR150_HUMAN	Thyroid hormone receptor-associated protein 3 OS=Homo sapiens OX=9606 GN=THRAP3 PE=1 SV=2	108600	10.5615	237.887	33	91	33.2984	82.4338	134	0	0	104.35	0.00859025
Q53SF7	COBL1_HUMAN	Cordon-bleu protein-like 1 OS=Homo sapiens OX=9606 GN=COBLL1 PE=1 SV=3	123791	6.1216	237.873	23	105	31.383	42.354	137	0	4	108.825	0.00838489
Q969R5	LMBL2_HUMAN	Lethal(3)malignant brain tumor-like protein 2 OS=Homo sapiens OX=9606 GN=L3MBTL2 PE=1 SV=1	79059	6.397	237.53	19	43	36.1702	48.3283	113	0	2	99.7501	0.00837605
A2A3K4	PTPC1_HUMAN	Protein tyrosine phosphatase domain-containing protein 1 OS=Homo sapiens OX=9606 GN=PTPDC1 PE=1 SV=1	84402	7.2539	237.445	20	74	31.565	79.4871	98	0	7	109.173	0.00829253
Q6T4R5	NHS_HUMAN	Nance-Horan syndrome protein OS=Homo sapiens OX=9606 GN=NHS PE=1 SV=2	179024	6.394	236.725	24	111	22.8346	69.1254	154	0	3	115.323	0.00837354
Q02880	TOP2B_HUMAN	DNA topoisomerase 2-beta OS=Homo sapiens OX=9606 GN=TOP2B PE=1 SV=3	183151	7.9834	236.596	50	139	38.0074	82.3227	278	0	7	107.743	0.00890791
Q96JH8	RADIL_HUMAN	Ras-associating and dilute domain-containing protein OS=Homo sapiens OX=9606 GN=RADIL PE=1 SV=5	117381	6.6621	236.353	33	72	47.5349	46.8607	219	0	14	104.582	0.00855006
Q9P2H5	UBP35_HUMAN	Ubiquitin carboxyl-terminal hydrolase 35 OS=Homo sapiens OX=9606 GN=USP35 PE=1 SV=3	113333	5.2808	236.188	30	88	35.9528	60.8325	157	0	5	113.109	0.00800044
Q9HB71	CYBP_HUMAN	Calcyclin-binding protein OS=Homo sapiens OX=9606 GN=CACYBP PE=1 SV=2	26193	8.5825	236.175	9	24	39.0351	96.988	56	0	0	114.742	0.0110907
Q5JSZ5	PRC2B_HUMAN	Protein PRRC2B OS=Homo sapiens OX=9606 GN=PRRC2B PE=1 SV=2	242814	8.3599	236.087	64	175	41.8125	72.4649	396	0	9	104.084	0.00929398
Q9BQ70	TCF25_HUMAN	Transcription factor 25 OS=Homo sapiens OX=9606 GN=TCF25 PE=1 SV=1	76618	5.915	236.085	17	45	44.2308	53.2997	137	0	7	102.545	0.00879867
P11277	SPTB1_HUMAN	Spectrin beta chain, erythrocytic OS=Homo sapiens OX=9606 GN=SPTB PE=1 SV=5	246313	4.9761	235.97	39	217	27.562	83.4822	212	0	6	100.373	0.00860466
O96000	NDUBA_HUMAN	NADH dehydrogenase [ubiquinone] 1 beta subcomplex subunit 10 OS=Homo sapiens OX=9606 GN=NDUFB10 PE=1 SV=3	20763	8.6045	235.935	8	21	31.3953	41.8108	27	0	2	120.169	0.00838526
Q14151	SAFB2_HUMAN	Scaffold attachment factor B2 OS=Homo sapiens OX=9606 GN=SAFB2 PE=1 SV=1	107408	5.7642	235.917	34	98	43.022	94.2147	199	0	6	102.475	0.00878009
Q9UQ84	EXO1_HUMAN	Exonuclease 1 OS=Homo sapiens OX=9606 GN=EXO1 PE=1 SV=2	94044	8.2676	235.77	20	73	27.4232	101.703	112	0	1	110.775	0.00818281
P49336	CDK8_HUMAN	Cyclin-dependent kinase 8 OS=Homo sapiens OX=9606 GN=CDK8 PE=1 SV=1	53249	8.7275	235.666	16	42	41.5948	84.793	80	0	7	103.467	0.00878966
Q8N573	OXR1_HUMAN	Oxidation resistance protein 1 OS=Homo sapiens OX=9606 GN=OXR1 PE=1 SV=2	97909	5.1636	235.557	27	74	38.9016	73.7333	177	0	2	96.9166	0.00920409
Q14194	DPYL1_HUMAN	Dihydropyrimidinase-related protein 1 OS=Homo sapiens OX=9606 GN=CRMP1 PE=1 SV=1	62144	6.5801	235.443	15	41	38.1119	77.8392	85	0	2	105.711	0.00943811
Q9UBU7	DBF4A_HUMAN	Protein DBF4 homolog A OS=Homo sapiens OX=9606 GN=DBF4 PE=1 SV=1	76810	7.812	235.429	17	66	25.3709	44.4853	89	0	4	106.807	0.00863436
P63010	AP2B1_HUMAN	AP-2 complex subunit beta OS=Homo sapiens OX=9606 GN=AP2B1 PE=1 SV=1	104486	5.0552	235.367	23	71	38.4205	65.4809	121	0	9	108.854	0.0094675
Q15276	RABE1_HUMAN	Rab GTPase-binding effector protein 1 OS=Homo sapiens OX=9606 GN=RABEP1 PE=1 SV=2	99229	4.7593	235.061	20	103	29.4664	37.6998	106	0	2	111.167	0.00915582
P23468	PTPRD_HUMAN	Receptor-type tyrosine-protein phosphatase delta OS=Homo sapiens OX=9606 GN=PTPRD PE=1 SV=2	214623	6.1157	234.891	33	131	27.5628	52.7946	219	0	7	101.097	0.00892126
O94986	CE152_HUMAN	Centrosomal protein of 152 kDa OS=Homo sapiens OX=9606 GN=CEP152 PE=1 SV=4	195502	5.3057	234.695	42	165	29.2398	75.0054	275	0	10	100.575	0.00913894
Q8IZX4	TAF1L_HUMAN	Transcription initiation factor TFIID subunit 1-like OS=Homo sapiens OX=9606 GN=TAF1L PE=1 SV=1	207170	5.0918	234.571	45	140	34.7207	62.3551	261	0	10	95.3409	0.00928914
Q9Y487	VPP2_HUMAN	V-type proton ATPase 116 kDa subunit a2 OS=Homo sapiens OX=9606 GN=ATP6V0A2 PE=1 SV=2	98018	6.1582	234.442	25	57	34.229	63.054	131	0	9	110.224	0.00816892
Q9NZP6	NPAP1_HUMAN	Nuclear pore-associated protein 1 OS=Homo sapiens OX=9606 GN=NPAP1 PE=1 SV=2	120878	8.729	234.333	31	60	44.9827	61.2002	129	0	10	112.304	0.00897228
O60832	DKC1_HUMAN	H/ACA ribonucleoprotein complex subunit DKC1 OS=Homo sapiens OX=9606 GN=DKC1 PE=1 SV=3	57637	9.7969	234.196	10	51	34.6303	67.557	41	0	0	122.113	0.00750639
Q9BWH6	RPAP1_HUMAN	RNA polymerase II-associated protein 1 OS=Homo sapiens OX=9606 GN=RPAP1 PE=1 SV=3	152658	5.9238	233.831	34	88	45.2979	64.883	200	0	6	115.406	0.00869715
P49418	AMPH_HUMAN	Amphiphysin OS=Homo sapiens OX=9606 GN=AMPH PE=1 SV=1	76210	4.374	233.711	19	45	45.3237	64.83	104	0	3	111.383	0.00804132
P51523	ZNF84_HUMAN	Zinc finger protein 84 OS=Homo sapiens OX=9606 GN=ZNF84 PE=1 SV=2	85402	8.7803	233.417	14	58	27.5068	66.5857	108	0	2	96.2256	0.00909468
P51809	VAMP7_HUMAN	Vesicle-associated membrane protein 7 OS=Homo sapiens OX=9606 GN=VAMP7 PE=1 SV=3	24918	8.7334	233.067	5	17	34.0909	35.7214	28	0	0	122.642	0.00889431
O95163	ELP1_HUMAN	Elongator complex protein 1 OS=Homo sapiens OX=9606 GN=ELP1 PE=1 SV=3	150158	5.5298	233.054	23	95	32.958	75.577	118	0	4	107.605	0.0081603
Q9UKN8	TF3C4_HUMAN	General transcription factor 3C polypeptide 4 OS=Homo sapiens OX=9606 GN=GTF3C4 PE=1 SV=2	91923	6.1963	232.788	14	73	25.7908	72.5244	79	0	3	118.874	0.00813283
Q9NVA2	SEP11_HUMAN	Septin-11 OS=Homo sapiens OX=9606 GN=SEPTIN11 PE=1 SV=3	49367	6.3633	232.745	22	42	39.1608	64.1205	64	0	1	102.411	0.010028
Q92619	HMHA1_HUMAN	Rho GTPase-activating protein 45 OS=Homo sapiens OX=9606 GN=ARHGAP45 PE=1 SV=2	124536	5.6938	232.469	32	75	39.1725	84.9665	196	0	7	114.27	0.0097645
Q68CP4	HGNAT_HUMAN	Heparan-alpha-glucosaminide N-acetyltransferase OS=Homo sapiens OX=9606 GN=HGSNAT PE=1 SV=2	73246	8.3643	232.34	18	38	35.1433	56.9986	106	0	2	108.586	0.00978158
Q9Y426	C2CD2_HUMAN	C2 domain-containing protein 2 OS=Homo sapiens OX=9606 GN=C2CD2 PE=1 SV=2	75486	6.4775	232.284	18	42	33.477	79.7112	114	0	4	108.442	0.00961586
Q53EP0	FND3B_HUMAN	Fibronectin type III domain-containing protein 3B OS=Homo sapiens OX=9606 GN=FNDC3B PE=1 SV=2	132803	5.5576	232.244	21	60	27.99	76.6796	165	0	4	98.032	0.00951941
Q9BX66	SRBS1_HUMAN	Sorbin and SH3 domain-containing protein 1 OS=Homo sapiens OX=9606 GN=SORBS1 PE=1 SV=3	142425	6.3911	232.154	29	94	30.418	72.5905	180	0	2	104.272	0.00900136
Q9HBY8	SGK2_HUMAN	Serine/threonine-protein kinase Sgk2 OS=Homo sapiens OX=9606 GN=SGK2 PE=1 SV=2	41148	6.2798	232.085	9	25	38.4196	78.8046	37	0	4	102.131	0.00840235
Q9NZM3	ITSN2_HUMAN	Intersectin-2 OS=Homo sapiens OX=9606 GN=ITSN2 PE=1 SV=3	193338	8.105	231.749	36	135	33.1173	69.327	216	0	7	100.264	0.00870387
Q8N6Y1	PCD20_HUMAN	Protocadherin-20 OS=Homo sapiens OX=9606 GN=PCDH20 PE=2 SV=2	104853	4.7271	231.741	22	62	46.4774	63.065	159	0	6	112.126	0.00900725
Q9P219	DAPLE_HUMAN	Protein Daple OS=Homo sapiens OX=9606 GN=CCDC88C PE=1 SV=3	228088	5.8081	231.671	61	204	39.2012	61.3026	391	0	7	96.7251	0.00979395
Q9NS69	TOM22_HUMAN	Mitochondrial import receptor subunit TOM22 homolog OS=Homo sapiens OX=9606 GN=TOMM22 PE=1 SV=3	15511	4.0649	231.668	5	8	65.493	35.8387	47	0	2	98.3971	0.00871848
P45974	UBP5_HUMAN	Ubiquitin carboxyl-terminal hydrolase 5 OS=Homo sapiens OX=9606 GN=USP5 PE=1 SV=2	95725	4.7212	231.668	18	62	32.8671	60.663	98	0	4	108.857	0.00954567
O95201	ZN205_HUMAN	Zinc finger protein 205 OS=Homo sapiens OX=9606 GN=ZNF205 PE=1 SV=2	60591	8.4932	231.62	18	43	42.0578	78.6027	87	0	3	107.645	0.00933574
Q7Z2Z1	TICRR_HUMAN	Treslin OS=Homo sapiens OX=9606 GN=TICRR PE=1 SV=2	210723	8.8828	231.247	47	135	37.9581	61.8855	296	0	7	103.088	0.00906859
P01106	MYC_HUMAN	Myc proto-oncogene protein OS=Homo sapiens OX=9606 GN=MYC PE=1 SV=1	48773	5.1753	231.164	16	29	42.5968	57.5193	137	0	8	106.243	0.00935155
Q6IQ55	TTBK2_HUMAN	Tau-tubulin kinase 2 OS=Homo sapiens OX=9606 GN=TTBK2 PE=1 SV=2	137327	6.5449	231.065	33	108	38.746	73.5545	202	0	3	102.668	0.00853474
Q9Y228	T3JAM_HUMAN	TRAF3-interacting JNK-activating modulator OS=Homo sapiens OX=9606 GN=TRAF3IP3 PE=1 SV=2	63586	8.5605	231.034	11	75	21.7786	60.561	65	0	1	100.173	0.00801384
Q04912	RON_HUMAN	Macrophage-stimulating protein receptor OS=Homo sapiens OX=9606 GN=MST1R PE=1 SV=3	152143	6.0806	230.973	26	88	33.7857	78.0911	112	0	6	115.175	0.00842026
Q96AA8	JKIP2_HUMAN	Janus kinase and microtubule-interacting protein 2 OS=Homo sapiens OX=9606 GN=JAKMIP2 PE=1 SV=1	94875	5.7876	230.963	24	78	30.9877	74.8841	86	0	4	105.664	0.0087868
P18433	PTPRA_HUMAN	Receptor-type tyrosine-protein phosphatase alpha OS=Homo sapiens OX=9606 GN=PTPRA PE=1 SV=3	90661	6.208	230.76	20	67	31.9202	94.2933	98	0	7	113.657	0.00956376
Q4KMP7	TB10B_HUMAN	TBC1 domain family member 10B OS=Homo sapiens OX=9606 GN=TBC1D10B PE=1 SV=3	87144	9.4805	230.726	18	46	50.4951	76.14	102	0	0	111.684	0.0083669
Q9ULU4	PKCB1_HUMAN	Protein kinase C-binding protein 1 OS=Homo sapiens OX=9606 GN=ZMYND8 PE=1 SV=2	131609	6.8057	230.714	42	112	44.0135	60.977	204	0	10	105.906	0.00893487
Q12774	ARHG5_HUMAN	Rho guanine nucleotide exchange factor 5 OS=Homo sapiens OX=9606 GN=ARHGEF5 PE=1 SV=3	176689	5.2368	230.678	43	123	38.134	62.7483	319	0	7	105.448	0.00898141
Q70YC5	ZN365_HUMAN	Protein ZNF365 OS=Homo sapiens OX=9606 GN=ZNF365 PE=1 SV=3	46513	9.5669	230.607	11	40	27.7641	56.2401	48	0	1	102.514	0.00833765
Q13620	CUL4B_HUMAN	Cullin-4B OS=Homo sapiens OX=9606 GN=CUL4B PE=1 SV=4	103916	7.0474	230.501	33	95	43.1544	74.8413	145	0	11	106.073	0.00948687
Q8N4C6	NIN_HUMAN	Ninein OS=Homo sapiens OX=9606 GN=NIN PE=1 SV=4	243096	4.8062	230.344	57	187	32.488	79.3151	299	0	7	107.46	0.00902281
Q8NI77	KI18A_HUMAN	Kinesin-like protein KIF18A OS=Homo sapiens OX=9606 GN=KIF18A PE=1 SV=2	102216	9.1245	230.294	27	85	32.6281	65.805	141	0	6	103.481	0.00857608
Q5BJF6	ODFP2_HUMAN	Outer dense fiber protein 2 OS=Homo sapiens OX=9606 GN=ODF2 PE=1 SV=1	95341	7.4326	230.263	30	88	38.7214	56.4527	169	0	6	93.1347	0.00990606
Q8N108	MIER1_HUMAN	Mesoderm induction early response protein 1 OS=Homo sapiens OX=9606 GN=MIER1 PE=1 SV=2	57947	4.1353	230.243	17	45	50.5859	60.6859	100	0	5	111.864	0.00938935
Q96NW4	ANR27_HUMAN	Ankyrin repeat domain-containing protein 27 OS=Homo sapiens OX=9606 GN=ANKRD27 PE=1 SV=2	116910	6.4204	230.191	32	86	39.5238	57.0109	152	0	5	99.2544	0.00929188
Q5SRE5	NU188_HUMAN	Nucleoporin NUP188 OS=Homo sapiens OX=9606 GN=NUP188 PE=1 SV=1	195916	6.2607	230.165	51	127	37.9074	85.1672	233	0	6	111.605	0.00870251
P61129	ZC3H6_HUMAN	Zinc finger CCCH domain-containing protein 6 OS=Homo sapiens OX=9606 GN=ZC3H6 PE=1 SV=2	131589	7.3198	230.11	33	72	38.8562	74.3075	203	0	1	110.083	0.00880396
Q9Y4E6	WDR7_HUMAN	WD repeat-containing protein 7 OS=Homo sapiens OX=9606 GN=WDR7 PE=1 SV=2	163704	6.46	230.094	41	104	46.2416	63.6452	248	0	11	102.376	0.00872676
O60488	ACSL4_HUMAN	Long-chain-fatty-acid--CoA ligase 4 OS=Homo sapiens OX=9606 GN=ACSL4 PE=1 SV=2	79136	8.3657	229.71	17	52	35.7243	43.2999	109	0	7	92.3742	0.0093707
Q9UL03	INT6_HUMAN	Integrator complex subunit 6 OS=Homo sapiens OX=9606 GN=INTS6 PE=1 SV=1	100326	8.7202	229.709	16	74	24.4645	49.9456	115	0	6	100.036	0.0100012
Q4L235	ACSF4_HUMAN	Beta-alanine-activating enzyme OS=Homo sapiens OX=9606 GN=AASDH PE=1 SV=3	122518	6.8628	229.609	20	73	22.8597	68.7984	85	0	2	101.899	0.00936316
P53355	DAPK1_HUMAN	Death-associated protein kinase 1 OS=Homo sapiens OX=9606 GN=DAPK1 PE=1 SV=6	159944	6.3662	229.422	35	112	38.7413	65.6793	194	0	5	110.248	0.00901524
P10243	MYBA_HUMAN	Myb-related protein A OS=Homo sapiens OX=9606 GN=MYBL1 PE=1 SV=2	85833	6.7031	229.33	26	65	52.1277	43.6111	146	0	6	110.947	0.00861351
P07910	HNRPC_HUMAN	Heterogeneous nuclear ribonucleoproteins C1/C2 OS=Homo sapiens OX=9606 GN=HNRNPC PE=1 SV=4	33649	4.7593	229.274	16	34	46.4052	82.8698	86	0	5	119.995	0.00771605
P42336	PK3CA_HUMAN	Phosphatidylinositol 4,5-bisphosphate 3-kinase catalytic subunit alpha isoform OS=Homo sapiens OX=9606 GN=PIK3CA PE=1 SV=2	124202	6.8408	229.228	32	102	44.5693	76.5743	139	0	9	116.436	0.00903962
Q8IWB9	TEX2_HUMAN	Testis-expressed protein 2 OS=Homo sapiens OX=9606 GN=TEX2 PE=1 SV=2	125224	5.6265	228.771	21	84	33.2742	90.0683	118	0	4	114.705	0.00764178
Q9NS87	KIF15_HUMAN	Kinesin-like protein KIF15 OS=Homo sapiens OX=9606 GN=KIF15 PE=1 SV=1	160060	5.6499	228.707	32	132	27.3055	41.2847	197	0	6	96.6414	0.00842279
Q14684	RRP1B_HUMAN	Ribosomal RNA processing protein 1 homolog B OS=Homo sapiens OX=9606 GN=RRP1B PE=1 SV=3	84375	10.2144	228.597	18	61	28.8918	48.9408	67	0	2	110.086	0.00817648
Q71F56	MD13L_HUMAN	Mediator of RNA polymerase II transcription subunit 13-like OS=Homo sapiens OX=9606 GN=MED13L PE=1 SV=1	242444	5.6089	228.276	43	132	38.9593	66.8405	277	0	17	99.2227	0.0088345
P26358	DNMT1_HUMAN	DNA (cytosine-5)-methyltransferase 1 OS=Homo sapiens OX=9606 GN=DNMT1 PE=1 SV=2	183048	7.6025	228.073	36	144	24.4431	77.0301	217	0	9	97.8726	0.00913576
Q9NXX6	NSE4A_HUMAN	Non-structural maintenance of chromosomes element 4 homolog A OS=Homo sapiens OX=9606 GN=NSMCE4A PE=1 SV=2	44274	5.0815	227.872	10	34	32.4675	56.1443	53	0	2	106.924	0.00807802
P05771	KPCB_HUMAN	Protein kinase C beta type OS=Homo sapiens OX=9606 GN=PRKCB PE=1 SV=4	76819	6.5698	227.777	13	59	24.2921	21.2846	89	0	4	104.495	0.00882675
Q8N4S9	MALD2_HUMAN	MARVEL domain-containing protein 2 OS=Homo sapiens OX=9606 GN=MARVELD2 PE=1 SV=2	64127	7.2817	227.653	12	47	28.1362	43.3252	83	0	4	108.851	0.00897514
Q9BYV9	BACH2_HUMAN	Transcription regulator protein BACH2 OS=Homo sapiens OX=9606 GN=BACH2 PE=1 SV=1	92477	4.8149	227.604	22	73	43.1629	81.7365	114	0	8	106.484	0.00857013
Q5TB80	CE162_HUMAN	Centrosomal protein of 162 kDa OS=Homo sapiens OX=9606 GN=CEP162 PE=1 SV=2	161842	5.1929	227.53	39	148	33.7847	69.354	271	0	11	105.502	0.00917318
Q96G01	BICD1_HUMAN	Protein bicaudal D homolog 1 OS=Homo sapiens OX=9606 GN=BICD1 PE=1 SV=3	110681	5.4814	227.52	26	91	31.2821	76.0125	146	0	1	102.902	0.00905756
Q8N1I0	DOCK4_HUMAN	Dedicator of cytokinesis protein 4 OS=Homo sapiens OX=9606 GN=DOCK4 PE=1 SV=3	225061	7.3799	227.509	57	168	40.0305	73.8677	357	0	14	101.661	0.00977924
Q86X27	RGPS2_HUMAN	Ras-specific guanine nucleotide-releasing factor RalGPS2 OS=Homo sapiens OX=9606 GN=RALGPS2 PE=1 SV=1	65125	8.9458	227.494	20	48	48.3705	77.0455	119	0	5	107.973	0.00803767
O75400	PR40A_HUMAN	Pre-mRNA-processing factor 40 homolog A OS=Homo sapiens OX=9606 GN=PRPF40A PE=1 SV=2	108736	7.27	227.335	24	82	27.7952	40.5382	129	0	4	99.0136	0.00876366
Q9Y5B9	SP16H_HUMAN	FACT complex subunit SPT16 OS=Homo sapiens OX=9606 GN=SUPT16H PE=1 SV=1	119838	5.3599	227.286	34	101	33.0468	91.9536	178	0	6	103.966	0.00950807
Q6ZT62	BGIN_HUMAN	Bargin OS=Homo sapiens OX=9606 GN=BARGIN PE=1 SV=2	73553	4.9556	227.26	19	55	38.8479	65.9315	71	0	5	108.099	0.00979641
Q9NSV4	DIAP3_HUMAN	Protein diaphanous homolog 3 OS=Homo sapiens OX=9606 GN=DIAPH3 PE=1 SV=4	136838	6.6211	227.255	31	104	33.948	65.6549	200	0	7	105.528	0.00915512
Q96L96	ALPK3_HUMAN	Alpha-protein kinase 3 OS=Homo sapiens OX=9606 GN=ALPK3 PE=2 SV=2	201145	7.377	227.211	44	129	39.5385	58.0752	295	0	6	100.603	0.00881366
Q9UNS1	TIM_HUMAN	Protein timeless homolog OS=Homo sapiens OX=9606 GN=TIMELESS PE=1 SV=2	138571	5.1226	227.166	40	100	45.3642	70.3674	190	0	4	105.929	0.00876384
P04406	G3P_HUMAN	Glyceraldehyde-3-phosphate dehydrogenase OS=Homo sapiens OX=9606 GN=GAPDH PE=1 SV=3	36030	8.6968	227.007	4	21	15.5224	43.1996	16	0	0	83.0436	0.0105324
Q8IWZ8	SUGP1_HUMAN	SURP and G-patch domain-containing protein 1 OS=Homo sapiens OX=9606 GN=SUGP1 PE=1 SV=2	72425	7.4971	226.724	14	58	19.3798	78.7481	49	0	2	94.9622	0.00820509
Q8IYH5	ZZZ3_HUMAN	ZZ-type zinc finger-containing protein 3 OS=Homo sapiens OX=9606 GN=ZZZ3 PE=1 SV=1	101959	5.3496	226.525	29	72	41.7497	42.0816	161	0	9	100.468	0.00868015
Q92834	RPGR_HUMAN	X-linked retinitis pigmentosa GTPase regulator OS=Homo sapiens OX=9606 GN=RPGR PE=1 SV=2	113315	4.5952	226.524	33	80	44.6078	70.8265	147	0	13	109.177	0.00907287
Q9BQS8	FYCO1_HUMAN	FYVE and coiled-coil domain-containing protein 1 OS=Homo sapiens OX=9606 GN=FYCO1 PE=1 SV=3	166878	4.6685	226.466	37	150	27.1989	72.236	194	0	5	98.9129	0.00845587
Q9UPW6	SATB2_HUMAN	DNA-binding protein SATB2 OS=Homo sapiens OX=9606 GN=SATB2 PE=1 SV=2	82504	6.4424	226.389	19	65	36.2892	43.7675	124	0	6	100.635	0.00854607
Q14966	ZN638_HUMAN	Zinc finger protein 638 OS=Homo sapiens OX=9606 GN=ZNF638 PE=1 SV=2	220486	5.9604	226.143	48	152	44.186	75.0261	267	0	6	110.216	0.00970859
Q8NG66	NEK11_HUMAN	Serine/threonine-protein kinase Nek11 OS=Homo sapiens OX=9606 GN=NEK11 PE=1 SV=2	74144	4.8105	226.075	18	44	41.0853	78.1764	97	0	4	109.638	0.00930741
Q92922	SMRC1_HUMAN	SWI/SNF complex subunit SMARCC1 OS=Homo sapiens OX=9606 GN=SMARCC1 PE=1 SV=3	122790	5.4023	225.743	34	93	36.1086	69.7108	143	0	8	100.25	0.00840447
Q96T23	RSF1_HUMAN	Remodeling and spacing factor 1 OS=Homo sapiens OX=9606 GN=RSF1 PE=1 SV=2	163719	4.7461	225.705	53	131	36.78	68.1371	267	0	3	105.177	0.00854474
Q9C0D5	TANC1_HUMAN	Protein TANC1 OS=Homo sapiens OX=9606 GN=TANC1 PE=1 SV=3	202091	8.2456	225.322	51	129	43.3638	84.1158	344	0	11	100.799	0.00849849
Q9HCS5	E41LA_HUMAN	Band 4.1-like protein 4A OS=Homo sapiens OX=9606 GN=EPB41L4A PE=1 SV=2	79009	9.6636	225.319	23	57	38.3382	64.625	146	0	6	108.203	0.00842876
Q9UJX4	APC5_HUMAN	Anaphase-promoting complex subunit 5 OS=Homo sapiens OX=9606 GN=ANAPC5 PE=1 SV=2	85022	6.4014	225.302	22	60	38.0132	63.4459	112	0	7	105.29	0.00865484
Q96JP5	ZFP91_HUMAN	E3 ubiquitin-protein ligase ZFP91 OS=Homo sapiens OX=9606 GN=ZFP91 PE=1 SV=1	63405	7.0151	225.207	13	51	45.7895	96.8385	90	0	1	124.745	0.00798861
P11586	C1TC_HUMAN	C-1-tetrahydrofolate synthase, cytoplasmic OS=Homo sapiens OX=9606 GN=MTHFD1 PE=1 SV=4	101467	6.9111	224.92	20	73	35.508	76.0682	83	0	3	107.356	0.00872743
Q15572	TAF1C_HUMAN	TATA box-binding protein-associated factor RNA polymerase I subunit C OS=Homo sapiens OX=9606 GN=TAF1C PE=1 SV=2	95153	8.5562	224.775	20	60	38.8953	46.5353	170	0	1	108.976	0.00918905
Q5SXM2	SNPC4_HUMAN	snRNA-activating protein complex subunit 4 OS=Homo sapiens OX=9606 GN=SNAPC4 PE=1 SV=1	159334	8.2646	224.688	39	105	36.0109	50.0671	303	0	9	98.9062	0.00855697
Q8N653	LZTR1_HUMAN	Leucine-zipper-like transcriptional regulator 1 OS=Homo sapiens OX=9606 GN=LZTR1 PE=1 SV=2	94658	6.1055	224.62	16	72	29.0476	25.1319	82	0	3	104.326	0.00840478
Q9UEF7	KLOT_HUMAN	Klotho OS=Homo sapiens OX=9606 GN=KL PE=1 SV=2	116106	7.853	224.211	14	75	21.6403	68.2144	78	0	4	94.0947	0.0108686
P13639	EF2_HUMAN	Elongation factor 2 OS=Homo sapiens OX=9606 GN=EEF2 PE=1 SV=4	95277	6.394	223.905	27	69	42.8904	49.6726	154	0	5	104.546	0.0101277
O00562	PITM1_HUMAN	Membrane-associated phosphatidylinositol transfer protein 1 OS=Homo sapiens OX=9606 GN=PITPNM1 PE=1 SV=4	134763	5.5518	223.772	30	79	34.6463	63.8333	180	0	5	116.762	0.00993715
Q9P2E9	RRBP1_HUMAN	Ribosome-binding protein 1 OS=Homo sapiens OX=9606 GN=RRBP1 PE=1 SV=5	152364	8.9883	223.282	52	178	28.0142	86.5343	251	0	0	103.209	0.00975442
Q14765	STAT4_HUMAN	Signal transducer and activator of transcription 4 OS=Homo sapiens OX=9606 GN=STAT4 PE=1 SV=1	85885	6.1875	223.218	11	52	25.5348	34.6319	71	0	4	96.5874	0.00853332
Q9UMZ2	SYNRG_HUMAN	Synergin gamma OS=Homo sapiens OX=9606 GN=SYNRG PE=1 SV=2	140565	4.7139	223.211	36	99	39.0411	79.5375	210	0	4	103.15	0.00941889
Q8TDW0	LRC8C_HUMAN	Volume-regulated anion channel subunit LRRC8C OS=Homo sapiens OX=9606 GN=LRRC8C PE=1 SV=2	92390	7.3975	223.177	17	62	24.9066	65.3316	132	0	4	105.63	0.0104655
Q13188	STK3_HUMAN	Serine/threonine-protein kinase 3 OS=Homo sapiens OX=9606 GN=STK3 PE=1 SV=2	56265	4.9424	223.045	20	41	50.5092	45.1068	112	0	9	110.44	0.00976098
Q6ZRP7	QSOX2_HUMAN	Sulfhydryl oxidase 2 OS=Homo sapiens OX=9606 GN=QSOX2 PE=1 SV=3	77479	7.5088	222.856	15	62	40.6877	55.6208	86	0	5	102.107	0.00816018
O43312	MTSS1_HUMAN	Protein MTSS 1 OS=Homo sapiens OX=9606 GN=MTSS1 PE=1 SV=2	82199	6.4775	222.417	15	54	36.4238	83.8203	74	0	0	111.307	0.00817374
P40692	MLH1_HUMAN	DNA mismatch repair protein Mlh1 OS=Homo sapiens OX=9606 GN=MLH1 PE=1 SV=1	84548	5.3877	222.204	26	76	47.8836	42.8991	150	0	6	103.106	0.00874638
Q8TAQ2	SMRC2_HUMAN	SWI/SNF complex subunit SMARCC2 OS=Homo sapiens OX=9606 GN=SMARCC2 PE=1 SV=1	132796	5.3643	222.162	37	101	29.2422	67.8056	175	0	6	112.088	0.00983414
P55285	CADH6_HUMAN	Cadherin-6 OS=Homo sapiens OX=9606 GN=CDH6 PE=1 SV=1	88254	4.5747	221.913	23	71	52.6582	58.3163	113	0	6	103.609	0.00869028
Q96RD6	PANX2_HUMAN	Pannexin-2 OS=Homo sapiens OX=9606 GN=PANX2 PE=2 SV=2	74400	7.9497	221.822	25	60	47.7105	73.9419	140	0	3	98.5466	0.00839493
P55060	XPO2_HUMAN	Exportin-2 OS=Homo sapiens OX=9606 GN=CSE1L PE=1 SV=3	110346	5.4067	221.589	19	70	37.5901	98.4456	135	0	3	106.473	0.0110614
P12268	IMDH2_HUMAN	Inosine-5'-monophosphate dehydrogenase 2 OS=Homo sapiens OX=9606 GN=IMPDH2 PE=1 SV=2	55769	6.4541	221.505	14	41	46.4981	61.9969	113	0	2	105.604	0.00911817
Q9NWT1	PK1IP_HUMAN	p21-activated protein kinase-interacting protein 1 OS=Homo sapiens OX=9606 GN=PAK1IP1 PE=1 SV=2	43935	9.1978	221.417	8	38	33.6735	68.9881	43	0	2	98.1598	0.00823156
Q63ZY3	KANK2_HUMAN	KN motif and ankyrin repeat domain-containing protein 2 OS=Homo sapiens OX=9606 GN=KANK2 PE=1 SV=1	91117	5.2983	221.366	25	68	47.5911	81.9388	139	0	8	106.518	0.00911204
Q9H4Z3	CAPAM_HUMAN	mRNA (2'-O-methyladenosine-N(6)-)-methyltransferase OS=Homo sapiens OX=9606 GN=PCIF1 PE=1 SV=1	80618	7.0781	221.081	22	68	36.2216	62.57	128	0	4	104.647	0.00924491
Q14566	MCM6_HUMAN	DNA replication licensing factor MCM6 OS=Homo sapiens OX=9606 GN=MCM6 PE=1 SV=1	92831	5.124	221.001	19	74	29.3544	59.0309	93	0	2	111.172	0.00927942
Q86YV5	PRAG1_HUMAN	Inactive tyrosine-protein kinase PRAG1 OS=Homo sapiens OX=9606 GN=PRAG1 PE=1 SV=4	149529	6.7881	220.858	29	104	41.4651	86.5311	100	0	2	107.261	0.00862401
O60293	ZC3H1_HUMAN	Zinc finger C3H1 domain-containing protein OS=Homo sapiens OX=9606 GN=ZFC3H1 PE=1 SV=3	226212	8.0698	220.788	42	147	24.5349	48.8945	263	0	8	97.7939	0.00920005
Q9UJY5	GGA1_HUMAN	ADP-ribosylation factor-binding protein GGA1 OS=Homo sapiens OX=9606 GN=GGA1 PE=1 SV=1	70340	4.9995	220.763	12	31	38.9671	103.972	72	0	2	117.597	0.0090752
O75808	CAN15_HUMAN	Calpain-15 OS=Homo sapiens OX=9606 GN=CAPN15 PE=1 SV=1	117239	6.2549	220.553	23	78	35.4512	65.3408	187	0	5	90.5117	0.00866615
O43157	PLXB1_HUMAN	Plexin-B1 OS=Homo sapiens OX=9606 GN=PLXNB1 PE=1 SV=3	232148	5.1504	220.549	38	120	36.815	42.2085	278	0	10	101.509	0.00979748
Q70EL2	UBP45_HUMAN	Ubiquitin carboxyl-terminal hydrolase 45 OS=Homo sapiens OX=9606 GN=USP45 PE=1 SV=3	91675	7.9146	220.452	26	70	42.3833	47.2336	154	0	6	96.6344	0.00926958
P42338	PK3CB_HUMAN	Phosphatidylinositol 4,5-bisphosphate 3-kinase catalytic subunit beta isoform OS=Homo sapiens OX=9606 GN=PIK3CB PE=1 SV=1	122683	6.6768	220.226	29	87	39.6262	60.1904	169	0	11	94.7073	0.00866402
O75150	BRE1B_HUMAN	E3 ubiquitin-protein ligase BRE1B OS=Homo sapiens OX=9606 GN=RNF40 PE=1 SV=5	113608	5.8989	220.225	31	98	36.7632	80.526	157	0	4	100.064	0.00837811
Q13895	BYST_HUMAN	Bystin OS=Homo sapiens OX=9606 GN=BYSL PE=1 SV=3	49570	8.2031	220.055	12	39	30.2059	73.3658	80	0	3	93.2548	0.00832242
Q9BTW9	TBCD_HUMAN	Tubulin-specific chaperone D OS=Homo sapiens OX=9606 GN=TBCD PE=1 SV=2	132515	5.7466	219.923	36	88	42.5336	76.9339	178	0	8	110.405	0.00918234
Q12929	EPS8_HUMAN	Epidermal growth factor receptor kinase substrate 8 OS=Homo sapiens OX=9606 GN=EPS8 PE=1 SV=1	91824	7.1792	219.8	25	59	37.3479	80.154	113	0	5	103.966	0.00962913
Q5TCZ1	SPD2A_HUMAN	SH3 and PX domain-containing protein 2A OS=Homo sapiens OX=9606 GN=SH3PXD2A PE=1 SV=1	125212	9.1392	219.701	28	109	36.0989	94.2755	172	0	1	112.978	0.00852508
Q9BXJ9	NAA15_HUMAN	N-alpha-acetyltransferase 15, NatA auxiliary subunit OS=Homo sapiens OX=9606 GN=NAA15 PE=1 SV=1	101207	7.1396	219.697	34	93	43.1871	76.9666	151	0	7	113.435	0.0074006
Q9Y283	INVS_HUMAN	Inversin OS=Homo sapiens OX=9606 GN=INVS PE=1 SV=2	117753	9.6841	219.337	42	71	42.3474	59.1159	191	0	6	106.87	0.00839224
Q15075	EEA1_HUMAN	Early endosome antigen 1 OS=Homo sapiens OX=9606 GN=EEA1 PE=1 SV=2	162366	5.4067	218.853	38	158	24.2381	70.4551	185	0	0	105.927	0.00825186
Q92797	SYMPK_HUMAN	Symplekin OS=Homo sapiens OX=9606 GN=SYMPK PE=1 SV=2	141059	5.7378	218.786	41	113	48.5871	63.7093	246	0	9	116.918	0.00843266
O76003	GLRX3_HUMAN	Glutaredoxin-3 OS=Homo sapiens OX=9606 GN=GLRX3 PE=1 SV=2	37408	5.1489	218.763	8	26	39.1045	78.5311	55	0	0	120.325	0.00856588
Q9P2M7	CING_HUMAN	Cingulin OS=Homo sapiens OX=9606 GN=CGN PE=1 SV=2	136303	5.2939	218.623	48	126	42.6065	63.1412	211	0	3	101.852	0.00883795
Q92618	ZN516_HUMAN	Zinc finger protein 516 OS=Homo sapiens OX=9606 GN=ZNF516 PE=1 SV=1	124211	8.71	218.567	33	102	33.9639	58.8303	217	0	1	100.574	0.00954351
Q13415	ORC1_HUMAN	Origin recognition complex subunit 1 OS=Homo sapiens OX=9606 GN=ORC1 PE=1 SV=2	97288	9.4922	218.451	21	67	37.3984	45.776	108	0	3	109.121	0.00982581
Q8TEK3	DOT1L_HUMAN	Histone-lysine N-methyltransferase, H3 lysine-79 specific OS=Homo sapiens OX=9606 GN=DOT1L PE=1 SV=3	164753	9.5112	218.439	39	108	34.4828	36.9211	205	0	6	109.701	0.00875633
Q9BPW9	DHRS9_HUMAN	Dehydrogenase/reductase SDR family member 9 OS=Homo sapiens OX=9606 GN=DHRS9 PE=1 SV=1	35204	8.8242	218.127	7	25	41.6928	83.4326	24	0	1	116.073	0.00802751
Q6FI81	CPIN1_HUMAN	Anamorsin OS=Homo sapiens OX=9606 GN=CIAPIN1 PE=1 SV=2	33561	5.2939	218.032	2	35	23.0769	27.4892	21	0	0	95.674	0.00798839
Q9Y5B0	CTDP1_HUMAN	RNA polymerase II subunit A C-terminal domain phosphatase OS=Homo sapiens OX=9606 GN=CTDP1 PE=1 SV=3	104334	4.9951	217.853	30	91	44.5369	70.3786	159	0	10	117.288	0.00853791
Q9Y2H1	ST38L_HUMAN	Serine/threonine-protein kinase 38-like OS=Homo sapiens OX=9606 GN=STK38L PE=1 SV=3	53968	6.3633	217.778	15	46	47.1983	69.8332	69	0	4	109.945	0.00897258
Q14432	PDE3A_HUMAN	cGMP-inhibited 3',5'-cyclic phosphodiesterase A OS=Homo sapiens OX=9606 GN=PDE3A PE=1 SV=3	124900	5.5825	217.715	32	78	49.6056	51.5997	181	0	8	103.712	0.00881142
Q9BXP2	S12A9_HUMAN	Solute carrier family 12 member 9 OS=Homo sapiens OX=9606 GN=SLC12A9 PE=1 SV=1	96048	7.9995	217.681	20	48	46.8271	85.7446	123	0	3	108.24	0.00758874
Q9NVM4	ANM7_HUMAN	Protein arginine N-methyltransferase 7 OS=Homo sapiens OX=9606 GN=PRMT7 PE=1 SV=1	78408	5.2061	217.227	15	37	44.7977	53.6725	60	0	6	103.629	0.00885918
Q9Y224	RTRAF_HUMAN	RNA transcription, translation and transport factor protein OS=Homo sapiens OX=9606 GN=RTRAF PE=1 SV=1	28050	6.1934	217.125	7	21	29.5082	92.1751	26	0	0	132.171	0.0120197
Q15349	KS6A2_HUMAN	Ribosomal protein S6 kinase alpha-2 OS=Homo sapiens OX=9606 GN=RPS6KA2 PE=1 SV=2	83186	8.8462	217.117	24	75	40.382	87.435	95	0	3	125.728	0.00800656
O15014	ZN609_HUMAN	Zinc finger protein 609 OS=Homo sapiens OX=9606 GN=ZNF609 PE=1 SV=2	151097	7.9585	216.676	39	101	36.2155	56.4748	211	0	7	108.904	0.00810817
Q9HC77	CENPJ_HUMAN	Centromere protein J OS=Homo sapiens OX=9606 GN=CENPJ PE=1 SV=2	152905	6.186	216.425	33	135	32.0628	61.7546	178	0	1	93.5151	0.00924435
Q702N8	XIRP1_HUMAN	Xin actin-binding repeat-containing protein 1 OS=Homo sapiens OX=9606 GN=XIRP1 PE=1 SV=1	198437	5.7275	216.402	45	153	39.2838	64.5155	285	0	10	106.874	0.00931386
Q9GZT3	SLIRP_HUMAN	SRA stem-loop-interacting RNA-binding protein, mitochondrial OS=Homo sapiens OX=9606 GN=SLIRP PE=1 SV=1	12341	10.752	216.313	5	15	51.3761	54.458	42	0	0	88.4423	0.00846505
Q6N021	TET2_HUMAN	Methylcytosine dioxygenase TET2 OS=Homo sapiens OX=9606 GN=TET2 PE=1 SV=3	223669	7.8208	216.187	38	146	27.4725	94.4961	181	0	6	105.996	0.00996025
O15015	ZN646_HUMAN	Zinc finger protein 646 OS=Homo sapiens OX=9606 GN=ZNF646 PE=1 SV=2	200697	6.772	216.143	42	127	35.262	78.8344	274	0	8	105.343	0.0093241
P22681	CBL_HUMAN	E3 ubiquitin-protein ligase CBL OS=Homo sapiens OX=9606 GN=CBL PE=1 SV=2	99569	6.0776	216.107	25	62	42.2737	72.7532	114	0	5	111.8	0.00930636
O43707	ACTN4_HUMAN	Alpha-actinin-4 OS=Homo sapiens OX=9606 GN=ACTN4 PE=1 SV=2	104788	5.1211	215.455	30	86	32.2722	85.9784	154	0	7	109.297	0.00901719
Q96D09	GASP2_HUMAN	G-protein coupled receptor-associated sorting protein 2 OS=Homo sapiens OX=9606 GN=GPRASP2 PE=1 SV=1	93715	4.7666	215.3	25	64	48.0907	39.1588	123	0	5	115.612	0.0092956
O75145	LIPA3_HUMAN	Liprin-alpha-3 OS=Homo sapiens OX=9606 GN=PPFIA3 PE=1 SV=3	133413	5.3877	215.247	44	117	47.5712	57.6099	243	0	5	106.637	0.0089677
Q96PY6	NEK1_HUMAN	Serine/threonine-protein kinase Nek1 OS=Homo sapiens OX=9606 GN=NEK1 PE=1 SV=2	142739	5.5723	215.143	32	111	25.1987	73.533	160	0	2	94.5432	0.00963741
Q96PV6	LENG8_HUMAN	Leukocyte receptor cluster member 8 OS=Homo sapiens OX=9606 GN=LENG8 PE=1 SV=3	88102	9.2886	214.971	21	55	29.25	64.8585	104	0	4	94.8878	0.0106844
P30622	CLIP1_HUMAN	CAP-Gly domain-containing linker protein 1 OS=Homo sapiens OX=9606 GN=CLIP1 PE=1 SV=2	162146	5.1138	214.918	58	142	39.0821	69.0219	288	0	10	103.546	0.00905333
P02461	CO3A1_HUMAN	Collagen alpha-1(III) chain OS=Homo sapiens OX=9606 GN=COL3A1 PE=1 SV=4	138479	6.1743	214.882	48	83	53.5471	51.3998	299	0	6	97.2773	0.00931028
Q7LFL8	CXXC5_HUMAN	CXXC-type zinc finger protein 5 OS=Homo sapiens OX=9606 GN=CXXC5 PE=1 SV=1	32956	9.4204	214.77	10	17	34.7826	90.1363	73	0	4	99.3529	0.00881306
Q86XI2	CNDG2_HUMAN	Condensin-2 complex subunit G2 OS=Homo sapiens OX=9606 GN=NCAPG2 PE=1 SV=1	130876	6.4248	214.481	32	103	33.9458	60.173	152	0	5	100.25	0.00898549
Q8NI35	INADL_HUMAN	InaD-like protein OS=Homo sapiens OX=9606 GN=PATJ PE=1 SV=3	196245	4.6465	214.243	34	134	37.2571	60.0378	200	0	6	112.173	0.00867356
Q9BY89	K1671_HUMAN	Uncharacterized protein KIAA1671 OS=Homo sapiens OX=9606 GN=KIAA1671 PE=1 SV=2	196589	8.5474	214.048	55	165	35.5482	82.3052	365	0	5	100.088	0.0090475
P35658	NU214_HUMAN	Nuclear pore complex protein Nup214 OS=Homo sapiens OX=9606 GN=NUP214 PE=1 SV=2	213485	7.1572	213.969	43	99	39.8565	50.2179	269	0	15	103.44	0.00847222
Q9H2G2	SLK_HUMAN	STE20-like serine/threonine-protein kinase OS=Homo sapiens OX=9606 GN=SLK PE=1 SV=1	142606	4.8984	213.534	37	123	36.1134	70.8185	224	0	9	104.191	0.00919459
O14641	DVL2_HUMAN	Segment polarity protein dishevelled homolog DVL-2 OS=Homo sapiens OX=9606 GN=DVL2 PE=1 SV=1	78898	5.603	213.397	23	42	47.0109	66.8633	122	0	7	100.809	0.00869582
Q5VZB9	DMRTA_HUMAN	Doublesex- and mab-3-related transcription factor A1 OS=Homo sapiens OX=9606 GN=DMRTA1 PE=1 SV=1	53091	8.959	213.273	16	39	44.0476	47.9157	108	0	2	84.5047	0.00901135
O94979	SC31A_HUMAN	Protein transport protein Sec31A OS=Homo sapiens OX=9606 GN=SEC31A PE=1 SV=3	132931	6.4292	213.194	26	69	38.8525	56.56	194	0	11	111.177	0.00871353
O43760	SNG2_HUMAN	Synaptogyrin-2 OS=Homo sapiens OX=9606 GN=SYNGR2 PE=1 SV=1	24794	4.5513	213.142	3	14	33.9286	26.6738	23	0	1	131.794	0.00846127
P81274	GPSM2_HUMAN	G-protein-signaling modulator 2 OS=Homo sapiens OX=9606 GN=GPSM2 PE=1 SV=3	76614	5.9385	213.06	12	52	26.6082	89.3781	80	0	2	92.7886	0.00983823
P16615	AT2A2_HUMAN	Sarcoplasmic/endoplasmic reticulum calcium ATPase 2 OS=Homo sapiens OX=9606 GN=ATP2A2 PE=1 SV=1	114682	5.0522	212.924	30	73	53.3589	41.6653	163	0	11	104.389	0.00871201
Q15303	ERBB4_HUMAN	Receptor tyrosine-protein kinase erbB-4 OS=Homo sapiens OX=9606 GN=ERBB4 PE=1 SV=1	146712	5.9458	212.836	24	95	29.1284	58.4916	106	0	4	105.518	0.00822427
Q9H8L6	MMRN2_HUMAN	Multimerin-2 OS=Homo sapiens OX=9606 GN=MMRN2 PE=1 SV=2	104344	5.4697	212.716	27	66	38.7777	57.4175	123	0	2	108.844	0.00863835
P78396	CCNA1_HUMAN	Cyclin-A1 OS=Homo sapiens OX=9606 GN=CCNA1 PE=1 SV=1	52324	4.8076	212.679	10	34	36.5591	116.878	39	0	1	104.686	0.00960448
Q8NHM5	KDM2B_HUMAN	Lysine-specific demethylase 2B OS=Homo sapiens OX=9606 GN=KDM2B PE=1 SV=1	152516	8.5151	212.566	30	130	28.2186	67.4538	134	0	5	104.145	0.0077213
Q8WUA4	TF3C2_HUMAN	General transcription factor 3C polypeptide 2 OS=Homo sapiens OX=9606 GN=GTF3C2 PE=1 SV=2	100615	6.9331	212.435	20	59	45.225	75.1299	83	0	4	108.89	0.00873815
Q96P48	ARAP1_HUMAN	Arf-GAP with Rho-GAP domain, ANK repeat and PH domain-containing protein 1 OS=Homo sapiens OX=9606 GN=ARAP1 PE=1 SV=3	162088	5.7979	212.242	46	109	39.1724	84.7752	200	0	7	110.712	0.00845796
Q9Y3T9	NOC2L_HUMAN	Nucleolar complex protein 2 homolog OS=Homo sapiens OX=9606 GN=NOC2L PE=1 SV=4	84866	5.3101	212.238	18	60	34.1789	72.3092	78	0	3	121.567	0.007852
Q92621	NU205_HUMAN	Nuclear pore complex protein Nup205 OS=Homo sapiens OX=9606 GN=NUP205 PE=1 SV=3	227774	5.7539	211.885	44	143	35.4374	45.4429	324	0	15	111.09	0.00894792
Q9H2M9	RBGPR_HUMAN	Rab3 GTPase-activating protein non-catalytic subunit OS=Homo sapiens OX=9606 GN=RAB3GAP2 PE=1 SV=1	155885	5.2764	211.516	34	106	40.8471	67.4582	164	0	9	104.101	0.00903449
Q14999	CUL7_HUMAN	Cullin-7 OS=Homo sapiens OX=9606 GN=CUL7 PE=1 SV=2	191039	5.4829	211.512	44	118	45.7597	61.9415	214	0	9	108.718	0.00935231
Q9UH99	SUN2_HUMAN	SUN domain-containing protein 2 OS=Homo sapiens OX=9606 GN=SUN2 PE=1 SV=3	80261	6.2622	211.266	22	56	40.7252	53.7172	133	0	4	96.3394	0.00892826
Q16566	KCC4_HUMAN	Calcium/calmodulin-dependent protein kinase type IV OS=Homo sapiens OX=9606 GN=CAMK4 PE=1 SV=1	51892	5.4829	211.218	10	42	32.981	36.7563	51	0	2	92.5598	0.00912701
Q9BTT6	LRRC1_HUMAN	Leucine-rich repeat-containing protein 1 OS=Homo sapiens OX=9606 GN=LRRC1 PE=1 SV=1	59204	4.749	211.195	9	37	27.8626	88.968	86	0	0	100.874	0.01241
Q9HB09	B2L12_HUMAN	Bcl-2-like protein 12 OS=Homo sapiens OX=9606 GN=BCL2L12 PE=1 SV=1	36798	9.4526	211.065	5	29	37.4251	37.1541	39	0	1	96.7685	0.0079367
P51956	NEK3_HUMAN	Serine/threonine-protein kinase Nek3 OS=Homo sapiens OX=9606 GN=NEK3 PE=1 SV=2	57668	6.7588	211.053	17	37	37.9447	71.4389	108	0	6	101.758	0.00900897
O15344	TRI18_HUMAN	E3 ubiquitin-protein ligase Midline-1 OS=Homo sapiens OX=9606 GN=MID1 PE=1 SV=1	75202	6.3413	210.912	19	46	32.084	98.1412	77	0	3	105.999	0.00893767
P52757	CHIO_HUMAN	Beta-chimaerin OS=Homo sapiens OX=9606 GN=CHN2 PE=1 SV=2	53889	7.0767	210.585	14	43	41.453	71.5875	114	0	2	97.8469	0.00979382
Q9H1R3	MYLK2_HUMAN	Myosin light chain kinase 2, skeletal/cardiac muscle OS=Homo sapiens OX=9606 GN=MYLK2 PE=1 SV=3	64643	6.6182	210.46	15	46	41.443	94.7036	55	0	3	119.746	0.0095644
Q9HCS7	SYF1_HUMAN	Pre-mRNA-splicing factor SYF1 OS=Homo sapiens OX=9606 GN=XAB2 PE=1 SV=2	99946	5.8037	210.426	21	66	36.1404	43.4045	126	0	5	106.825	0.00920977
Q9Y4G2	PKHM1_HUMAN	Pleckstrin homology domain-containing family M member 1 OS=Homo sapiens OX=9606 GN=PLEKHM1 PE=1 SV=3	117368	6.0645	210.39	18	69	34.8485	80.2904	121	0	4	103.694	0.00993234
P98179	RBM3_HUMAN	RNA-binding protein 3 OS=Homo sapiens OX=9606 GN=RBM3 PE=1 SV=1	17159	9.1919	210.377	8	13	42.6752	110.609	48	0	0	97.6459	0.00883854
Q58A45	PAN3_HUMAN	PAN2-PAN3 deadenylation complex subunit PAN3 OS=Homo sapiens OX=9606 GN=PAN3 PE=1 SV=3	95552	8.5986	210.365	21	52	45.3213	59.0198	146	0	9	96.391	0.00749522
Q08380	LG3BP_HUMAN	Galectin-3-binding protein OS=Homo sapiens OX=9606 GN=LGALS3BP PE=1 SV=1	65289	4.9438	210.333	13	39	36.5812	63.7925	61	0	2	109.022	0.00789521
Q6UB35	C1TM_HUMAN	Monofunctional C1-tetrahydrofolate synthase, mitochondrial OS=Homo sapiens OX=9606 GN=MTHFD1L PE=1 SV=1	105723	7.9775	209.857	23	79	41.7178	64.919	132	0	4	107.689	0.00960279
Q9H334	FOXP1_HUMAN	Forkhead box protein P1 OS=Homo sapiens OX=9606 GN=FOXP1 PE=1 SV=1	75269	6.1978	209.425	15	43	46.2334	55.7545	99	0	4	114.579	0.0105093
Q9UMS6	SYNP2_HUMAN	Synaptopodin-2 OS=Homo sapiens OX=9606 GN=SYNPO2 PE=1 SV=2	117441	8.7114	209.142	25	82	30.3751	87.5543	165	0	1	107.455	0.00953148
Q9Y5M8	SRPRB_HUMAN	Signal recognition particle receptor subunit beta OS=Homo sapiens OX=9606 GN=SRPRB PE=1 SV=3	29683	9.397	208.891	3	24	16.9742	112.133	13	0	0	109.024	0.00888635
Q6P2D8	XRRA1_HUMAN	X-ray radiation resistance-associated protein 1 OS=Homo sapiens OX=9606 GN=XRRA1 PE=2 SV=2	89807	9.1772	208.86	21	69	37.5	61.7298	93	0	4	119.895	0.00876976
Q9P203	BTBD7_HUMAN	BTB/POZ domain-containing protein 7 OS=Homo sapiens OX=9606 GN=BTBD7 PE=1 SV=3	126288	6.5083	208.672	28	80	41.3428	75.9158	135	0	4	100.178	0.0093633
Q9BRZ2	TRI56_HUMAN	E3 ubiquitin-protein ligase TRIM56 OS=Homo sapiens OX=9606 GN=TRIM56 PE=1 SV=3	81436	7.5718	208.514	18	64	34.1722	82.6632	84	0	0	113.36	0.00793941
P26038	MOES_HUMAN	Moesin OS=Homo sapiens OX=9606 GN=MSN PE=1 SV=3	67777	6.0103	208.34	15	63	26.3432	67.4324	53	0	2	108.839	0.00754465
Q7Z6J9	SEN54_HUMAN	tRNA-splicing endonuclease subunit Sen54 OS=Homo sapiens OX=9606 GN=TSEN54 PE=1 SV=3	58782	7.8179	208.256	9	41	22.6236	109.16	30	0	0	134.399	0.00912179
Q9Y6W5	WASF2_HUMAN	Wiskott-Aldrich syndrome protein family member 2 OS=Homo sapiens OX=9606 GN=WASF2 PE=1 SV=3	54250	5.1987	208.254	7	31	32.9317	86.833	29	0	0	107.623	0.0078778
Q8IWT6	LRC8A_HUMAN	Volume-regulated anion channel subunit LRRC8A OS=Homo sapiens OX=9606 GN=LRRC8A PE=1 SV=1	94138	7.8442	207.642	23	64	38.8889	69.9501	157	0	5	113.931	0.00852331
Q8TEW8	PAR3L_HUMAN	Partitioning defective 3 homolog B OS=Homo sapiens OX=9606 GN=PARD3B PE=1 SV=2	132412	8.4185	207.616	37	102	40.9129	63.8084	247	0	9	97.883	0.00948339
Q5VV67	PPRC1_HUMAN	Peroxisome proliferator-activated receptor gamma coactivator-related protein 1 OS=Homo sapiens OX=9606 GN=PPRC1 PE=1 SV=1	177433	6.0718	207.385	35	92	29.1466	73.7674	190	0	2	109.047	0.00978785
O95391	SLU7_HUMAN	Pre-mRNA-splicing factor SLU7 OS=Homo sapiens OX=9606 GN=SLU7 PE=1 SV=2	68343	6.7148	207.323	18	65	33.2765	62.3846	106	0	3	106.415	0.00873869
Q7Z2T5	TRM1L_HUMAN	TRMT1-like protein OS=Homo sapiens OX=9606 GN=TRMT1L PE=1 SV=2	81695	7.7402	207.193	11	60	29.0587	34.7733	133	0	1	107.344	0.00902181
Q9Y320	TMX2_HUMAN	Thioredoxin-related transmembrane protein 2 OS=Homo sapiens OX=9606 GN=TMX2 PE=1 SV=1	34015	8.8564	207.174	11	28	22.6351	82.3847	68	0	4	92.6838	0.00853131
Q9UJX5	APC4_HUMAN	Anaphase-promoting complex subunit 4 OS=Homo sapiens OX=9606 GN=ANAPC4 PE=1 SV=2	92057	5.2178	207.083	24	58	51.3614	64.7052	148	0	6	108.828	0.00856215
Q5JSP0	FGD3_HUMAN	FYVE, RhoGEF and PH domain-containing protein 3 OS=Homo sapiens OX=9606 GN=FGD3 PE=1 SV=1	79351	5.7275	206.974	15	48	31.3103	101.731	73	0	2	119.581	0.0085251
Q9Y238	DLEC1_HUMAN	Deleted in lung and esophageal cancer protein 1 OS=Homo sapiens OX=9606 GN=DLEC1 PE=1 SV=2	195558	5.8872	206.752	25	103	32.0798	65.4733	144	0	6	104.876	0.00821556
Q9HCU9	BRMS1_HUMAN	Breast cancer metastasis-suppressor 1 OS=Homo sapiens OX=9606 GN=BRMS1 PE=1 SV=1	28443	4.4897	206.698	20	22	57.7236	50.4343	160	0	9	107.197	0.00898805
Q5JRA6	TGO1_HUMAN	Transport and Golgi organization protein 1 homolog OS=Homo sapiens OX=9606 GN=MIA3 PE=1 SV=1	213568	4.5688	206.522	48	174	37.7032	52.2412	216	0	9	110.085	0.00890458
O94885	SASH1_HUMAN	SAM and SH3 domain-containing protein 1 OS=Homo sapiens OX=9606 GN=SASH1 PE=1 SV=3	136567	5.6924	206.498	29	93	36.0064	77.1618	169	0	3	107.464	0.00862214
Q01970	PLCB3_HUMAN	1-phosphatidylinositol 4,5-bisphosphate phosphodiesterase beta-3 OS=Homo sapiens OX=9606 GN=PLCB3 PE=1 SV=2	138712	5.5562	206.345	25	92	31.5235	79.0575	139	0	6	95.7056	0.00866274
O60841	IF2P_HUMAN	Eukaryotic translation initiation factor 5B OS=Homo sapiens OX=9606 GN=EIF5B PE=1 SV=4	138741	5.2192	206.222	38	103	33.6885	76.7216	201	0	8	109.911	0.00948952
O75420	GGYF1_HUMAN	GRB10-interacting GYF protein 1 OS=Homo sapiens OX=9606 GN=GIGYF1 PE=1 SV=2	114531	5.1255	206.03	23	78	31.5942	67.0946	147	0	1	101.611	0.0102598
Q8ND24	RN214_HUMAN	RING finger protein 214 OS=Homo sapiens OX=9606 GN=RNF214 PE=1 SV=2	77618	6.5083	205.929	18	51	34.4239	73.0375	114	0	4	98.1033	0.0115085
Q14982	OPCM_HUMAN	Opioid-binding protein/cell adhesion molecule OS=Homo sapiens OX=9606 GN=OPCML PE=1 SV=1	37983	6.4805	205.799	7	26	35.3623	35.0984	89	0	0	92.363	0.0110429
Q9BRS8	LARP6_HUMAN	La-related protein 6 OS=Homo sapiens OX=9606 GN=LARP6 PE=1 SV=1	54702	8.3525	205.596	14	45	35.0305	89.2207	81	0	2	101.052	0.00832195
Q8N3U4	STAG2_HUMAN	Cohesin subunit SA-2 OS=Homo sapiens OX=9606 GN=STAG2 PE=1 SV=3	141235	5.1094	205.43	31	97	40.6986	65.8561	149	0	9	112.669	0.00836283
O95996	APCL_HUMAN	Adenomatous polyposis coli protein 2 OS=Homo sapiens OX=9606 GN=APC2 PE=1 SV=1	243795	8.8682	205.383	65	203	38.5584	58.7084	308	0	4	103.995	0.00865827
Q09019	DMWD_HUMAN	Dystrophia myotonica WD repeat-containing protein OS=Homo sapiens OX=9606 GN=DMWD PE=1 SV=3	70394	6.8965	205.318	16	42	49.1098	60.2153	116	0	1	96.2784	0.00991939
Q16620	NTRK2_HUMAN	BDNF/NT-3 growth factors receptor OS=Homo sapiens OX=9606 GN=NTRK2 PE=1 SV=1	91939	6	205.238	17	53	34.1849	86.9341	87	0	5	107.094	0.00896432
Q9BZA7	PC11X_HUMAN	Protocadherin-11 X-linked OS=Homo sapiens OX=9606 GN=PCDH11X PE=2 SV=1	147466	4.8677	205.238	33	87	40.5345	67.9001	219	0	6	98.156	0.00891734
Q12873	CHD3_HUMAN	Chromodomain-helicase-DNA-binding protein 3 OS=Homo sapiens OX=9606 GN=CHD3 PE=1 SV=3	226447	6.8994	205.22	63	159	41.35	73.719	350	0	12	103.263	0.00870584
Q2I0M4	LRC26_HUMAN	Leucine-rich repeat-containing protein 26 OS=Homo sapiens OX=9606 GN=LRRC26 PE=1 SV=2	34834	9.2095	205.112	9	16	44.012	79.6218	40	0	0	121.533	0.00883183
P04439	HLAA_HUMAN	HLA class I histocompatibility antigen, A alpha chain OS=Homo sapiens OX=9606 GN=HLA-A PE=1 SV=2	40815	5.5796	205.023	7	27	35.6164	68.3919	29	0	0	110.553	0.0100995
O60318	GANP_HUMAN	Germinal-center associated nuclear protein OS=Homo sapiens OX=9606 GN=MCM3AP PE=1 SV=2	218265	5.9487	205.021	45	124	38.7879	52.7198	324	0	11	99.9681	0.00853677
Q659A1	ICE2_HUMAN	Little elongation complex subunit 2 OS=Homo sapiens OX=9606 GN=ICE2 PE=1 SV=2	109941	6.687	204.999	26	75	33.8086	34.0341	195	0	7	106.738	0.0092493
O15439	MRP4_HUMAN	ATP-binding cassette sub-family C member 4 OS=Homo sapiens OX=9606 GN=ABCC4 PE=1 SV=3	149431	8.1445	204.732	33	97	38.4906	47.0667	197	0	11	107.77	0.00896695
Q8IZL8	PELP1_HUMAN	Proline-, glutamic acid- and leucine-rich protein 1 OS=Homo sapiens OX=9606 GN=PELP1 PE=1 SV=2	119624	4.0957	204.644	23	51	52.7434	49.0996	155	0	8	106.884	0.00902873
Q86UX7	URP2_HUMAN	Fermitin family homolog 3 OS=Homo sapiens OX=9606 GN=FERMT3 PE=1 SV=1	75905	6.5361	204.541	17	45	39.5802	68.0938	105	0	4	93.3589	0.00899663
Q9UI26	IPO11_HUMAN	Importin-11 OS=Homo sapiens OX=9606 GN=IPO11 PE=1 SV=1	112462	4.9688	204.474	9	57	15.7949	71.9462	91	0	3	87.6284	0.0098735
Q8TCS8	PNPT1_HUMAN	Polyribonucleotide nucleotidyltransferase 1, mitochondrial OS=Homo sapiens OX=9606 GN=PNPT1 PE=1 SV=2	85896	7.6831	204.3	19	76	21.4559	72.5336	75	0	1	103.521	0.00818288
P25705	ATPA_HUMAN	ATP synthase subunit alpha, mitochondrial OS=Homo sapiens OX=9606 GN=ATP5F1A PE=1 SV=1	59713	9.4321	204.175	12	46	34.1772	62.1045	80	0	3	95.2935	0.010274
Q8WYJ6	SEPT1_HUMAN	Septin-1 OS=Homo sapiens OX=9606 GN=SEPTIN1 PE=1 SV=3	42359	5.4434	204.128	14	41	46.2366	70.0149	70	0	2	120.719	0.00911399
Q16821	PPR3A_HUMAN	Protein phosphatase 1 regulatory subunit 3A OS=Homo sapiens OX=9606 GN=PPP1R3A PE=1 SV=3	125688	4.7212	203.776	32	112	35.3832	71.4019	213	0	2	113.095	0.00950109
Q9NR96	TLR9_HUMAN	Toll-like receptor 9 OS=Homo sapiens OX=9606 GN=TLR9 PE=1 SV=2	115785	8.0552	203.764	35	68	50.3876	46.0224	197	0	12	107.167	0.00832929
Q96QE2	MYCT_HUMAN	Proton myo-inositol cotransporter OS=Homo sapiens OX=9606 GN=SLC2A13 PE=1 SV=3	70325	5.6558	203.469	19	33	48.1481	36.7071	174	0	10	104.63	0.00887672
Q5VSL9	STRP1_HUMAN	Striatin-interacting protein 1 OS=Homo sapiens OX=9606 GN=STRIP1 PE=1 SV=1	95514	5.8682	203.152	33	58	49.5818	65.1295	179	0	7	114.676	0.00877943
Q86XL3	ANKL2_HUMAN	Ankyrin repeat and LEM domain-containing protein 2 OS=Homo sapiens OX=9606 GN=ANKLE2 PE=1 SV=4	104049	6.6592	203.007	30	82	36.2473	37.4518	208	0	2	94.5705	0.00867706
O00459	P85B_HUMAN	Phosphatidylinositol 3-kinase regulatory subunit beta OS=Homo sapiens OX=9606 GN=PIK3R2 PE=1 SV=2	81494	5.9897	202.934	23	69	39.6978	57.9438	105	0	1	107.323	0.00898302
Q14004	CDK13_HUMAN	Cyclin-dependent kinase 13 OS=Homo sapiens OX=9606 GN=CDK13 PE=1 SV=2	164821	10.0459	202.646	24	125	20.2381	51.3935	135	0	2	99.6541	0.00881921
Q3V6T2	GRDN_HUMAN	Girdin OS=Homo sapiens OX=9606 GN=CCDC88A PE=1 SV=2	215907	5.8271	202.518	49	178	32.1219	51.1879	331	0	13	96.5134	0.0095401
P21675	TAF1_HUMAN	Transcription initiation factor TFIID subunit 1 OS=Homo sapiens OX=9606 GN=TAF1 PE=1 SV=2	212542	4.7769	202.497	47	145	32.2115	59.1063	248	0	16	104.117	0.00936606
Q8WTW3	COG1_HUMAN	Conserved oligomeric Golgi complex subunit 1 OS=Homo sapiens OX=9606 GN=COG1 PE=1 SV=1	108909	6.9404	202.405	18	75	30.9184	75.6471	79	0	2	115.116	0.00822957
Q86T90	K1328_HUMAN	Protein hinderin OS=Homo sapiens OX=9606 GN=KIAA1328 PE=1 SV=2	65331	8.0171	202.373	20	68	43.3276	52.3098	105	0	4	101.46	0.00884785
P41743	KPCI_HUMAN	Protein kinase C iota type OS=Homo sapiens OX=9606 GN=PRKCI PE=1 SV=2	68218	5.4478	202.35	32	37	64.5973	57.3175	144	0	15	102.283	0.00852244
Q9HCJ0	TNR6C_HUMAN	Trinucleotide repeat-containing gene 6C protein OS=Homo sapiens OX=9606 GN=TNRC6C PE=1 SV=3	175855	6.4834	202.214	27	92	26.4497	68.8583	173	0	5	106.498	0.00936869
Q5T5Y3	CAMP1_HUMAN	Calmodulin-regulated spectrin-associated protein 1 OS=Homo sapiens OX=9606 GN=CAMSAP1 PE=1 SV=2	177860	6.2651	202.012	37	154	29.6504	61.4212	252	0	8	98.6416	0.0104631
O60244	MED14_HUMAN	Mediator of RNA polymerase II transcription subunit 14 OS=Homo sapiens OX=9606 GN=MED14 PE=1 SV=2	160503	8.7715	201.969	30	95	37.6891	68.8772	188	0	10	106.652	0.00961887
Q9ULW0	TPX2_HUMAN	Targeting protein for Xklp2 OS=Homo sapiens OX=9606 GN=TPX2 PE=1 SV=2	85600	9.6387	201.95	20	72	26.2383	75.9829	87	0	1	108.674	0.00921136
Q2YD98	UVSSA_HUMAN	UV-stimulated scaffold protein A OS=Homo sapiens OX=9606 GN=UVSSA PE=1 SV=2	80541	5.8799	201.912	26	56	42.1721	47.4051	166	0	3	109.415	0.00962449
Q8IX03	KIBRA_HUMAN	Protein KIBRA OS=Homo sapiens OX=9606 GN=WWC1 PE=1 SV=1	125223	5.5195	201.91	22	96	22.4618	75.8668	114	0	3	102.554	0.00910902
P41226	UBA7_HUMAN	Ubiquitin-like modifier-activating enzyme 7 OS=Homo sapiens OX=9606 GN=UBA7 PE=1 SV=2	111624	5.5928	201.615	21	60	34.6838	57.1077	111	0	3	94.4931	0.00846849
Q8TDI0	CHD5_HUMAN	Chromodomain-helicase-DNA-binding protein 5 OS=Homo sapiens OX=9606 GN=CHD5 PE=1 SV=1	222907	5.7422	201.359	62	159	40.9928	71.9534	347	0	11	115.579	0.0087728
P40222	TXLNA_HUMAN	Alpha-taxilin OS=Homo sapiens OX=9606 GN=TXLNA PE=1 SV=3	61853	6.104	201.347	16	50	31.685	68.8693	64	0	0	101.85	0.00961946
Q6UB98	ANR12_HUMAN	Ankyrin repeat domain-containing protein 12 OS=Homo sapiens OX=9606 GN=ANKRD12 PE=1 SV=3	235504	6.5552	201.341	59	188	31.7653	84.7506	292	0	5	103.672	0.00912888
Q99708	CTIP_HUMAN	DNA endonuclease RBBP8 OS=Homo sapiens OX=9606 GN=RBBP8 PE=1 SV=2	101878	5.8711	201.126	24	77	32.8874	68.0481	121	0	7	108.835	0.0077752
P13645	K1C10_HUMAN	Keratin, type I cytoskeletal 10 OS=Homo sapiens OX=9606 GN=KRT10 PE=1 SV=6	58791	4.9556	201.031	10	35	37.3288	120.813	74	0	2	112.231	0.00894759
Q8N9B5	JMY_HUMAN	Junction-mediating and -regulatory protein OS=Homo sapiens OX=9606 GN=JMY PE=1 SV=2	111376	5.7979	200.999	23	82	25.4049	70.3267	121	0	3	115.478	0.00897786
Q92667	AKAP1_HUMAN	A-kinase anchor protein 1, mitochondrial OS=Homo sapiens OX=9606 GN=AKAP1 PE=1 SV=1	97281	4.6567	200.982	19	59	34.6622	70.3483	103	0	0	101.036	0.00903019
Q9ULL5	PRR12_HUMAN	Proline-rich protein 12 OS=Homo sapiens OX=9606 GN=PRR12 PE=1 SV=3	210912	7.7285	200.979	44	106	27.554	59.6808	234	0	4	102.171	0.0086331
Q15858	SCN9A_HUMAN	Sodium channel protein type 9 subunit alpha OS=Homo sapiens OX=9606 GN=SCN9A PE=1 SV=3	226223	6.5127	200.764	60	127	38.9336	65.1914	349	0	24	101.296	0.00851046
P10636	TAU_HUMAN	Microtubule-associated protein tau OS=Homo sapiens OX=9606 GN=MAPT PE=1 SV=5	78879	6.2446	200.68	16	65	35.3562	92.3966	70	0	1	110.238	0.00922388
Q9UBF9	MYOTI_HUMAN	Myotilin OS=Homo sapiens OX=9606 GN=MYOT PE=1 SV=2	55360	9.3369	200.286	11	39	31.3253	70.2975	34	0	1	116.377	0.00901772
Q9Y5V3	MAGD1_HUMAN	Melanoma-associated antigen D1 OS=Homo sapiens OX=9606 GN=MAGED1 PE=1 SV=3	86107	5.4829	200.22	12	49	20.437	67.6339	65	0	1	107.888	0.00979704
Q96QB1	RHG07_HUMAN	Rho GTPase-activating protein 7 OS=Homo sapiens OX=9606 GN=DLC1 PE=1 SV=4	170484	5.9458	199.701	34	137	36.911	83.1184	216	0	7	100.556	0.00921572
Q12872	SFSWA_HUMAN	Splicing factor, suppressor of white-apricot homolog OS=Homo sapiens OX=9606 GN=SFSWAP PE=1 SV=3	104757	8.0713	199.681	28	63	33.5436	45.5537	133	0	4	110.891	0.00932989
O95206	PCDH8_HUMAN	Protocadherin-8 OS=Homo sapiens OX=9606 GN=PCDH8 PE=1 SV=2	112949	5.2002	199.642	31	80	40.2804	66.7895	177	0	0	109.654	0.00800194
O43194	GPR39_HUMAN	G-protein coupled receptor 39 OS=Homo sapiens OX=9606 GN=GPR39 PE=1 SV=1	51295	9.4775	199.616	15	30	59.3819	92.0921	91	0	8	117.446	0.00869182
Q6UX39	AMTN_HUMAN	Amelotin OS=Homo sapiens OX=9606 GN=AMTN PE=1 SV=1	21574	5.1973	199.517	2	4	15.311	11.6702	17	0	0	130.207	0.0139165
O75781	PALM_HUMAN	Paralemmin-1 OS=Homo sapiens OX=9606 GN=PALM PE=1 SV=2	42050	4.7432	199.411	8	39	29.7158	77.0894	44	0	1	100.738	0.0111292
Q9UQB9	AURKC_HUMAN	Aurora kinase C OS=Homo sapiens OX=9606 GN=AURKC PE=1 SV=1	35568	8.9971	199.168	8	31	22.6537	68.266	30	0	2	95.853	0.00771719
Q9NZM1	MYOF_HUMAN	Myoferlin OS=Homo sapiens OX=9606 GN=MYOF PE=1 SV=1	234558	5.7642	199.005	40	164	28.8695	62.9268	206	0	5	111.905	0.00887872
O15061	SYNEM_HUMAN	Synemin OS=Homo sapiens OX=9606 GN=SYNM PE=1 SV=2	172662	4.9116	198.982	43	164	36.7412	78.6284	240	0	7	103.781	0.00985854
P02452	CO1A1_HUMAN	Collagen alpha-1(I) chain OS=Homo sapiens OX=9606 GN=COL1A1 PE=1 SV=5	138856	5.4565	198.97	52	93	48.5656	65.8023	275	0	3	102.101	0.00859748
P46087	NOP2_HUMAN	Probable 28S rRNA (cytosine(4447)-C(5))-methyltransferase OS=Homo sapiens OX=9606 GN=NOP2 PE=1 SV=2	89247	9.6167	198.638	18	59	36.4532	72.795	90	0	2	106.984	0.00998698
P60228	EIF3E_HUMAN	Eukaryotic translation initiation factor 3 subunit E OS=Homo sapiens OX=9606 GN=EIF3E PE=1 SV=1	52187	5.6309	198.572	7	42	17.3034	30.4036	71	0	1	79.9865	0.00891474
Q9BZM4	ULBP3_HUMAN	UL16-binding protein 3 OS=Homo sapiens OX=9606 GN=ULBP3 PE=1 SV=1	27931	8.0127	198.402	7	23	36.8852	101.422	39	0	2	111.352	0.011088
Q9NXF1	TEX10_HUMAN	Testis-expressed protein 10 OS=Homo sapiens OX=9606 GN=TEX10 PE=1 SV=2	105607	9.6694	198.365	23	75	34.0151	63.1619	117	0	1	118.883	0.00892814
Q9NUE0	ZDH18_HUMAN	Palmitoyltransferase ZDHHC18 OS=Homo sapiens OX=9606 GN=ZDHHC18 PE=1 SV=2	42003	9.0938	198.265	12	28	46.9072	32.7705	99	0	1	100.465	0.00786481
O60237	MYPT2_HUMAN	Protein phosphatase 1 regulatory subunit 12B OS=Homo sapiens OX=9606 GN=PPP1R12B PE=1 SV=2	110336	5.3833	197.808	30	91	36.6599	70.1461	162	0	3	104.089	0.00881875
Q6W2J9	BCOR_HUMAN	BCL-6 corepressor OS=Homo sapiens OX=9606 GN=BCOR PE=1 SV=1	192068	6.0278	197.723	40	135	39.1453	79.7924	228	0	6	101.468	0.00902433
P11388	TOP2A_HUMAN	DNA topoisomerase 2-alpha OS=Homo sapiens OX=9606 GN=TOP2A PE=1 SV=3	174275	8.9897	197.431	33	132	25.5389	75.4219	151	0	4	106.395	0.00870723
Q13428	TCOF_HUMAN	Treacle protein OS=Homo sapiens OX=9606 GN=TCOF1 PE=1 SV=3	152014	9.5171	197.313	53	101	50.2016	80.5715	307	0	5	111.458	0.00916508
Q76FK4	NOL8_HUMAN	Nucleolar protein 8 OS=Homo sapiens OX=9606 GN=NOL8 PE=1 SV=1	131535	6.668	197.298	42	122	37.7035	57.931	244	0	11	100.329	0.0096972
Q9BXW9	FACD2_HUMAN	Fanconi anemia group D2 protein OS=Homo sapiens OX=9606 GN=FANCD2 PE=1 SV=2	164024	5.4961	197.247	36	105	39.49	71.5435	190	0	5	112.4	0.00831927
Q9BWU0	NADAP_HUMAN	Kanadaptin OS=Homo sapiens OX=9606 GN=SLC4A1AP PE=1 SV=1	88758	4.9233	197.216	29	71	39.196	65.5561	217	0	6	102.732	0.0102568
O43293	DAPK3_HUMAN	Death-associated protein kinase 3 OS=Homo sapiens OX=9606 GN=DAPK3 PE=1 SV=1	52503	6.4482	197.025	10	40	26.4317	54.8162	72	0	1	102.192	0.0111495
Q9HB96	FANCE_HUMAN	Fanconi anemia group E protein OS=Homo sapiens OX=9606 GN=FANCE PE=1 SV=1	58673	4.9863	196.98	15	47	33.0224	70.0272	72	0	3	110.699	0.00819328
Q9Y4B5	MTCL1_HUMAN	Microtubule cross-linking factor 1 OS=Homo sapiens OX=9606 GN=MTCL1 PE=1 SV=5	209396	5.9912	196.783	51	170	29.5538	83.5124	297	0	5	101.568	0.00986057
Q765P7	MTSS2_HUMAN	Protein MTSS 2 OS=Homo sapiens OX=9606 GN=MTSS2 PE=1 SV=1	79880	7.2144	196.572	29	45	56.8942	50.0353	211	0	8	98.2622	0.0100747
Q8N8Z6	DCBD1_HUMAN	Discoidin, CUB and LCCL domain-containing protein 1 OS=Homo sapiens OX=9606 GN=DCBLD1 PE=1 SV=2	77871	7.957	196.415	23	55	53.7063	44.9803	114	0	2	107.617	0.00920341
Q15758	AAAT_HUMAN	Neutral amino acid transporter B(0) OS=Homo sapiens OX=9606 GN=SLC1A5 PE=1 SV=2	56562	5.1753	196.368	14	27	55.4529	87.5719	65	0	5	105.309	0.00843136
Q92610	ZN592_HUMAN	Zinc finger protein 592 OS=Homo sapiens OX=9606 GN=ZNF592 PE=1 SV=2	137440	7.6523	196.313	28	105	28.0189	80.5235	188	0	7	103.285	0.00857184
Q14031	CO4A6_HUMAN	Collagen alpha-6(IV) chain OS=Homo sapiens OX=9606 GN=COL4A6 PE=1 SV=3	163704	9.5537	196.258	38	93	45.476	49.9052	305	0	6	107.014	0.008787
Q9NV70	EXOC1_HUMAN	Exocyst complex component 1 OS=Homo sapiens OX=9606 GN=EXOC1 PE=1 SV=4	101916	6.1465	196.23	17	72	24.4966	100.914	66	0	2	118.224	0.00892182
Q7Z6R9	AP2D_HUMAN	Transcription factor AP-2-delta OS=Homo sapiens OX=9606 GN=TFAP2D PE=1 SV=1	49546	8.0786	195.818	9	31	34.292	32.5068	79	0	2	100.551	0.00902923
P48651	PTSS1_HUMAN	Phosphatidylserine synthase 1 OS=Homo sapiens OX=9606 GN=PTDSS1 PE=1 SV=1	55491	8.3877	195.638	15	33	53.4884	33.2089	75	0	6	94.528	0.00821434
O95427	PIGN_HUMAN	GPI ethanolamine phosphate transferase 1 OS=Homo sapiens OX=9606 GN=PIGN PE=2 SV=1	105741	8.7583	195.49	24	60	43.9313	53.9679	170	0	9	100.584	0.00833768
Q6DN90	IQEC1_HUMAN	IQ motif and SEC7 domain-containing protein 1 OS=Homo sapiens OX=9606 GN=IQSEC1 PE=1 SV=1	108247	6.4893	195.134	19	81	25.1298	75.3761	135	0	1	98.0327	0.00882146
Q9H0S4	DDX47_HUMAN	Probable ATP-dependent RNA helicase DDX47 OS=Homo sapiens OX=9606 GN=DDX47 PE=1 SV=1	50614	9.4658	194.998	15	33	47.033	83.163	52	0	4	119.879	0.00935752
O14497	ARI1A_HUMAN	AT-rich interactive domain-containing protein 1A OS=Homo sapiens OX=9606 GN=ARID1A PE=1 SV=3	241890	6.2285	194.412	57	117	39.3435	55.0793	365	0	34	103.874	0.00892925
Q96K76	UBP47_HUMAN	Ubiquitin carboxyl-terminal hydrolase 47 OS=Homo sapiens OX=9606 GN=USP47 PE=1 SV=3	157211	4.7856	194.124	35	109	34.9091	92.7619	182	0	3	118.727	0.00862393
Q9NUY8	TBC23_HUMAN	TBC1 domain family member 23 OS=Homo sapiens OX=9606 GN=TBC1D23 PE=1 SV=3	78272	5.0771	194.027	15	55	24.6066	95.7412	73	0	6	122.11	0.00823756
Q13207	TBX2_HUMAN	T-box transcription factor TBX2 OS=Homo sapiens OX=9606 GN=TBX2 PE=1 SV=3	75019	9.3794	193.97	18	40	22.8933	66.8583	88	0	0	109.626	0.0085239
P78524	DEN2B_HUMAN	DENN domain-containing protein 2B OS=Homo sapiens OX=9606 GN=DENND2B PE=1 SV=3	126405	9.5317	193.752	29	89	34.4767	73.2589	168	0	5	103.444	0.00870688
Q5SW79	CE170_HUMAN	Centrosomal protein of 170 kDa OS=Homo sapiens OX=9606 GN=CEP170 PE=1 SV=1	175185	6.6475	193.732	40	142	30.1136	94.806	202	0	1	104.464	0.0083477
Q5JZY3	EPHAA_HUMAN	Ephrin type-A receptor 10 OS=Homo sapiens OX=9606 GN=EPHA10 PE=1 SV=2	109646	6.501	193.574	15	78	26.6865	62.8579	83	0	5	99.1846	0.00968567
P06213	INSR_HUMAN	Insulin receptor OS=Homo sapiens OX=9606 GN=INSR PE=1 SV=4	156232	5.7744	193.386	34	112	39.3632	65.4021	198	0	4	105.615	0.00827026
O75147	OBSL1_HUMAN	Obscurin-like protein 1 OS=Homo sapiens OX=9606 GN=OBSL1 PE=1 SV=4	206815	5.2998	193.27	30	135	23.9979	56.5066	216	0	1	99.4085	0.00944857
P27824	CALX_HUMAN	Calnexin OS=Homo sapiens OX=9606 GN=CANX PE=1 SV=2	67525	4.2686	193.225	17	45	39.6959	72.8226	123	0	1	101.717	0.00984881
O95239	KIF4A_HUMAN	Chromosome-associated kinesin KIF4A OS=Homo sapiens OX=9606 GN=KIF4A PE=1 SV=3	139793	5.8931	193.207	33	112	35.9578	75.0691	158	0	4	105.275	0.00922521
Q92859	NEO1_HUMAN	Neogenin OS=Homo sapiens OX=9606 GN=NEO1 PE=1 SV=2	159916	6.0659	192.973	34	88	31.6222	81.5328	139	0	11	110.838	0.00917488
A8CG34	P121C_HUMAN	Nuclear envelope pore membrane protein POM 121C OS=Homo sapiens OX=9606 GN=POM121C PE=1 SV=3	125015	10.8032	192.616	20	62	34.1741	91.2442	104	0	3	89.4062	0.00967028
P51957	NEK4_HUMAN	Serine/threonine-protein kinase Nek4 OS=Homo sapiens OX=9606 GN=NEK4 PE=1 SV=2	94538	7.7871	192.549	26	72	39.8335	87.4467	96	0	5	105.918	0.00833479
Q08345	DDR1_HUMAN	Epithelial discoidin domain-containing receptor 1 OS=Homo sapiens OX=9606 GN=DDR1 PE=1 SV=1	101063	6.3721	192.515	16	54	29.7919	68.0795	96	0	2	103.403	0.00925354
Q13003	GRIK3_HUMAN	Glutamate receptor ionotropic, kainate 3 OS=Homo sapiens OX=9606 GN=GRIK3 PE=2 SV=3	103969	7.2407	192.459	24	70	43.0903	65.1187	116	0	9	99.6353	0.00863513
Q96KP1	EXOC2_HUMAN	Exocyst complex component 2 OS=Homo sapiens OX=9606 GN=EXOC2 PE=1 SV=1	104000	6.4556	192.42	18	72	20.0216	54.6577	148	0	1	97.9842	0.00890577
O43823	AKAP8_HUMAN	A-kinase anchor protein 8 OS=Homo sapiens OX=9606 GN=AKAP8 PE=1 SV=1	76061	4.8398	191.725	22	44	35.6936	69.0403	128	0	5	104.056	0.00843288
Q9Y6N7	ROBO1_HUMAN	Roundabout homolog 1 OS=Homo sapiens OX=9606 GN=ROBO1 PE=1 SV=1	180816	5.6221	191.625	37	108	46.5778	57.5195	203	0	8	104.518	0.00876082
Q7Z5J4	RAI1_HUMAN	Retinoic acid-induced protein 1 OS=Homo sapiens OX=9606 GN=RAI1 PE=1 SV=2	203223	8.833	191.526	45	124	31.8993	65.7233	317	0	6	104.955	0.00915876
Q15029	U5S1_HUMAN	116 kDa U5 small nuclear ribonucleoprotein component OS=Homo sapiens OX=9606 GN=EFTUD2 PE=1 SV=1	109366	4.6582	191.473	22	73	25.5144	60.6214	114	0	10	107.628	0.00923048
P23497	SP100_HUMAN	Nuclear autoantigen Sp-100 OS=Homo sapiens OX=9606 GN=SP100 PE=1 SV=3	100353	8.1943	191.409	19	76	22.8669	55.2743	107	0	5	111.182	0.00937686
Q5JSL3	DOC11_HUMAN	Dedicator of cytokinesis protein 11 OS=Homo sapiens OX=9606 GN=DOCK11 PE=1 SV=2	237517	7.541	190.914	42	172	23.3478	67.8218	194	0	9	98.1365	0.00864619
Q86TM3	DDX53_HUMAN	Probable ATP-dependent RNA helicase DDX53 OS=Homo sapiens OX=9606 GN=DDX53 PE=1 SV=3	71109	9.3633	190.902	20	61	40.729	82.7102	88	0	4	111.992	0.00979094
Q13002	GRIK2_HUMAN	Glutamate receptor ionotropic, kainate 2 OS=Homo sapiens OX=9606 GN=GRIK2 PE=1 SV=1	102517	7.8311	190.812	21	67	40.0881	67.2359	105	0	7	102.928	0.00895486
Q14202	ZMYM3_HUMAN	Zinc finger MYM-type protein 3 OS=Homo sapiens OX=9606 GN=ZMYM3 PE=1 SV=2	152279	5.9399	190.708	26	88	37.7372	58.3208	151	0	8	103.334	0.0089594
Q13275	SEM3F_HUMAN	Semaphorin-3F OS=Homo sapiens OX=9606 GN=SEMA3F PE=2 SV=2	88325	8.1665	190.652	18	63	31.465	44.6659	128	0	3	104.471	0.00811158
P41182	BCL6_HUMAN	B-cell lymphoma 6 protein OS=Homo sapiens OX=9606 GN=BCL6 PE=1 SV=1	78795	7.7959	190.518	21	54	37.9603	76.3643	182	0	7	95.7788	0.00942822
Q66K89	E4F1_HUMAN	Transcription factor E4F1 OS=Homo sapiens OX=9606 GN=E4F1 PE=1 SV=2	83444	5.8843	190.365	14	38	35.7143	84.1884	108	0	0	108.999	0.00970605
Q14669	TRIPC_HUMAN	E3 ubiquitin-protein ligase TRIP12 OS=Homo sapiens OX=9606 GN=TRIP12 PE=1 SV=1	220294	8.4771	190.35	54	154	34.0361	54.785	272	0	8	113.786	0.00854785
E9PAV3	NACAM_HUMAN	Nascent polypeptide-associated complex subunit alpha, muscle-specific form OS=Homo sapiens OX=9606 GN=NACA PE=1 SV=1	205293	10.0386	190.063	43	151	32.6757	69.3023	236	0	2	106.318	0.00948347
Q96ST3	SIN3A_HUMAN	Paired amphipathic helix protein Sin3a OS=Homo sapiens OX=9606 GN=SIN3A PE=1 SV=2	145084	6.832	189.956	31	107	24.4305	82.9808	173	0	3	97.5852	0.0100671
Q99623	PHB2_HUMAN	Prohibitin-2 OS=Homo sapiens OX=9606 GN=PHB2 PE=1 SV=2	33275	10.1895	189.943	5	29	15.3846	79.4878	21	0	0	89.8265	0.0117233
Q9Y6M7	S4A7_HUMAN	Sodium bicarbonate cotransporter 3 OS=Homo sapiens OX=9606 GN=SLC4A7 PE=1 SV=2	135957	6.2476	189.75	38	101	46.7051	86.3768	206	0	9	99.4817	0.00894696
Q99490	AGAP2_HUMAN	Arf-GAP with GTPase, ANK repeat and PH domain-containing protein 2 OS=Homo sapiens OX=9606 GN=AGAP2 PE=1 SV=2	124597	10.2891	189.435	29	92	46.1409	63.0402	207	0	2	99.3027	0.010236
Q07001	ACHD_HUMAN	Acetylcholine receptor subunit delta OS=Homo sapiens OX=9606 GN=CHRND PE=1 SV=1	58857	6.1011	189.403	13	42	58.4139	86.1733	54	0	4	101.912	0.00885135
O43865	SAHH2_HUMAN	S-adenosylhomocysteine hydrolase-like protein 1 OS=Homo sapiens OX=9606 GN=AHCYL1 PE=1 SV=2	58913	6.4775	189.076	8	42	22.2642	69.0852	56	0	1	108.691	0.00898794
P23229	ITA6_HUMAN	Integrin alpha-6 OS=Homo sapiens OX=9606 GN=ITGA6 PE=1 SV=5	126526	6.1772	188.899	22	96	31.6814	80.828	176	0	4	106.718	0.00841883
P49746	TSP3_HUMAN	Thrombospondin-3 OS=Homo sapiens OX=9606 GN=THBS3 PE=1 SV=1	104134	4.2363	188.667	13	56	22.2803	30.3558	116	0	2	102.664	0.00848376
Q05469	LIPS_HUMAN	Hormone-sensitive lipase OS=Homo sapiens OX=9606 GN=LIPE PE=1 SV=4	116525	6.2358	188.445	31	79	48.8848	74.3767	231	0	5	102.23	0.00909832
Q8NG08	HELB_HUMAN	DNA helicase B OS=Homo sapiens OX=9606 GN=HELB PE=1 SV=2	123174	5.4844	188.421	18	79	27.4149	54.3047	88	0	3	111.12	0.00879549
P34896	GLYC_HUMAN	Serine hydroxymethyltransferase, cytosolic OS=Homo sapiens OX=9606 GN=SHMT1 PE=1 SV=1	53049	7.5322	188.407	14	40	34.9897	113.73	40	0	2	112.467	0.00829596
Q9NQW6	ANLN_HUMAN	Anillin OS=Homo sapiens OX=9606 GN=ANLN PE=1 SV=2	124121	8.0039	188.312	26	98	30.516	104.91	142	0	4	117.864	0.00907316
Q96CW5	GCP3_HUMAN	Gamma-tubulin complex component 3 OS=Homo sapiens OX=9606 GN=TUBGCP3 PE=1 SV=2	103506	8.042	188.077	25	71	36.1632	68.7072	140	0	6	108.016	0.00823847
P35240	MERL_HUMAN	Merlin OS=Homo sapiens OX=9606 GN=NF2 PE=1 SV=1	69646	6.0601	188.068	24	61	47.8992	40.0879	112	0	3	95.8161	0.0101686
Q969R2	OSBP2_HUMAN	Oxysterol-binding protein 2 OS=Homo sapiens OX=9606 GN=OSBP2 PE=1 SV=2	101202	6.0791	187.844	27	59	44.869	43.409	168	0	4	102.649	0.00959994
O95886	DLGP3_HUMAN	Disks large-associated protein 3 OS=Homo sapiens OX=9606 GN=DLGAP3 PE=1 SV=3	105974	8.8184	187.809	23	69	30.95	71.603	90	0	1	120.281	0.00862371
Q14674	ESPL1_HUMAN	Separin OS=Homo sapiens OX=9606 GN=ESPL1 PE=1 SV=3	233025	7.3008	187.645	47	149	35.4245	82.1815	249	0	1	121.608	0.00921674
P41279	M3K8_HUMAN	Mitogen-activated protein kinase kinase kinase 8 OS=Homo sapiens OX=9606 GN=MAP3K8 PE=1 SV=2	52890	5.4375	187.315	18	38	56.531	73.7206	70	0	6	96.0395	0.00848354
P30260	CDC27_HUMAN	Cell division cycle protein 27 homolog OS=Homo sapiens OX=9606 GN=CDC27 PE=1 SV=2	91809	6.5947	187.255	25	59	42.4757	71.4307	154	0	6	107.611	0.0091149
P54753	EPHB3_HUMAN	Ephrin type-B receptor 3 OS=Homo sapiens OX=9606 GN=EPHB3 PE=1 SV=2	110259	5.8901	187.017	26	75	37.3747	45.6506	140	0	8	105.177	0.00903875
Q92953	KCNB2_HUMAN	Potassium voltage-gated channel subfamily B member 2 OS=Homo sapiens OX=9606 GN=KCNB2 PE=2 SV=2	102498	5.7363	186.91	17	69	37.6509	50.378	137	0	6	107.194	0.00957059
Q13886	KLF9_HUMAN	Krueppel-like factor 9 OS=Homo sapiens OX=9606 GN=KLF9 PE=1 SV=1	27217	8.5356	186.692	4	20	27.0492	18.6679	26	0	0	98.6844	0.00874793
O75665	OFD1_HUMAN	Oral-facial-digital syndrome 1 protein OS=Homo sapiens OX=9606 GN=OFD1 PE=1 SV=1	116598	5.7334	186.606	28	99	30.0395	70.9325	171	0	7	108.182	0.00915723
Q86W24	NAL14_HUMAN	NACHT, LRR and PYD domains-containing protein 14 OS=Homo sapiens OX=9606 GN=NLRP14 PE=1 SV=1	124651	6.1582	186.587	19	83	26.5325	33.048	139	0	7	111.883	0.00863132
Q9H2K2	TNKS2_HUMAN	Poly [ADP-ribose] polymerase tankyrase-2 OS=Homo sapiens OX=9606 GN=TNKS2 PE=1 SV=1	126838	6.7573	186.495	28	104	47.6844	85.5541	168	0	5	106.496	0.00956729
O14964	HGS_HUMAN	Hepatocyte growth factor-regulated tyrosine kinase substrate OS=Homo sapiens OX=9606 GN=HGS PE=1 SV=1	86137	5.7671	186.302	16	42	21.1068	73.3138	123	0	2	105.438	0.0102126
Q8NEY1	NAV1_HUMAN	Neuron navigator 1 OS=Homo sapiens OX=9606 GN=NAV1 PE=1 SV=2	202345	8.0581	186.273	47	149	34.5765	71.0686	258	0	8	101.423	0.00918885
O94906	PRP6_HUMAN	Pre-mRNA-processing factor 6 OS=Homo sapiens OX=9606 GN=PRPF6 PE=1 SV=1	106857	8.2485	186.046	25	87	34.3252	82.9738	122	0	3	106.918	0.00916932
Q86TI0	TBCD1_HUMAN	TBC1 domain family member 1 OS=Homo sapiens OX=9606 GN=TBC1D1 PE=1 SV=2	132999	6.5112	186.008	19	98	32.9623	76.6625	98	0	4	110.487	0.00813435
Q6ZSY5	PPR3F_HUMAN	Protein phosphatase 1 regulatory subunit 3F OS=Homo sapiens OX=9606 GN=PPP1R3F PE=1 SV=3	82746	4.3096	185.969	16	39	38.6733	92.7657	100	0	6	110.651	0.00810234
Q92876	KLK6_HUMAN	Kallikrein-6 OS=Homo sapiens OX=9606 GN=KLK6 PE=1 SV=1	26838	7.1646	185.826	3	20	15.9836	51.9668	22	0	0	80.5598	0.0113823
Q12913	PTPRJ_HUMAN	Receptor-type tyrosine-protein phosphatase eta OS=Homo sapiens OX=9606 GN=PTPRJ PE=1 SV=3	145850	5.2397	185.78	19	78	26.178	69.4445	199	0	0	95.4009	0.0103169
Q9UJA3	MCM8_HUMAN	DNA helicase MCM8 OS=Homo sapiens OX=9606 GN=MCM8 PE=1 SV=2	93637	7.5952	185.629	25	65	37.619	62.4921	115	0	6	102.293	0.00937902
P49321	NASP_HUMAN	Nuclear autoantigenic sperm protein OS=Homo sapiens OX=9606 GN=NASP PE=1 SV=2	85186	4.062	185.465	33	78	54.5685	65.4074	161	0	13	108.376	0.00943703
Q92576	PHF3_HUMAN	PHD finger protein 3 OS=Homo sapiens OX=9606 GN=PHF3 PE=1 SV=3	229337	6.5054	185.171	51	178	30.6032	42.2627	325	0	13	97.1371	0.00963742
Q14690	RRP5_HUMAN	Protein RRP5 homolog OS=Homo sapiens OX=9606 GN=PDCD11 PE=1 SV=3	208569	9.1084	184.988	38	147	24.7461	43.9052	205	0	5	90.8328	0.0090543
Q9NYB0	TE2IP_HUMAN	Telomeric repeat-binding factor 2-interacting protein 1 OS=Homo sapiens OX=9606 GN=TERF2IP PE=1 SV=1	44232	4.4429	184.88	11	37	41.3534	76.7494	74	0	1	101.35	0.00841974
Q9UKF6	CPSF3_HUMAN	Cleavage and polyadenylation specificity factor subunit 3 OS=Homo sapiens OX=9606 GN=CPSF3 PE=1 SV=1	77436	5.2529	184.731	21	50	46.6374	27.4079	161	0	9	115.745	0.00940887
Q8N157	AHI1_HUMAN	Jouberin OS=Homo sapiens OX=9606 GN=AHI1 PE=1 SV=1	137028	6.668	184.559	27	104	24.9164	63.2355	164	0	6	97.0694	0.00917124
P16949	STMN1_HUMAN	Stathmin OS=Homo sapiens OX=9606 GN=STMN1 PE=1 SV=3	17291	5.6528	184.463	7	24	43.6242	56.7702	20	0	1	110.891	0.00659854
Q99459	CDC5L_HUMAN	Cell division cycle 5-like protein OS=Homo sapiens OX=9606 GN=CDC5L PE=1 SV=2	92193	8.3525	184.26	23	73	34.9127	84.6536	128	0	2	99.0529	0.00888227
P27708	PYR1_HUMAN	CAD protein OS=Homo sapiens OX=9606 GN=CAD PE=1 SV=3	242827	5.9927	184.243	53	141	44.6292	64.4189	236	0	15	101.438	0.00850492
Q96RY7	IF140_HUMAN	Intraflagellar transport protein 140 homolog OS=Homo sapiens OX=9606 GN=IFT140 PE=1 SV=1	165086	5.6265	184.239	35	115	30.2326	79.7081	154	0	7	108.526	0.00808061
Q68D10	SPT2_HUMAN	Protein SPT2 homolog OS=Homo sapiens OX=9606 GN=SPTY2D1 PE=1 SV=3	75552	10.2056	184.206	20	64	39.2701	84.8121	108	0	2	119.33	0.00896976
Q7Z3K3	POGZ_HUMAN	Pogo transposable element with ZNF domain OS=Homo sapiens OX=9606 GN=POGZ PE=1 SV=2	155244	7.0532	184.154	22	81	28.0851	54.6272	131	0	8	100.002	0.00894387
Q9BQS7	HEPH_HUMAN	Hephaestin OS=Homo sapiens OX=9606 GN=HEPH PE=1 SV=3	130365	5.5459	183.982	47	87	72.7116	71.6153	283	0	12	105.983	0.00859121
Q8NEB9	PK3C3_HUMAN	Phosphatidylinositol 3-kinase catalytic subunit type 3 OS=Homo sapiens OX=9606 GN=PIK3C3 PE=1 SV=1	101484	6.3589	183.666	18	68	35.7384	51.9649	86	0	7	98.3011	0.00901572
O14654	IRS4_HUMAN	Insulin receptor substrate 4 OS=Homo sapiens OX=9606 GN=IRS4 PE=1 SV=1	133684	8.4199	183.653	46	100	47.3349	86.0527	229	0	19	116.681	0.00877937
Q9H792	PEAK1_HUMAN	Inactive tyrosine-protein kinase PEAK1 OS=Homo sapiens OX=9606 GN=PEAK1 PE=1 SV=4	192985	6.4409	183.565	46	153	38.7743	72.795	228	0	10	112.699	0.00927189
O14976	GAK_HUMAN	Cyclin-G-associated kinase OS=Homo sapiens OX=9606 GN=GAK PE=1 SV=2	143100	5.3716	183.517	25	93	27.0023	74.2023	172	0	4	102.288	0.00913612
Q9Y4R8	TELO2_HUMAN	Telomere length regulation protein TEL2 homolog OS=Homo sapiens OX=9606 GN=TELO2 PE=1 SV=2	91689	5.4185	183.391	20	64	31.7802	85.4528	115	0	3	101.373	0.00771431
Q8N126	CADM3_HUMAN	Cell adhesion molecule 3 OS=Homo sapiens OX=9606 GN=CADM3 PE=1 SV=1	43272	5.6572	183.149	10	27	43.7186	47.0923	59	0	2	109.727	0.00904696
Q96MK2	RIPR3_HUMAN	RIPOR family member 3 OS=Homo sapiens OX=9606 GN=RIPOR3 PE=1 SV=4	105224	7.147	183.103	26	68	37.1036	67.0397	158	0	1	106.689	0.00920337
O76024	WFS1_HUMAN	Wolframin OS=Homo sapiens OX=9606 GN=WFS1 PE=1 SV=2	100227	7.9468	183.029	21	54	33.5955	35.4007	119	0	4	105.026	0.00934869
Q92614	MY18A_HUMAN	Unconventional myosin-XVIIIa OS=Homo sapiens OX=9606 GN=MYO18A PE=1 SV=3	232970	5.8916	182.804	60	173	32.9114	71.6772	287	0	11	108.442	0.00854601
Q96AC1	FERM2_HUMAN	Fermitin family homolog 2 OS=Homo sapiens OX=9606 GN=FERMT2 PE=1 SV=1	77810	6.2476	182.794	14	50	23.8235	89.7638	70	0	2	95.7256	0.00906213
Q86V87	FHI2B_HUMAN	FHF complex subunit HOOK interacting protein 2B OS=Homo sapiens OX=9606 GN=FHIP2B PE=2 SV=2	82288	5.1416	182.679	7	46	23.6878	125.897	44	0	1	116.435	0.00892264
Q15154	PCM1_HUMAN	Pericentriolar material 1 protein OS=Homo sapiens OX=9606 GN=PCM1 PE=1 SV=5	228402	4.7622	182.663	55	151	35.8696	80.8135	296	0	11	105.646	0.00922625
P17542	TAL1_HUMAN	T-cell acute lymphocytic leukemia protein 1 OS=Homo sapiens OX=9606 GN=TAL1 PE=1 SV=2	34249	8.2192	182.657	9	27	41.0876	71.9389	54	0	2	101.701	0.00823833
Q96RU2	UBP28_HUMAN	Ubiquitin carboxyl-terminal hydrolase 28 OS=Homo sapiens OX=9606 GN=USP28 PE=1 SV=1	122413	4.9175	182.61	33	83	39.1829	64.4196	190	0	11	96.8186	0.0108675
Q9H9E3	COG4_HUMAN	Conserved oligomeric Golgi complex subunit 4 OS=Homo sapiens OX=9606 GN=COG4 PE=1 SV=3	89026	4.9043	182.512	17	56	42.8025	65.3779	104	0	3	103.956	0.00819224
Q13459	MYO9B_HUMAN	Unconventional myosin-IXb OS=Homo sapiens OX=9606 GN=MYO9B PE=1 SV=3	243247	8.8989	182.491	58	192	27.6773	63.7854	303	0	9	96.5495	0.00936524
Q504Q3	PAN2_HUMAN	PAN2-PAN3 deadenylation complex catalytic subunit PAN2 OS=Homo sapiens OX=9606 GN=PAN2 PE=1 SV=3	135281	5.5693	182.456	19	76	27.9534	49.1726	137	0	4	103.971	0.00905092
Q2NKX8	ERC6L_HUMAN	DNA excision repair protein ERCC-6-like OS=Homo sapiens OX=9606 GN=ERCC6L PE=1 SV=1	141014	5.0171	182.455	31	110	38.64	75.5037	199	0	4	97.1572	0.00935794
P06493	CDK1_HUMAN	Cyclin-dependent kinase 1 OS=Homo sapiens OX=9606 GN=CDK1 PE=1 SV=3	34073	8.7568	182.323	6	29	26.936	89.8027	17	0	0	127.153	0.00762619
Q8NHU6	TDRD7_HUMAN	Tudor domain-containing protein 7 OS=Homo sapiens OX=9606 GN=TDRD7 PE=1 SV=2	123506	6.8159	181.965	29	91	33.5155	68.5881	139	0	5	111.099	0.00935406
Q96EV2	RBM33_HUMAN	RNA-binding protein 33 OS=Homo sapiens OX=9606 GN=RBM33 PE=1 SV=3	129906	6.4585	181.937	22	60	36.9231	59.167	134	0	4	111.27	0.0090754
O14776	TCRG1_HUMAN	Transcription elongation regulator 1 OS=Homo sapiens OX=9606 GN=TCERG1 PE=1 SV=2	123823	8.9912	181.742	33	107	24.2259	74.3913	143	0	4	101.722	0.00829555
A8K7I4	CLCA1_HUMAN	Calcium-activated chloride channel regulator 1 OS=Homo sapiens OX=9606 GN=CLCA1 PE=1 SV=3	100163	5.9224	181.472	20	64	36.3239	75.7542	108	0	2	118.159	0.00923982
Q8IUD2	RB6I2_HUMAN	ELKS/Rab6-interacting/CAST family member 1 OS=Homo sapiens OX=9606 GN=ERC1 PE=1 SV=1	128007	5.6221	181.43	39	132	37.5448	55.4647	166	0	9	102.797	0.00886642
Q8N183	NDUF2_HUMAN	NADH dehydrogenase [ubiquinone] 1 alpha subcomplex assembly factor 2 OS=Homo sapiens OX=9606 GN=NDUFAF2 PE=1 SV=1	19844	9.3882	181.043	4	23	39.0533	21.6932	27	0	0	97.0946	0.0095769
Q14683	SMC1A_HUMAN	Structural maintenance of chromosomes protein 1A OS=Homo sapiens OX=9606 GN=SMC1A PE=1 SV=2	143143	7.5044	180.932	45	137	33.9011	62.9493	189	0	7	102.767	0.0084621
P12107	COBA1_HUMAN	Collagen alpha-1(XI) chain OS=Homo sapiens OX=9606 GN=COL11A1 PE=1 SV=4	180953	4.8779	180.717	58	120	54.6512	55.8213	352	0	12	105.602	0.00897771
Q9UHV7	MED13_HUMAN	Mediator of RNA polymerase II transcription subunit 13 OS=Homo sapiens OX=9606 GN=MED13 PE=1 SV=3	239142	5.2778	180.669	44	125	39.6044	70.8886	318	0	20	102.474	0.00878425
Q96KQ7	EHMT2_HUMAN	Histone-lysine N-methyltransferase EHMT2 OS=Homo sapiens OX=9606 GN=EHMT2 PE=1 SV=3	132286	5.1504	180.638	28	85	48.9256	51.4849	199	0	4	108.449	0.00929279
O15530	PDPK1_HUMAN	3-phosphoinositide-dependent protein kinase 1 OS=Homo sapiens OX=9606 GN=PDPK1 PE=1 SV=1	63112	7.0049	180.514	13	40	39.0288	72.056	104	0	2	98.1449	0.00773429
Q07617	SPAG1_HUMAN	Sperm-associated antigen 1 OS=Homo sapiens OX=9606 GN=SPAG1 PE=1 SV=3	103573	6.4409	180.485	31	98	39.3089	50.191	147	0	0	99.9495	0.00909059
O75822	EIF3J_HUMAN	Eukaryotic translation initiation factor 3 subunit J OS=Homo sapiens OX=9606 GN=EIF3J PE=1 SV=2	29044	4.5176	180.277	12	26	50.7752	71.9493	51	0	4	125.668	0.00846619
Q9UBB9	TFP11_HUMAN	Tuftelin-interacting protein 11 OS=Homo sapiens OX=9606 GN=TFIP11 PE=1 SV=1	96758	5.3232	180.265	28	85	43.1302	77.2121	152	0	7	99.03	0.00929659
Q96AV8	E2F7_HUMAN	Transcription factor E2F7 OS=Homo sapiens OX=9606 GN=E2F7 PE=1 SV=3	99826	8.2075	179.97	14	66	18.0022	100.996	51	0	2	127.279	0.00790059
Q5W5X9	TTC23_HUMAN	Tetratricopeptide repeat protein 23 OS=Homo sapiens OX=9606 GN=TTC23 PE=1 SV=1	49977	8.4287	179.9	14	44	42.5056	100.385	69	0	2	100.134	0.00838119
Q9BVG8	KIFC3_HUMAN	Kinesin-like protein KIFC3 OS=Homo sapiens OX=9606 GN=KIFC3 PE=1 SV=4	92717	7.5073	179.761	19	66	34.8139	83.8038	149	0	4	101.541	0.0102251
Q641Q2	WAC2A_HUMAN	WASH complex subunit 2A OS=Homo sapiens OX=9606 GN=WASHC2A PE=1 SV=3	147094	4.4971	179.633	36	102	39.0753	46.1563	214	0	6	105.651	0.00926005
O15047	SET1A_HUMAN	Histone-lysine N-methyltransferase SETD1A OS=Homo sapiens OX=9606 GN=SETD1A PE=1 SV=3	185919	4.8809	179.562	34	110	30.8143	76.5828	179	0	3	109.719	0.00892688
Q8NBR6	MINY2_HUMAN	Ubiquitin carboxyl-terminal hydrolase MINDY-2 OS=Homo sapiens OX=9606 GN=MINDY2 PE=1 SV=2	67064	4.2451	179.345	14	44	32.2061	88.3477	55	0	2	106.667	0.00903252
Q9UK61	TASOR_HUMAN	Protein TASOR OS=Homo sapiens OX=9606 GN=TASOR PE=1 SV=3	188912	5.439	179.255	38	132	30.8383	69.8046	211	0	10	99.0576	0.00847653
Q9UN86	G3BP2_HUMAN	Ras GTPase-activating protein-binding protein 2 OS=Homo sapiens OX=9606 GN=G3BP2 PE=1 SV=2	54087	5.2632	179.111	10	38	15.5602	33.8058	40	0	1	86.129	0.00890354
Q8WVS4	DC2I1_HUMAN	Cytoplasmic dynein 2 intermediate chain 1 OS=Homo sapiens OX=9606 GN=DYNC2I1 PE=1 SV=3	122495	6.8921	178.798	32	96	29.4559	68.7891	124	0	4	102.425	0.0087495
P11274	BCR_HUMAN	Breakpoint cluster region protein OS=Homo sapiens OX=9606 GN=BCR PE=1 SV=2	142729	6.6064	178.669	31	99	40.3619	73.8839	148	0	5	105.498	0.00836257
O60292	SI1L3_HUMAN	Signal-induced proliferation-associated 1-like protein 3 OS=Homo sapiens OX=9606 GN=SIPA1L3 PE=1 SV=3	194488	8.2837	178.641	42	144	32.959	74.658	229	0	4	105.569	0.00838797
Q9H257	CARD9_HUMAN	Caspase recruitment domain-containing protein 9 OS=Homo sapiens OX=9606 GN=CARD9 PE=1 SV=2	62201	5.7012	178.565	18	54	31.7164	60.0221	81	0	6	109.247	0.00863612
Q96JM3	CHAP1_HUMAN	Chromosome alignment-maintaining phosphoprotein 1 OS=Homo sapiens OX=9606 GN=CHAMP1 PE=1 SV=2	89042	8.48	178.529	16	71	28.9409	65.6156	84	0	4	108.679	0.00836264
O14647	CHD2_HUMAN	Chromodomain-helicase-DNA-binding protein 2 OS=Homo sapiens OX=9606 GN=CHD2 PE=1 SV=2	211212	8.0859	178.506	37	150	24.453	81.0011	134	0	2	97.2234	0.00878546
Q7Z401	MYCPP_HUMAN	C-myc promoter-binding protein OS=Homo sapiens OX=9606 GN=DENND4A PE=1 SV=2	209109	6.9712	178.355	51	133	32.6355	59.0954	296	0	11	106.505	0.00936144
Q9H0E9	BRD8_HUMAN	Bromodomain-containing protein 8 OS=Homo sapiens OX=9606 GN=BRD8 PE=1 SV=2	135250	4.3228	178.177	34	84	42.834	80.3271	187	0	12	106.524	0.00929276
Q5TEJ8	THMS2_HUMAN	Protein THEMIS2 OS=Homo sapiens OX=9606 GN=THEMIS2 PE=1 SV=1	72003	5.6982	177.956	10	44	26.5941	35.4883	93	0	2	98.4705	0.00874035
Q9Y4F1	FARP1_HUMAN	FERM, ARHGEF and pleckstrin domain-containing protein 1 OS=Homo sapiens OX=9606 GN=FARP1 PE=1 SV=1	118558	8.0947	177.948	14	79	17.2249	103.289	67	0	1	110.643	0.00804765
O94925	GLSK_HUMAN	Glutaminase kidney isoform, mitochondrial OS=Homo sapiens OX=9606 GN=GLS PE=1 SV=1	73413	7.6011	177.835	11	53	28.9985	19.7971	95	0	5	91.609	0.00909928
O96019	ACL6A_HUMAN	Actin-like protein 6A OS=Homo sapiens OX=9606 GN=ACTL6A PE=1 SV=1	47430	5.2588	177.715	16	32	56.6434	23.5616	125	0	10	102.491	0.00883525
P00533	EGFR_HUMAN	Epidermal growth factor receptor OS=Homo sapiens OX=9606 GN=EGFR PE=1 SV=2	134190	6.2344	177.693	35	100	46.9421	75.3382	161	0	14	115.301	0.00896582
Q8NDT2	RB15B_HUMAN	Putative RNA-binding protein 15B OS=Homo sapiens OX=9606 GN=RBM15B PE=1 SV=3	97146	10.147	177.674	39	77	42.809	72.6595	176	0	3	101.029	0.009513
Q6P4R8	NFRKB_HUMAN	Nuclear factor related to kappa-B-binding protein OS=Homo sapiens OX=9606 GN=NFRKB PE=1 SV=2	138915	9.627	177.37	28	84	40.0308	82.0201	147	0	4	112.368	0.00883979
Q9UHC1	MLH3_HUMAN	DNA mismatch repair protein Mlh3 OS=Homo sapiens OX=9606 GN=MLH3 PE=1 SV=3	163606	6.2959	177.142	31	126	28.4928	64.4585	160	0	8	105.545	0.0083313
Q86YN6	PRGC2_HUMAN	Peroxisome proliferator-activated receptor gamma coactivator 1-beta OS=Homo sapiens OX=9606 GN=PPARGC1B PE=1 SV=2	113151	4.7476	177.108	23	74	23.3627	76.3194	97	0	1	112.476	0.00826835
Q9H6W3	RIOX1_HUMAN	Ribosomal oxygenase 1 OS=Homo sapiens OX=9606 GN=RIOX1 PE=1 SV=2	71041	5.9971	176.897	10	46	23.0889	103.684	44	0	2	95.8492	0.00815419
Q8N1G0	ZN687_HUMAN	Zinc finger protein 687 OS=Homo sapiens OX=9606 GN=ZNF687 PE=1 SV=1	129446	8.0596	176.686	29	76	45.5133	59.8776	178	0	5	105.815	0.00915854
O60271	JIP4_HUMAN	C-Jun-amino-terminal kinase-interacting protein 4 OS=Homo sapiens OX=9606 GN=SPAG9 PE=1 SV=4	146114	4.8633	176.665	30	109	28.0091	69.6615	210	0	3	94.0983	0.00940304
Q63HR2	TNS2_HUMAN	Tensin-2 OS=Homo sapiens OX=9606 GN=TNS2 PE=1 SV=2	152484	8.2573	176.518	29	108	40.8801	77.0053	167	0	5	98.0009	0.00867067
P04066	FUCO_HUMAN	Tissue alpha-L-fucosidase OS=Homo sapiens OX=9606 GN=FUCA1 PE=1 SV=4	53654	6.3838	176.489	11	35	41.8455	91.238	42	0	2	121.546	0.00833759
Q9ULD4	BRPF3_HUMAN	Bromodomain and PHD finger-containing protein 3 OS=Homo sapiens OX=9606 GN=BRPF3 PE=1 SV=2	135659	6.1406	176.483	24	92	30.6224	73.0489	132	0	2	101.588	0.00917577
Q96NX5	KCC1G_HUMAN	Calcium/calmodulin-dependent protein kinase type 1G OS=Homo sapiens OX=9606 GN=CAMK1G PE=1 SV=3	53052	7.5645	176.277	12	38	32.563	106.501	51	0	1	127.828	0.00749388
O60503	ADCY9_HUMAN	Adenylate cyclase type 9 OS=Homo sapiens OX=9606 GN=ADCY9 PE=1 SV=4	150603	6.9873	176.256	27	89	41.9069	67.4902	130	0	6	110.153	0.00951288
Q14153	FA53B_HUMAN	Protein FAM53B OS=Homo sapiens OX=9606 GN=FAM53B PE=1 SV=2	45738	6.3179	176.223	12	39	36.4929	58.9256	49	0	3	88.7742	0.00859393
Q9NUQ7	UFSP2_HUMAN	Ufm1-specific protease 2 OS=Homo sapiens OX=9606 GN=UFSP2 PE=1 SV=3	53227	6.5522	176.193	19	36	44.1365	73.558	128	0	7	111.448	0.0101799
Q13601	KRR1_HUMAN	KRR1 small subunit processome component homolog OS=Homo sapiens OX=9606 GN=KRR1 PE=1 SV=4	43637	10.2144	175.954	9	38	24.9344	78.9701	45	0	0	124.012	0.00939122
Q9Y4F4	TGRM1_HUMAN	TOG array regulator of axonemal microtubules protein 1 OS=Homo sapiens OX=9606 GN=TOGARAM1 PE=1 SV=4	189241	8.5313	175.942	40	135	32.093	50.5376	225	0	4	101.998	0.00838059
Q9BXT4	TDRD1_HUMAN	Tudor domain-containing protein 1 OS=Homo sapiens OX=9606 GN=TDRD1 PE=1 SV=2	131938	5.9106	175.75	21	91	29.8305	107.923	112	0	5	108.399	0.00886631
Q9NYL2	M3K20_HUMAN	Mitogen-activated protein kinase kinase kinase 20 OS=Homo sapiens OX=9606 GN=MAP3K20 PE=1 SV=3	91097	7.7373	175.67	17	73	36.375	88.1702	92	0	2	105.071	0.00879614
Q8NFT6	DBF4B_HUMAN	Protein DBF4 homolog B OS=Homo sapiens OX=9606 GN=DBF4B PE=1 SV=1	67199	8.2456	175.538	12	46	29.1057	43.0042	68	0	2	102.654	0.00988125
Q8NDV7	TNR6A_HUMAN	Trinucleotide repeat-containing gene 6A protein OS=Homo sapiens OX=9606 GN=TNRC6A PE=1 SV=2	210166	6.5493	175.417	40	110	33.945	57.4038	253	0	16	107.901	0.00909299
Q9Y2H6	FND3A_HUMAN	Fibronectin type-III domain-containing protein 3A OS=Homo sapiens OX=9606 GN=FNDC3A PE=1 SV=4	131767	6.2666	175.229	20	73	25.626	48.5428	105	0	7	98.0038	0.00825324
Q9BY77	PDIP3_HUMAN	Polymerase delta-interacting protein 3 OS=Homo sapiens OX=9606 GN=POLDIP3 PE=1 SV=2	46060	10.4517	174.979	9	42	16.152	31.1093	45	0	2	89.4118	0.00784275
Q9HCE6	ARGAL_HUMAN	Rho guanine nucleotide exchange factor 10-like protein OS=Homo sapiens OX=9606 GN=ARHGEF10L PE=1 SV=4	140290	5.5327	174.939	29	77	38.4676	71.4003	166	0	8	109.336	0.00826123
Q53GT1	KLH22_HUMAN	Kelch-like protein 22 OS=Homo sapiens OX=9606 GN=KLHL22 PE=1 SV=2	71621	5.1401	174.772	13	46	24.1325	81.5055	73	0	2	99.9332	0.00878741
Q9P2P5	HECW2_HUMAN	E3 ubiquitin-protein ligase HECW2 OS=Homo sapiens OX=9606 GN=HECW2 PE=1 SV=2	175659	5.1108	174.574	29	93	34.2239	95.8846	205	0	6	96.5195	0.00899102
Q9NRM7	LATS2_HUMAN	Serine/threonine-protein kinase LATS2 OS=Homo sapiens OX=9606 GN=LATS2 PE=1 SV=2	120060	8.1563	174.306	22	66	38.7868	79.8765	132	0	5	107.58	0.0083728
Q08881	ITK_HUMAN	Tyrosine-protein kinase ITK/TSK OS=Homo sapiens OX=9606 GN=ITK PE=1 SV=1	71785	7.3726	174.209	16	52	22.0968	50.3739	69	0	5	104.649	0.00782507
Q17RY0	CPEB4_HUMAN	Cytoplasmic polyadenylation element-binding protein 4 OS=Homo sapiens OX=9606 GN=CPEB4 PE=1 SV=1	80102	6.7222	174.203	10	42	16.1866	123.789	57	0	0	114.716	0.00822822
Q92538	GBF1_HUMAN	Golgi-specific brefeldin A-resistance guanine nucleotide exchange factor 1 OS=Homo sapiens OX=9606 GN=GBF1 PE=1 SV=2	206313	5.3672	174.202	47	133	53.362	61.4089	273	0	11	104.571	0.00877494
Q9BZR8	B2L14_HUMAN	Apoptosis facilitator Bcl-2-like protein 14 OS=Homo sapiens OX=9606 GN=BCL2L14 PE=1 SV=1	36575	6.167	174.107	13	30	47.0948	43.6042	54	0	3	106.699	0.00835807
Q2PPJ7	RGPA2_HUMAN	Ral GTPase-activating protein subunit alpha-2 OS=Homo sapiens OX=9606 GN=RALGAPA2 PE=1 SV=2	210634	5.6675	173.748	43	146	39.2419	83.8448	208	0	6	107.75	0.00878624
O14795	UN13B_HUMAN	Protein unc-13 homolog B OS=Homo sapiens OX=9606 GN=UNC13B PE=1 SV=2	180563	5.5869	173.701	32	143	27.8441	61.4163	178	0	8	102.268	0.00856043
P39060	COIA1_HUMAN	Collagen alpha-1(XVIII) chain OS=Homo sapiens OX=9606 GN=COL18A1 PE=1 SV=5	178076	5.5957	173.615	44	95	44.0707	67.4516	281	0	4	107.967	0.00921344
O43196	MSH5_HUMAN	MutS protein homolog 5 OS=Homo sapiens OX=9606 GN=MSH5 PE=1 SV=1	92816	5.9165	173.486	27	64	54.3165	72.6103	144	0	4	112.972	0.0093454
Q8N1F7	NUP93_HUMAN	Nuclear pore complex protein Nup93 OS=Homo sapiens OX=9606 GN=NUP93 PE=1 SV=2	93429	5.373	173.451	8	76	10.3785	48.6729	57	0	1	92.4535	0.00917687
Q6P597	KLC3_HUMAN	Kinesin light chain 3 OS=Homo sapiens OX=9606 GN=KLC3 PE=1 SV=2	55330	6.0454	173.315	16	48	44.0476	61.955	111	0	2	110.845	0.00946749
Q9NYM9	BET1L_HUMAN	BET1-like protein OS=Homo sapiens OX=9606 GN=BET1L PE=1 SV=1	12380	8.729	173.15	3	10	35.1351	29.8965	18	0	1	95.9285	0.00875973
Q9BUF5	TBB6_HUMAN	Tubulin beta-6 chain OS=Homo sapiens OX=9606 GN=TUBB6 PE=1 SV=1	49825	4.5791	173.097	9	30	41.9283	24.1455	48	0	6	105.277	0.0079609
P42695	CNDD3_HUMAN	Condensin-2 complex subunit D3 OS=Homo sapiens OX=9606 GN=NCAPD3 PE=1 SV=2	168782	7.21	172.877	32	118	30.6409	81.352	210	0	6	106.378	0.00925939
Q9ULD9	ZN608_HUMAN	Zinc finger protein 608 OS=Homo sapiens OX=9606 GN=ZNF608 PE=1 SV=4	162107	9.0015	172.871	47	114	33.3995	73.4715	190	0	10	99.662	0.00823442
P31942	HNRH3_HUMAN	Heterogeneous nuclear ribonucleoprotein H3 OS=Homo sapiens OX=9606 GN=HNRNPH3 PE=1 SV=2	36903	6.3999	172.819	22	22	79.4798	56.5639	97	0	9	111.222	0.00998877
Q96IV0	NGLY1_HUMAN	Peptide-N(4)-(N-acetyl-beta-glucosaminyl)asparagine amidase OS=Homo sapiens OX=9606 GN=NGLY1 PE=1 SV=1	74343	6.4614	172.742	15	56	34.5566	98.1901	66	0	1	103.256	0.00752375
Q92750	TAF4B_HUMAN	Transcription initiation factor TFIID subunit 4B OS=Homo sapiens OX=9606 GN=TAF4B PE=1 SV=2	91033	9.9712	172.632	14	66	31.3225	80.4489	69	0	6	110.146	0.00891459
P15311	EZRI_HUMAN	Ezrin OS=Homo sapiens OX=9606 GN=EZR PE=1 SV=4	69369	5.8726	172.52	15	74	27.6451	74.0042	98	0	4	86.3399	0.012258
Q86X02	CDR2L_HUMAN	Cerebellar degeneration-related protein 2-like OS=Homo sapiens OX=9606 GN=CDR2L PE=1 SV=2	52978	5.625	172.386	16	40	46.6667	89.1535	84	0	0	118.257	0.00874685
O75533	SF3B1_HUMAN	Splicing factor 3B subunit 1 OS=Homo sapiens OX=9606 GN=SF3B1 PE=1 SV=3	145737	6.6533	172.337	32	94	37.4233	67.1562	179	0	7	107.05	0.00875303
Q9UHP3	UBP25_HUMAN	Ubiquitin carboxyl-terminal hydrolase 25 OS=Homo sapiens OX=9606 GN=USP25 PE=1 SV=4	122141	5.0566	172.224	28	98	35.2607	76.767	132	0	6	91.3159	0.0092943
O95571	ETHE1_HUMAN	Persulfide dioxygenase ETHE1, mitochondrial OS=Homo sapiens OX=9606 GN=ETHE1 PE=1 SV=2	27855	6.3779	172.042	7	24	21.6535	75.7585	22	0	2	116.505	0.00903769
P00813	ADA_HUMAN	Adenosine deaminase OS=Homo sapiens OX=9606 GN=ADA PE=1 SV=3	40738	5.5459	171.973	9	34	33.6088	80.3467	66	0	1	103.349	0.00826778
O95235	KI20A_HUMAN	Kinesin-like protein KIF20A OS=Homo sapiens OX=9606 GN=KIF20A PE=1 SV=1	100215	6.4805	171.867	19	78	23.0337	56.0372	86	0	7	102.983	0.00818573
Q9Y6D6	BIG1_HUMAN	Brefeldin A-inhibited guanine nucleotide-exchange protein 1 OS=Homo sapiens OX=9606 GN=ARFGEF1 PE=1 SV=2	208633	5.4756	171.828	33	132	28.0692	83.5818	167	0	6	106.275	0.00890888
Q15059	BRD3_HUMAN	Bromodomain-containing protein 3 OS=Homo sapiens OX=9606 GN=BRD3 PE=1 SV=1	79492	9.7603	171.809	21	60	46.0055	37.3238	92	0	3	98.5873	0.00924066
Q9BV10	ALG12_HUMAN	Dol-P-Man:Man(7)GlcNAc(2)-PP-Dol alpha-1,6-mannosyltransferase OS=Homo sapiens OX=9606 GN=ALG12 PE=1 SV=1	54619	9.7588	171.741	9	31	35.041	71.3199	47	0	5	100.154	0.0085767
Q8TEQ6	GEMI5_HUMAN	Gem-associated protein 5 OS=Homo sapiens OX=9606 GN=GEMIN5 PE=1 SV=3	168482	6.1597	171.532	25	114	28.5146	82.1949	128	0	1	106.031	0.00923226
Q96BY7	ATG2B_HUMAN	Autophagy-related protein 2 homolog B OS=Homo sapiens OX=9606 GN=ATG2B PE=1 SV=5	232613	5.3862	171.294	47	148	38.1136	74.5878	290	0	12	98.0069	0.00865517
Q96QT6	PHF12_HUMAN	PHD finger protein 12 OS=Homo sapiens OX=9606 GN=PHF12 PE=1 SV=2	109628	7.5308	171.259	28	55	51.0956	64.0573	111	0	14	117.482	0.00854065
Q15435	PP1R7_HUMAN	Protein phosphatase 1 regulatory subunit 7 OS=Homo sapiens OX=9606 GN=PPP1R7 PE=1 SV=1	41538	4.6479	171.232	14	30	31.9444	21.0516	83	0	2	100.787	0.00793197
Q7Z2W7	TRPM8_HUMAN	Transient receptor potential cation channel subfamily M member 8 OS=Homo sapiens OX=9606 GN=TRPM8 PE=1 SV=2	127603	6.8716	171.199	15	74	30.163	115.499	89	0	3	121.809	0.00822387
Q14678	KANK1_HUMAN	KN motif and ankyrin repeat domain-containing protein 1 OS=Homo sapiens OX=9606 GN=KANK1 PE=1 SV=3	147195	5.0098	171.059	33	98	32.3965	56.8414	216	0	10	96.1401	0.00941881
Q9ULH0	KDIS_HUMAN	Kinase D-interacting substrate of 220 kDa OS=Homo sapiens OX=9606 GN=KIDINS220 PE=1 SV=3	196418	6.1641	170.927	43	145	40.8244	53.4525	331	0	6	100.349	0.00955459
Q69YN4	VIR_HUMAN	Protein virilizer homolog OS=Homo sapiens OX=9606 GN=VIRMA PE=1 SV=2	201897	4.7124	170.917	50	137	49.0618	60.6083	307	0	10	99.6247	0.00841436
Q9Y5J1	UTP18_HUMAN	U3 small nucleolar RNA-associated protein 18 homolog OS=Homo sapiens OX=9606 GN=UTP18 PE=1 SV=3	61964	8.9795	170.846	16	40	44.7842	55.3789	88	0	8	101.65	0.0102681
Q9P2I0	CPSF2_HUMAN	Cleavage and polyadenylation specificity factor subunit 2 OS=Homo sapiens OX=9606 GN=CPSF2 PE=1 SV=2	88430	4.7959	170.766	32	65	51.7903	65.3202	138	0	5	112.566	0.00845355
Q9UKJ3	GPTC8_HUMAN	G patch domain-containing protein 8 OS=Homo sapiens OX=9606 GN=GPATCH8 PE=1 SV=2	164097	8.8403	170.676	41	93	28.2956	71.2998	219	0	5	107.032	0.00815607
P31943	HNRH1_HUMAN	Heterogeneous nuclear ribonucleoprotein H OS=Homo sapiens OX=9606 GN=HNRNPH1 PE=1 SV=4	49198	5.8521	170.52	13	27	37.1938	46.4717	77	0	3	111.619	0.00786732
Q14185	DOCK1_HUMAN	Dedicator of cytokinesis protein 1 OS=Homo sapiens OX=9606 GN=DOCK1 PE=1 SV=2	215207	7.2598	170.198	49	153	31.4209	64.822	211	0	11	104.697	0.00820435
O75970	MPDZ_HUMAN	Multiple PDZ domain protein OS=Homo sapiens OX=9606 GN=MPDZ PE=1 SV=2	221478	4.7695	170.104	45	145	33.3333	81.7062	240	0	9	101.519	0.0090284
Q9Y6D5	BIG2_HUMAN	Brefeldin A-inhibited guanine nucleotide-exchange protein 2 OS=Homo sapiens OX=9606 GN=ARFGEF2 PE=1 SV=3	201908	5.8916	169.918	47	143	28.6835	50.7942	231	0	12	101.55	0.00848157
Q14839	CHD4_HUMAN	Chromodomain-helicase-DNA-binding protein 4 OS=Homo sapiens OX=9606 GN=CHD4 PE=1 SV=2	217865	5.5049	169.753	55	147	42.6255	62.7624	305	0	15	102.281	0.0084621
Q86Z14	KLOTB_HUMAN	Beta-klotho OS=Homo sapiens OX=9606 GN=KLB PE=1 SV=1	119732	9.4277	169.597	19	73	30.5556	55.5575	116	0	3	102.202	0.00852396
Q03468	ERCC6_HUMAN	DNA excision repair protein ERCC-6 OS=Homo sapiens OX=9606 GN=ERCC6 PE=1 SV=1	168310	8.0215	169.525	30	107	32.351	47.421	181	0	6	102.947	0.00782248
O75410	TACC1_HUMAN	Transforming acidic coiled-coil-containing protein 1 OS=Homo sapiens OX=9606 GN=TACC1 PE=1 SV=2	87740	4.6201	169.392	14	68	33.0435	89.8535	64	0	1	108.172	0.00888274
Q9UPS8	ANR26_HUMAN	Ankyrin repeat domain-containing protein 26 OS=Homo sapiens OX=9606 GN=ANKRD26 PE=1 SV=4	196288	5.4023	169.343	41	165	31.0526	54.7495	243	0	7	111.599	0.00882222
Q96KB5	TOPK_HUMAN	Lymphokine-activated killer T-cell-originated protein kinase OS=Homo sapiens OX=9606 GN=PBK PE=1 SV=3	36062	4.8032	169.172	7	25	46.5839	23.6843	32	0	3	91.7104	0.00924563
P30414	NKTR_HUMAN	NK-tumor recognition protein OS=Homo sapiens OX=9606 GN=NKTR PE=1 SV=2	165575	10.3989	169.009	39	102	28.591	52.2948	194	0	3	106.996	0.00907158
Q6PD62	CTR9_HUMAN	RNA polymerase-associated protein CTR9 homolog OS=Homo sapiens OX=9606 GN=CTR9 PE=1 SV=1	133419	6.3062	168.98	32	103	28.3887	57.403	157	0	1	117.799	0.008984
Q15047	SETB1_HUMAN	Histone-lysine N-methyltransferase SETDB1 OS=Homo sapiens OX=9606 GN=SETDB1 PE=1 SV=1	143065	5.6382	168.928	31	112	34.9342	56.1781	184	0	4	98.0875	0.00967343
Q9UKE5	TNIK_HUMAN	TRAF2 and NCK-interacting protein kinase OS=Homo sapiens OX=9606 GN=TNIK PE=1 SV=1	154847	6.7119	168.893	36	112	36.0294	61.6516	166	0	8	108.964	0.00906252
Q7Z3Z4	PIWL4_HUMAN	Piwi-like protein 4 OS=Homo sapiens OX=9606 GN=PIWIL4 PE=1 SV=2	96526	8.9561	168.786	11	67	17.8404	86.3925	56	0	1	95.3736	0.00951303
Q9C0H9	SRCN1_HUMAN	SRC kinase signaling inhibitor 1 OS=Homo sapiens OX=9606 GN=SRCIN1 PE=1 SV=4	127027	9.7178	168.459	43	111	46.1538	65.0312	234	0	6	103.206	0.00919216
Q13873	BMPR2_HUMAN	Bone morphogenetic protein receptor type-2 OS=Homo sapiens OX=9606 GN=BMPR2 PE=1 SV=2	115128	5.7729	168.385	29	71	44.5087	79.0954	219	0	9	94.2011	0.0086539
O15541	R113A_HUMAN	E3 ubiquitin-protein ligase RNF113A OS=Homo sapiens OX=9606 GN=RNF113A PE=1 SV=1	38762	5.3687	168.368	12	31	39.0671	26.5428	55	0	4	100.024	0.00891483
Q8WYA6	CTBL1_HUMAN	Beta-catenin-like protein 1 OS=Homo sapiens OX=9606 GN=CTNNBL1 PE=1 SV=1	65132	4.7739	168.336	19	44	34.103	62.1322	83	0	7	100.379	0.00805399
Q9BXU1	STK31_HUMAN	Serine/threonine-protein kinase 31 OS=Homo sapiens OX=9606 GN=STK31 PE=2 SV=2	115620	4.856	168.306	28	92	38.5672	59.9779	153	0	7	94.0903	0.00931414
Q8NA56	TTC29_HUMAN	Tetratricopeptide repeat protein 29 OS=Homo sapiens OX=9606 GN=TTC29 PE=1 SV=2	55046	5.376	168.274	12	36	35.3684	57.8822	74	0	2	104.89	0.00996914
Q15811	ITSN1_HUMAN	Intersectin-1 OS=Homo sapiens OX=9606 GN=ITSN1 PE=1 SV=3	195298	7.6304	167.787	33	120	26.4962	45.1034	137	0	9	106.621	0.00891233
Q9P246	STIM2_HUMAN	Stromal interaction molecule 2 OS=Homo sapiens OX=9606 GN=STIM2 PE=1 SV=2	83918	6.2959	167.519	15	55	26.4075	46.9677	105	0	2	100.634	0.0077864
Q8TF46	DI3L1_HUMAN	DIS3-like exonuclease 1 OS=Homo sapiens OX=9606 GN=DIS3L PE=1 SV=2	120711	6.0732	167.445	18	92	24.0987	65.8736	151	0	3	107.823	0.00811421
Q9Y6X9	MORC2_HUMAN	ATPase MORC2 OS=Homo sapiens OX=9606 GN=MORC2 PE=1 SV=2	117749	8.417	167.369	18	90	23.1589	79.3544	106	0	4	105.9	0.00949921
P27986	P85A_HUMAN	Phosphatidylinositol 3-kinase regulatory subunit alpha OS=Homo sapiens OX=9606 GN=PIK3R1 PE=1 SV=2	83546	5.7627	167.214	21	69	31.768	68.4693	109	0	3	104.779	0.00957122
Q9HAP2	MLXIP_HUMAN	MLX-interacting protein OS=Homo sapiens OX=9606 GN=MLXIP PE=1 SV=2	101121	8.3364	167.211	15	51	28.6181	75.3625	91	0	5	106.319	0.010111
Q9H5N1	RABE2_HUMAN	Rab GTPase-binding effector protein 2 OS=Homo sapiens OX=9606 GN=RABEP2 PE=1 SV=2	63504	4.5601	166.903	15	59	24.0773	56.3126	96	0	3	95.7438	0.00914369
Q7Z3E5	ARMC9_HUMAN	LisH domain-containing protein ARMC9 OS=Homo sapiens OX=9606 GN=ARMC9 PE=1 SV=3	91761	5.77	166.854	13	79	27.2616	73.0306	59	0	1	116.056	0.00975383
Q9NS39	RED2_HUMAN	Double-stranded RNA-specific editase B2 OS=Homo sapiens OX=9606 GN=ADARB2 PE=1 SV=1	80571	10.563	166.783	14	50	29.9053	50.2035	56	0	2	100.886	0.00938225
P23634	AT2B4_HUMAN	Plasma membrane calcium-transporting ATPase 4 OS=Homo sapiens OX=9606 GN=ATP2B4 PE=1 SV=2	137832	6.1597	166.639	28	91	29.4118	38.0298	198	0	9	90.5354	0.00926464
Q9UIF7	MUTYH_HUMAN	Adenine DNA glycosylase OS=Homo sapiens OX=9606 GN=MUTYH PE=1 SV=1	60031	8.7026	166.589	11	38	50.1832	102.034	41	0	4	109.48	0.00833517
Q9UBU9	NXF1_HUMAN	Nuclear RNA export factor 1 OS=Homo sapiens OX=9606 GN=NXF1 PE=1 SV=1	70138	8.5928	166.505	27	46	43.6187	56.193	128	0	8	102.337	0.00848259
Q8NCF5	NF2IP_HUMAN	NFATC2-interacting protein OS=Homo sapiens OX=9606 GN=NFATC2IP PE=1 SV=1	45788	6.1655	166.482	12	27	28.6396	46.2913	57	0	2	96.7818	0.00894486
Q9P1Y5	CAMP3_HUMAN	Calmodulin-regulated spectrin-associated protein 3 OS=Homo sapiens OX=9606 GN=CAMSAP3 PE=1 SV=2	134666	8.354	166.466	30	89	36.1089	61.1821	170	0	2	105.231	0.00843441
Q9UBZ9	REV1_HUMAN	DNA repair protein REV1 OS=Homo sapiens OX=9606 GN=REV1 PE=1 SV=1	138161	8.5503	166.445	26	86	32.3741	63.9419	162	0	3	104.134	0.00827817
Q14207	NPAT_HUMAN	Protein NPAT OS=Homo sapiens OX=9606 GN=NPAT PE=1 SV=3	154194	5.5225	166.424	28	93	37.9117	61.3698	164	0	9	96.601	0.0101629
A6NHR9	SMHD1_HUMAN	Structural maintenance of chromosomes flexible hinge domain-containing protein 1 OS=Homo sapiens OX=9606 GN=SMCHD1 PE=1 SV=2	226229	6.9214	166.333	41	182	29.4763	64.2499	198	0	6	108.648	0.00851345
Q6UWZ7	ABRX1_HUMAN	BRCA1-A complex subunit Abraxas 1 OS=Homo sapiens OX=9606 GN=ABRAXAS1 PE=1 SV=2	46633	6.6108	166.298	9	31	23.4719	95.9618	66	0	2	111.848	0.008166
Q8WZ04	TOMT_HUMAN	Transmembrane O-methyltransferase OS=Homo sapiens OX=9606 GN=LRTOMT PE=2 SV=3	32134	9.1978	166.159	10	19	38.1443	77.3891	53	0	3	95.4093	0.00929636
O14727	APAF_HUMAN	Apoptotic protease-activating factor 1 OS=Homo sapiens OX=9606 GN=APAF1 PE=1 SV=2	141748	5.9326	166.028	22	103	19.8718	99.7244	116	0	2	111.887	0.00878421
Q15020	SART3_HUMAN	Squamous cell carcinoma antigen recognized by T-cells 3 OS=Homo sapiens OX=9606 GN=SART3 PE=1 SV=1	109865	5.2896	166.018	35	75	34.3718	59.8128	191	0	9	96.4528	0.00879745
Q9UPE1	SRPK3_HUMAN	SRSF protein kinase 3 OS=Homo sapiens OX=9606 GN=SRPK3 PE=1 SV=2	61975	6.8569	165.726	11	34	36.6843	91.816	49	0	1	118.085	0.0091291
O75460	ERN1_HUMAN	Serine/threonine-protein kinase/endoribonuclease IRE1 OS=Homo sapiens OX=9606 GN=ERN1 PE=1 SV=2	109665	5.9561	165.427	23	74	43.0911	80.7136	103	0	5	100.931	0.00842877
Q7Z406	MYH14_HUMAN	Myosin-14 OS=Homo sapiens OX=9606 GN=MYH14 PE=1 SV=2	227730	5.3584	165.338	43	171	24.4612	70.9509	214	0	3	97.0574	0.00819756
Q86VD1	MORC1_HUMAN	MORC family CW-type zinc finger protein 1 OS=Homo sapiens OX=9606 GN=MORC1 PE=2 SV=2	112809	7.7446	165.152	22	80	38.4146	69.9363	121	0	7	107.538	0.00847899
Q5T4D3	TMTC4_HUMAN	Protein O-mannosyl-transferase TMTC4 OS=Homo sapiens OX=9606 GN=TMTC4 PE=1 SV=2	82937	9.0645	165.1	23	57	49.9325	54.4477	143	0	8	112.969	0.0085911
Q9P227	RHG23_HUMAN	Rho GTPase-activating protein 23 OS=Homo sapiens OX=9606 GN=ARHGAP23 PE=1 SV=2	162091	9.4043	164.954	42	122	35.5466	81.5547	199	0	3	100.624	0.00875502
P23588	IF4B_HUMAN	Eukaryotic translation initiation factor 4B OS=Homo sapiens OX=9606 GN=EIF4B PE=1 SV=2	69110	5.3716	164.898	25	58	40.5892	49.1523	120	0	0	108.298	0.00878859
O94916	NFAT5_HUMAN	Nuclear factor of activated T-cells 5 OS=Homo sapiens OX=9606 GN=NFAT5 PE=1 SV=1	165659	4.9497	164.794	25	53	23.3181	63.7776	138	0	8	112.978	0.00963286
P07948	LYN_HUMAN	Tyrosine-protein kinase Lyn OS=Homo sapiens OX=9606 GN=LYN PE=1 SV=3	58536	6.75	164.673	12	44	36.3281	80.2855	46	0	1	98.7281	0.00741136
Q6P988	NOTUM_HUMAN	Palmitoleoyl-protein carboxylesterase NOTUM OS=Homo sapiens OX=9606 GN=NOTUM PE=1 SV=2	55663	7.3359	164.349	13	31	33.4677	61.449	78	0	2	90.8201	0.0088336
Q6ZN44	UNC5A_HUMAN	Netrin receptor UNC5A OS=Homo sapiens OX=9606 GN=UNC5A PE=1 SV=3	92872	6.3237	164.344	18	55	40.1425	77.1885	80	0	1	109.713	0.00768116
O94812	BAIP3_HUMAN	BAI1-associated protein 3 OS=Homo sapiens OX=9606 GN=BAIAP3 PE=1 SV=2	131817	5.915	164.274	29	75	41.1963	52.2522	178	0	4	108.597	0.00972013
O75122	CLAP2_HUMAN	CLIP-associating protein 2 OS=Homo sapiens OX=9606 GN=CLASP2 PE=1 SV=3	140976	8.4287	164.253	44	111	34.8532	71.5246	205	0	11	104.016	0.00842069
P07814	SYEP_HUMAN	Bifunctional glutamate/proline--tRNA ligase OS=Homo sapiens OX=9606 GN=EPRS1 PE=1 SV=5	170482	6.9756	164.173	26	128	24.3386	55.4418	147	0	6	108.504	0.0114534
Q9Y2K5	R3HD2_HUMAN	R3H domain-containing protein 2 OS=Homo sapiens OX=9606 GN=R3HDM2 PE=1 SV=3	106932	9.0527	164.086	18	52	22.1311	94.5491	87	0	2	118.636	0.00870913
Q9Y5R2	MMP24_HUMAN	Matrix metalloproteinase-24 OS=Homo sapiens OX=9606 GN=MMP24 PE=2 SV=1	73185	9.4497	163.961	19	45	40.3101	89.9471	78	0	1	114.442	0.00843193
Q9Y252	RNF6_HUMAN	E3 ubiquitin-protein ligase RNF6 OS=Homo sapiens OX=9606 GN=RNF6 PE=1 SV=1	78044	9.0044	163.573	19	66	28.1752	38.8151	110	0	0	101.95	0.00855029
P33993	MCM7_HUMAN	DNA replication licensing factor MCM7 OS=Homo sapiens OX=9606 GN=MCM7 PE=1 SV=4	81256	6.0293	163.552	18	66	25.7302	41.3526	77	0	1	108.695	0.0087019
Q08426	ECHP_HUMAN	Peroxisomal bifunctional enzyme OS=Homo sapiens OX=9606 GN=EHHADH PE=1 SV=3	79444	9.394	163.31	11	58	28.769	70.2543	53	0	3	118.915	0.00887272
O00429	DNM1L_HUMAN	Dynamin-1-like protein OS=Homo sapiens OX=9606 GN=DNM1L PE=1 SV=2	81826	6.3633	163.227	21	79	31.5217	72.2077	101	0	3	113.399	0.00835242
Q6PI48	SYDM_HUMAN	Aspartate--tRNA ligase, mitochondrial OS=Homo sapiens OX=9606 GN=DARS2 PE=1 SV=1	73516	7.9438	162.75	13	61	33.1783	88.8143	38	0	1	121.33	0.00882982
P30307	MPIP3_HUMAN	M-phase inducer phosphatase 3 OS=Homo sapiens OX=9606 GN=CDC25C PE=1 SV=2	53330	6.3398	162.672	13	41	34.8837	85.4311	57	0	5	111.179	0.00756571
Q9Y3S1	WNK2_HUMAN	Serine/threonine-protein kinase WNK2 OS=Homo sapiens OX=9606 GN=WNK2 PE=1 SV=4	242522	5.7158	162.604	44	129	29.9956	75.6663	290	0	7	100.883	0.00986383
Q8WZ74	CTTB2_HUMAN	Cortactin-binding protein 2 OS=Homo sapiens OX=9606 GN=CTTNBP2 PE=1 SV=1	180936	7.7856	162.424	37	130	31.0884	76.8607	156	0	5	108.013	0.00786432
Q6YHK3	CD109_HUMAN	CD109 antigen OS=Homo sapiens OX=9606 GN=CD109 PE=1 SV=2	161586	5.4771	162.386	30	91	43.5986	64.8539	177	0	9	105.293	0.008925
Q96RL1	UIMC1_HUMAN	BRCA1-A complex subunit RAP80 OS=Homo sapiens OX=9606 GN=UIMC1 PE=1 SV=2	79677	5.1826	162.363	8	64	21.975	66.2095	69	0	1	99.7407	0.00866622
Q8TBC3	SHKB1_HUMAN	SH3KBP1-binding protein 1 OS=Homo sapiens OX=9606 GN=SHKBP1 PE=1 SV=2	76295	8.2192	162.189	5	51	16.8317	84.031	20	0	0	83.3955	0.00635059
A6NKD9	CC85C_HUMAN	Coiled-coil domain-containing protein 85C OS=Homo sapiens OX=9606 GN=CCDC85C PE=1 SV=1	45181	6.5024	162.016	14	33	59.9045	59.2576	95	0	2	97.1246	0.00889776
Q92833	JARD2_HUMAN	Protein Jumonji OS=Homo sapiens OX=9606 GN=JARID2 PE=1 SV=2	138647	9.7383	161.945	35	107	34.1091	80.8442	163	0	3	100.062	0.00919548
P23381	SYWC_HUMAN	Tryptophan--tRNA ligase, cytoplasmic OS=Homo sapiens OX=9606 GN=WARS1 PE=1 SV=2	53131	5.7803	161.805	16	44	44.3737	89.6108	82	0	1	117.95	0.00901741
Q9H3R0	KDM4C_HUMAN	Lysine-specific demethylase 4C OS=Homo sapiens OX=9606 GN=KDM4C PE=1 SV=2	119904	6.022	161.787	20	65	30.4924	33.6847	79	0	6	90.7909	0.00851067
P11172	UMPS_HUMAN	Uridine 5'-monophosphate synthase OS=Homo sapiens OX=9606 GN=UMPS PE=1 SV=1	52188	6.8716	161.639	15	49	36.4583	71.6899	64	0	2	102.153	0.00895204
Q9C0E2	XPO4_HUMAN	Exportin-4 OS=Homo sapiens OX=9606 GN=XPO4 PE=1 SV=2	130056	4.7651	161.613	25	82	49.9566	54.1138	108	0	8	108.246	0.00784465
Q9Y4K1	CRBG1_HUMAN	Beta/gamma crystallin domain-containing protein 1 OS=Homo sapiens OX=9606 GN=CRYBG1 PE=1 SV=3	188556	5.4976	161.568	42	111	39.408	68.3283	249	0	10	97.7471	0.00966023
P08238	HS90B_HUMAN	Heat shock protein HSP 90-beta OS=Homo sapiens OX=9606 GN=HSP90AB1 PE=1 SV=4	83212	4.7739	161.065	23	67	35.0829	64.9327	97	0	7	106.805	0.00894592
Q13332	PTPRS_HUMAN	Receptor-type tyrosine-protein phosphatase S OS=Homo sapiens OX=9606 GN=PTPRS PE=1 SV=3	216903	6.0176	160.896	33	123	29.1581	49.6992	203	0	8	107.716	0.00885848
Q5C9Z4	NOM1_HUMAN	Nucleolar MIF4G domain-containing protein 1 OS=Homo sapiens OX=9606 GN=NOM1 PE=1 SV=1	96197	8.1035	160.886	21	76	32.3256	82.4673	128	0	4	105.665	0.00865245
P15882	CHIN_HUMAN	N-chimaerin OS=Homo sapiens OX=9606 GN=CHN1 PE=1 SV=3	53138	6.5244	160.776	16	48	34.2048	80.5609	91	0	4	100.483	0.0096315
Q9H6S3	ES8L2_HUMAN	Epidermal growth factor receptor kinase substrate 8-like protein 2 OS=Homo sapiens OX=9606 GN=EPS8L2 PE=1 SV=2	80570	6.3838	160.545	9	54	19.1608	42.8975	37	0	2	111.867	0.00916825
Q8TEV9	SMCR8_HUMAN	Guanine nucleotide exchange protein SMCR8 OS=Homo sapiens OX=9606 GN=SMCR8 PE=1 SV=2	104956	5.2339	160.451	19	63	32.3372	74.5021	114	0	5	98.0754	0.00873204
Q8IY17	PLPL6_HUMAN	Patatin-like phospholipase domain-containing protein 6 OS=Homo sapiens OX=9606 GN=PNPLA6 PE=1 SV=3	150858	7.5439	160.215	24	89	28.1455	48.7586	147	0	6	95.8177	0.00929861
Q9ULJ7	ANR50_HUMAN	Ankyrin repeat domain-containing protein 50 OS=Homo sapiens OX=9606 GN=ANKRD50 PE=1 SV=4	155761	6.1216	160.137	23	98	27.9216	62.914	137	0	7	105.747	0.00866934
Q6ZS17	RIPR1_HUMAN	Rho family-interacting cell polarization regulator 1 OS=Homo sapiens OX=9606 GN=RIPOR1 PE=1 SV=1	132225	5.8359	160.034	25	76	41.4554	57.7257	201	0	3	94.349	0.00924126
Q9BU76	MMTA2_HUMAN	Multiple myeloma tumor-associated protein 2 OS=Homo sapiens OX=9606 GN=MMTAG2 PE=1 SV=1	29393	10.4766	160.022	10	34	36.5019	39.0829	22	0	1	98.5914	0.00923065
Q6ZVD8	PHLP2_HUMAN	PH domain leucine-rich repeat-containing protein phosphatase 2 OS=Homo sapiens OX=9606 GN=PHLPP2 PE=1 SV=3	146657	5.3423	160.018	12	76	26.3039	38.5182	109	0	5	98.39	0.00936884
Q96SD1	DCR1C_HUMAN	Protein artemis OS=Homo sapiens OX=9606 GN=DCLRE1C PE=1 SV=2	78386	5.6133	159.965	12	57	28.0347	58.4476	71	0	1	107.959	0.00870938
Q9UDT6	CLIP2_HUMAN	CAP-Gly domain-containing linker protein 2 OS=Homo sapiens OX=9606 GN=CLIP2 PE=1 SV=1	115766	6.2725	159.898	29	100	35.6597	63.3758	164	0	2	95.6212	0.00934592
Q9NVI1	FANCI_HUMAN	Fanconi anemia group I protein OS=Homo sapiens OX=9606 GN=FANCI PE=1 SV=4	149228	6.2915	159.895	32	121	35.6928	66.2789	171	0	5	111.273	0.0093258
P47989	XDH_HUMAN	Xanthine dehydrogenase/oxidase OS=Homo sapiens OX=9606 GN=XDH PE=1 SV=4	146329	7.4692	159.802	32	84	36.9842	60.7799	142	0	16	102.723	0.00850031
Q99683	M3K5_HUMAN	Mitogen-activated protein kinase kinase kinase 5 OS=Homo sapiens OX=9606 GN=MAP3K5 PE=1 SV=1	154439	5.4126	159.592	28	112	34.7889	45.4999	152	0	5	102.396	0.00819336
Q5TC82	RC3H1_HUMAN	Roquin-1 OS=Homo sapiens OX=9606 GN=RC3H1 PE=1 SV=1	125657	6.8643	159.498	24	85	28.7732	60.2451	111	0	2	96.6332	0.00894496
Q01664	TFAP4_HUMAN	Transcription factor AP-4 OS=Homo sapiens OX=9606 GN=TFAP4 PE=1 SV=2	38701	5.5283	159.212	4	34	13.3136	11.2341	35	0	2	77.3146	0.00772177
Q8NHY0	B4GN2_HUMAN	Beta-1,4 N-acetylgalactosaminyltransferase 2 OS=Homo sapiens OX=9606 GN=B4GALNT2 PE=1 SV=2	63218	8.6191	158.944	12	37	28.4452	35.1097	73	0	6	108.182	0.00878993
O75923	DYSF_HUMAN	Dysferlin OS=Homo sapiens OX=9606 GN=DYSF PE=1 SV=1	237142	5.3042	158.858	38	151	30.7212	73.2537	156	0	10	108.416	0.0089901
Q16643	DREB_HUMAN	Drebrin OS=Homo sapiens OX=9606 GN=DBN1 PE=1 SV=4	71385	4.2026	158.522	16	45	37.2881	80.3958	64	0	3	106.739	0.00885754
Q9UHD8	SEPT9_HUMAN	Septin-9 OS=Homo sapiens OX=9606 GN=SEPTIN9 PE=1 SV=2	65360	9.312	158.506	20	55	43.0034	51.6581	120	0	5	104.933	0.0090815
Q9HC35	EMAL4_HUMAN	Echinoderm microtubule-associated protein-like 4 OS=Homo sapiens OX=9606 GN=EML4 PE=1 SV=3	108848	5.937	158.349	22	76	39.3476	83.4926	139	0	3	105.251	0.00911033
Q08AD1	CAMP2_HUMAN	Calmodulin-regulated spectrin-associated protein 2 OS=Homo sapiens OX=9606 GN=CAMSAP2 PE=1 SV=3	167983	6.3428	158.185	37	123	33.7139	66.4452	244	0	9	94.8055	0.00908076
Q9HCD6	TANC2_HUMAN	Protein TANC2 OS=Homo sapiens OX=9606 GN=TANC2 PE=1 SV=3	219510	7.9614	158.15	49	125	39.2462	70.0244	328	0	16	99.7593	0.00883937
Q4L180	FIL1L_HUMAN	Filamin A-interacting protein 1-like OS=Homo sapiens OX=9606 GN=FILIP1L PE=1 SV=2	130300	6.1362	158.063	26	112	23.5242	56.1969	154	0	2	92.2697	0.00899633
Q969F9	HPS3_HUMAN	Hermansky-Pudlak syndrome 3 protein OS=Homo sapiens OX=9606 GN=HPS3 PE=1 SV=1	113662	5.978	157.666	22	77	36.4542	69.4626	92	0	4	101.438	0.00981204
Q86VQ0	LCA5_HUMAN	Lebercilin OS=Homo sapiens OX=9606 GN=LCA5 PE=1 SV=2	80505	7.5322	157.472	14	63	23.5294	62.9838	47	0	2	113.39	0.00855643
Q69YH5	CDCA2_HUMAN	Cell division cycle-associated protein 2 OS=Homo sapiens OX=9606 GN=CDCA2 PE=1 SV=2	112606	8.3701	157.144	23	85	25.8064	81.2914	99	0	4	103.639	0.00881573
Q8N5H7	SH2D3_HUMAN	SH2 domain-containing protein 3C OS=Homo sapiens OX=9606 GN=SH2D3C PE=1 SV=1	94352	8.0127	156.942	21	67	34.8837	49.5354	121	0	4	89.5283	0.00961695
Q8TEY5	CR3L4_HUMAN	Cyclic AMP-responsive element-binding protein 3-like protein 4 OS=Homo sapiens OX=9606 GN=CREB3L4 PE=1 SV=1	43405	5.1226	156.896	8	27	31.3924	99.3381	57	0	0	104.001	0.00901663
P51813	BMX_HUMAN	Cytoplasmic tyrosine-protein kinase BMX OS=Homo sapiens OX=9606 GN=BMX PE=1 SV=1	77961	8.5444	156.696	19	61	35.1111	70.643	75	0	9	100.174	0.00926468
Q9NXH8	TOR4A_HUMAN	Torsin-4A OS=Homo sapiens OX=9606 GN=TOR4A PE=1 SV=2	46885	10.2378	156.671	11	34	40.8983	60.5616	71	0	2	114.844	0.00864269
Q92499	DDX1_HUMAN	ATP-dependent RNA helicase DDX1 OS=Homo sapiens OX=9606 GN=DDX1 PE=1 SV=2	82379	6.813	156.609	10	63	21.6216	34.5445	103	0	0	91.1182	0.0134928
O43432	IF4G3_HUMAN	Eukaryotic translation initiation factor 4 gamma 3 OS=Homo sapiens OX=9606 GN=EIF4G3 PE=1 SV=2	176541	5.0889	156.607	35	142	34.3218	60.9725	219	0	5	100.751	0.00934094
P51812	KS6A3_HUMAN	Ribosomal protein S6 kinase alpha-3 OS=Homo sapiens OX=9606 GN=RPS6KA3 PE=1 SV=1	83683	6.4204	156.556	24	69	42.973	49.4478	109	0	12	92.8903	0.00866582
O60522	TDRD6_HUMAN	Tudor domain-containing protein 6 OS=Homo sapiens OX=9606 GN=TDRD6 PE=2 SV=2	236365	4.9629	156.417	31	163	23.4733	69.7989	130	0	3	108.991	0.00886139
Q8WWN8	ARAP3_HUMAN	Arf-GAP with Rho-GAP domain, ANK repeat and PH domain-containing protein 3 OS=Homo sapiens OX=9606 GN=ARAP3 PE=1 SV=1	169737	6.665	156.416	31	111	36.5285	71.3721	165	0	4	107.128	0.00904507
P05164	PERM_HUMAN	Myeloperoxidase OS=Homo sapiens OX=9606 GN=MPO PE=1 SV=1	83814	9.0366	156.408	13	62	30.8725	65.004	113	0	5	101.774	0.0100265
Q9BZ29	DOCK9_HUMAN	Dedicator of cytokinesis protein 9 OS=Homo sapiens OX=9606 GN=DOCK9 PE=1 SV=2	236293	7.1543	156.065	45	167	28.0329	71.0357	263	0	14	103.015	0.00986528
Q8NDI1	EHBP1_HUMAN	EH domain-binding protein 1 OS=Homo sapiens OX=9606 GN=EHBP1 PE=1 SV=3	139930	5.0596	155.962	34	116	33.225	57.6387	181	0	4	107.724	0.00853582
O60506	HNRPQ_HUMAN	Heterogeneous nuclear ribonucleoprotein Q OS=Homo sapiens OX=9606 GN=SYNCRIP PE=1 SV=2	69559	8.7861	155.673	26	50	47.3515	53.1338	145	0	7	100.394	0.00934096
Q9NZ20	PA2G3_HUMAN	Group 3 secretory phospholipase A2 OS=Homo sapiens OX=9606 GN=PLA2G3 PE=1 SV=2	57130	9.1245	155.102	12	34	33.9882	34.6657	62	0	2	99.8244	0.00967375
O00767	SCD_HUMAN	Stearoyl-CoA desaturase OS=Homo sapiens OX=9606 GN=SCD PE=1 SV=2	41496	9.2065	155.086	8	29	27.8552	101.738	34	0	2	106.102	0.00889152
Q9UBP0	SPAST_HUMAN	Spastin OS=Homo sapiens OX=9606 GN=SPAST PE=1 SV=1	67155	10.0371	155.046	13	58	18.1818	60.3108	61	0	1	94.4928	0.0081132
Q96CN4	EVI5L_HUMAN	EVI5-like protein OS=Homo sapiens OX=9606 GN=EVI5L PE=1 SV=1	91318	5.0786	155.039	20	70	35.1385	92.6516	80	0	2	117.821	0.00825314
P36894	BMR1A_HUMAN	Bone morphogenetic protein receptor type-1A OS=Homo sapiens OX=9606 GN=BMPR1A PE=1 SV=2	60158	7.3916	154.963	10	37	43.4211	69.1886	60	0	3	106.897	0.00906342
Q9H0D6	XRN2_HUMAN	5'-3' exoribonuclease 2 OS=Homo sapiens OX=9606 GN=XRN2 PE=1 SV=1	108513	7.2085	154.949	17	83	31.2632	70.218	103	0	3	107.846	0.00863771
Q9H8M5	CNNM2_HUMAN	Metal transporter CNNM2 OS=Homo sapiens OX=9606 GN=CNNM2 PE=1 SV=2	96561	5.9502	154.446	18	60	28.5714	106.371	74	0	3	108.501	0.00886275
Q52LW3	RHG29_HUMAN	Rho GTPase-activating protein 29 OS=Homo sapiens OX=9606 GN=ARHGAP29 PE=1 SV=2	141973	6.3003	154.438	24	107	26.0111	42.7689	120	0	3	100.699	0.00849022
O15055	PER2_HUMAN	Period circadian protein homolog 2 OS=Homo sapiens OX=9606 GN=PER2 PE=1 SV=2	136493	6.0146	154.262	27	82	45.6574	78.494	180	0	11	103.015	0.00961338
P54274	TERF1_HUMAN	Telomeric repeat-binding factor 1 OS=Homo sapiens OX=9606 GN=TERF1 PE=1 SV=3	50214	5.9443	154.251	12	32	38.9522	61.3193	58	0	4	109.165	0.00859484
Q6IMN6	CAPR2_HUMAN	Caprin-2 OS=Homo sapiens OX=9606 GN=CAPRIN2 PE=1 SV=1	125846	6.2622	154.035	25	81	41.5262	48.5243	134	0	7	109.324	0.0090825
Q8N5D0	WDTC1_HUMAN	WD and tetratricopeptide repeats protein 1 OS=Homo sapiens OX=9606 GN=WDTC1 PE=1 SV=2	75871	6.8511	153.838	20	57	29.5421	85.5936	86	0	3	108.885	0.00931183
Q7Z6B7	SRGP1_HUMAN	SLIT-ROBO Rho GTPase-activating protein 1 OS=Homo sapiens OX=9606 GN=SRGAP1 PE=1 SV=1	124186	6.3589	153.836	21	85	32.0737	90.6526	66	0	5	120.31	0.00942927
Q03111	ENL_HUMAN	Protein ENL OS=Homo sapiens OX=9606 GN=MLLT1 PE=1 SV=2	62017	8.8154	153.829	11	48	35.5993	67.9687	43	0	2	93.9913	0.00898828
Q8N371	KDM8_HUMAN	Bifunctional peptidase and arginyl-hydroxylase JMJD5 OS=Homo sapiens OX=9606 GN=KDM8 PE=1 SV=1	47240	5.4126	153.535	7	36	30.7692	46.8551	22	0	1	116.149	0.00790483
P56645	PER3_HUMAN	Period circadian protein homolog 3 OS=Homo sapiens OX=9606 GN=PER3 PE=1 SV=4	131805	6.4351	153.526	28	76	40.6328	32.6509	222	0	8	97.2264	0.00942309
Q96I25	SPF45_HUMAN	Splicing factor 45 OS=Homo sapiens OX=9606 GN=RBM17 PE=1 SV=1	44933	5.6294	153.398	5	40	24.1895	93.5159	27	0	1	88.1349	0.00765171
Q8NFU7	TET1_HUMAN	Methylcytosine dioxygenase TET1 OS=Homo sapiens OX=9606 GN=TET1 PE=1 SV=2	235159	8.1401	153.292	43	144	28.5581	61.4836	266	0	8	107.519	0.00976176
Q7Z2W4	ZCCHV_HUMAN	Zinc finger CCCH-type antiviral protein 1 OS=Homo sapiens OX=9606 GN=ZC3HAV1 PE=1 SV=3	101366	8.3101	153.291	20	75	27.3836	65.8509	91	0	2	110.406	0.0092132
Q9Y6J0	CABIN_HUMAN	Calcineurin-binding protein cabin-1 OS=Homo sapiens OX=9606 GN=CABIN1 PE=1 SV=1	246194	5.6265	153.29	56	160	39.4595	71.4773	375	0	10	102.837	0.00900553
Q96GS4	BORC6_HUMAN	BLOC-1-related complex subunit 6 OS=Homo sapiens OX=9606 GN=BORCS6 PE=1 SV=2	37203	5.439	153.226	12	24	34.7339	67.8276	82	0	1	109.52	0.0102974
P29322	EPHA8_HUMAN	Ephrin type-A receptor 8 OS=Homo sapiens OX=9606 GN=EPHA8 PE=1 SV=2	110931	7.9336	153.159	26	79	40.6965	42.9666	144	0	10	100.116	0.00946098
P12882	MYH1_HUMAN	Myosin-1 OS=Homo sapiens OX=9606 GN=MYH1 PE=1 SV=3	223005	5.4463	153.157	40	162	26.9727	61.5127	191	0	13	96.8004	0.0103199
Q5BKX6	S45A4_HUMAN	Solute carrier family 45 member 4 OS=Homo sapiens OX=9606 GN=SLC45A4 PE=1 SV=2	83824	5.1943	153.149	16	45	39.4531	67.6116	74	0	3	103.525	0.00881894
Q86Z02	HIPK1_HUMAN	Homeodomain-interacting protein kinase 1 OS=Homo sapiens OX=9606 GN=HIPK1 PE=1 SV=1	130761	8.1416	153.083	21	56	24.5455	59.7348	155	0	2	103.135	0.00902355
P98198	AT8B2_HUMAN	Phospholipid-transporting ATPase ID OS=Homo sapiens OX=9606 GN=ATP8B2 PE=1 SV=2	137351	6.5654	152.899	31	72	38.9578	68.1182	140	0	11	106.551	0.00913804
Q8TD84	DSCL1_HUMAN	Down syndrome cell adhesion molecule-like protein 1 OS=Homo sapiens OX=9606 GN=DSCAML1 PE=1 SV=2	224320	8.0654	152.899	43	149	34.7297	74.8382	255	0	8	103.541	0.00850219
P42166	LAP2A_HUMAN	Lamina-associated polypeptide 2, isoform alpha OS=Homo sapiens OX=9606 GN=TMPO PE=1 SV=2	75445	7.5132	152.828	11	63	26.0807	136.288	41	0	1	123.254	0.00789358
Q12852	M3K12_HUMAN	Mitogen-activated protein kinase kinase kinase 12 OS=Homo sapiens OX=9606 GN=MAP3K12 PE=1 SV=2	93160	6	152.627	15	60	24.9127	55.6076	106	0	1	106.701	0.00943782
Q68CP9	ARID2_HUMAN	AT-rich interactive domain-containing protein 2 OS=Homo sapiens OX=9606 GN=ARID2 PE=1 SV=2	197266	7.0371	152.593	39	102	33.5695	51.7415	239	0	7	98.1023	0.00915123
Q15648	MED1_HUMAN	Mediator of RNA polymerase II transcription subunit 1 OS=Homo sapiens OX=9606 GN=MED1 PE=1 SV=4	168372	8.9282	152.539	52	109	52.1189	50.8225	335	0	22	97.6876	0.00917507
Q9H869	YYAP1_HUMAN	YY1-associated protein 1 OS=Homo sapiens OX=9606 GN=YY1AP1 PE=1 SV=2	87888	7.7285	152.326	18	51	40.0754	63.0635	137	0	8	99.8839	0.00909726
Q13136	LIPA1_HUMAN	Liprin-alpha-1 OS=Homo sapiens OX=9606 GN=PPFIA1 PE=1 SV=1	135694	5.8608	152.294	41	118	37.0216	38.2683	190	0	13	91.8311	0.00836565
Q86WJ1	CHD1L_HUMAN	Chromodomain-helicase-DNA-binding protein 1-like OS=Homo sapiens OX=9606 GN=CHD1L PE=1 SV=3	100937	6.4526	152.196	16	78	27.0903	72.6175	90	0	2	97.8564	0.00938537
Q9H6S0	YTDC2_HUMAN	3'-5' RNA helicase YTHDC2 OS=Homo sapiens OX=9606 GN=YTHDC2 PE=1 SV=2	160146	8.3613	152.121	27	115	25.3846	71.3231	137	0	8	115.314	0.00871853
Q9BZ95	NSD3_HUMAN	Histone-lysine N-methyltransferase NSD3 OS=Homo sapiens OX=9606 GN=NSD3 PE=1 SV=1	161509	8.0874	152.113	34	107	26.2352	79.5538	124	0	10	118.951	0.00835022
Q6UWV6	ENPP7_HUMAN	Ectonucleotide pyrophosphatase/phosphodiesterase family member 7 OS=Homo sapiens OX=9606 GN=ENPP7 PE=1 SV=3	51461	6.4087	152.029	16	33	46.5065	33.3268	91	0	4	113.267	0.00891025
O00391	QSOX1_HUMAN	Sulfhydryl oxidase 1 OS=Homo sapiens OX=9606 GN=QSOX1 PE=1 SV=3	82525	9.0688	151.889	17	63	34.5382	81.6312	80	0	2	95.0254	0.00919892
O75129	ASTN2_HUMAN	Astrotactin-2 OS=Homo sapiens OX=9606 GN=ASTN2 PE=1 SV=2	148148	5.5767	151.818	30	96	27.6326	74.4652	112	0	3	104.782	0.00829429
Q53H47	SETMR_HUMAN	Histone-lysine N-methyltransferase SETMAR OS=Homo sapiens OX=9606 GN=SETMAR PE=1 SV=2	77983	6.7354	151.771	14	57	36.2573	91.245	70	0	1	115.536	0.00941805
P35580	MYH10_HUMAN	Myosin-10 OS=Homo sapiens OX=9606 GN=MYH10 PE=1 SV=3	228856	5.272	151.648	58	164	33.0972	63.0844	256	0	11	97.9931	0.00896152
Q13418	ILK_HUMAN	Integrin-linked protein kinase OS=Homo sapiens OX=9606 GN=ILK PE=1 SV=2	51385	8.0244	151.449	7	39	31.8584	35.5538	46	0	1	89.4273	0.0083939
P53611	PGTB2_HUMAN	Geranylgeranyl transferase type-2 subunit beta OS=Homo sapiens OX=9606 GN=RABGGTB PE=1 SV=2	36900	4.708	151.216	11	20	53.1722	85.1929	74	0	3	95.9382	0.00887228
Q16659	MK06_HUMAN	Mitogen-activated protein kinase 6 OS=Homo sapiens OX=9606 GN=MAPK6 PE=1 SV=1	82628	4.73	151.08	19	51	51.0402	55.2168	105	0	7	101.789	0.00912426
Q13263	TIF1B_HUMAN	Transcription intermediary factor 1-beta OS=Homo sapiens OX=9606 GN=TRIM28 PE=1 SV=5	88493	5.4126	150.945	17	56	34.7305	73.58	50	0	3	106.256	0.00838119
Q9H930	SP14L_HUMAN	Nuclear body protein SP140-like protein OS=Homo sapiens OX=9606 GN=SP140L PE=1 SV=3	66962	8.4609	150.883	16	65	36.5517	64.1954	87	0	4	98.211	0.0116412
Q8IXJ9	ASXL1_HUMAN	Polycomb group protein ASXL1 OS=Homo sapiens OX=9606 GN=ASXL1 PE=1 SV=4	165328	5.7861	150.832	44	114	47.3069	52.7889	272	0	9	100.064	0.00831424
Q8WVC0	LEO1_HUMAN	RNA polymerase-associated protein LEO1 OS=Homo sapiens OX=9606 GN=LEO1 PE=1 SV=1	75359	4.1777	150.595	30	46	61.8619	66.83	175	0	7	111.731	0.00906847
P51580	TPMT_HUMAN	Thiopurine S-methyltransferase OS=Homo sapiens OX=9606 GN=TPMT PE=1 SV=1	28162	5.8008	150.476	3	18	11.8367	63.8005	17	0	0	139.35	0.00905775
Q5T9S5	CCD18_HUMAN	Coiled-coil domain-containing protein 18 OS=Homo sapiens OX=9606 GN=CCDC18 PE=1 SV=1	168856	5.3789	150.309	32	152	26.2036	60.1415	203	0	6	92.0127	0.00989182
O14920	IKKB_HUMAN	Inhibitor of nuclear factor kappa-B kinase subunit beta OS=Homo sapiens OX=9606 GN=IKBKB PE=1 SV=1	86508	5.4507	150.243	21	62	45.6349	66.2185	82	0	1	108.611	0.0101333
Q8N119	MMP21_HUMAN	Matrix metalloproteinase-21 OS=Homo sapiens OX=9606 GN=MMP21 PE=2 SV=2	65002	9.3179	150.179	10	47	33.7434	26.9422	43	0	1	104.994	0.0085108
Q8N884	CGAS_HUMAN	Cyclic GMP-AMP synthase OS=Homo sapiens OX=9606 GN=CGAS PE=1 SV=2	58777	9.8657	150.138	13	46	22.9885	81.3468	56	0	2	95.558	0.00813116
Q9HAS0	NJMU_HUMAN	Protein Njmu-R1 OS=Homo sapiens OX=9606 GN=C17orf75 PE=1 SV=2	44592	4.7915	150.022	13	30	53.2828	79.3977	65	0	4	114.222	0.00799529
Q9NRY4	RHG35_HUMAN	Rho GTPase-activating protein 35 OS=Homo sapiens OX=9606 GN=ARHGAP35 PE=1 SV=3	170406	6.1758	150.016	27	120	28.8192	67.5297	137	0	6	106.229	0.00871292
Q96GM5	SMRD1_HUMAN	SWI/SNF-related matrix-associated actin-dependent regulator of chromatin subfamily D member 1 OS=Homo sapiens OX=9606 GN=SMARCD1 PE=1 SV=2	58195	9.564	150.012	18	47	46.4078	46.2512	97	0	8	112.822	0.00849257
Q9UNX4	WDR3_HUMAN	WD repeat-containing protein 3 OS=Homo sapiens OX=9606 GN=WDR3 PE=1 SV=1	106031	6.1787	149.824	21	81	31.3892	54.0774	107	0	6	97.6927	0.00858419
Q96DN5	TBC31_HUMAN	TBC1 domain family member 31 OS=Homo sapiens OX=9606 GN=TBC1D31 PE=1 SV=2	124110	8.6938	149.812	15	99	25.3283	62.8676	70	0	3	94.348	0.0092357
Q70J99	UN13D_HUMAN	Protein unc-13 homolog D OS=Homo sapiens OX=9606 GN=UNC13D PE=1 SV=1	123204	6.1875	149.705	22	80	33.3945	55.8451	122	0	5	98.951	0.00864268
Q6ZV73	FGD6_HUMAN	FYVE, RhoGEF and PH domain-containing protein 6 OS=Homo sapiens OX=9606 GN=FGD6 PE=1 SV=2	160713	6.5947	149.485	30	139	26.1538	66.2034	183	0	9	106.482	0.00769926
P39023	RL3_HUMAN	60S ribosomal protein L3 OS=Homo sapiens OX=9606 GN=RPL3 PE=1 SV=2	46079	10.6187	149.249	3	35	12.1588	45.8346	19	0	0	75.5873	0.00965707
P98175	RBM10_HUMAN	RNA-binding protein 10 OS=Homo sapiens OX=9606 GN=RBM10 PE=1 SV=3	103469	5.5928	149.088	20	73	36.4516	70.3531	105	0	2	103.734	0.0083875
O75582	KS6A5_HUMAN	Ribosomal protein S6 kinase alpha-5 OS=Homo sapiens OX=9606 GN=RPS6KA5 PE=1 SV=1	89808	6.646	148.815	10	68	30.798	62.4108	67	0	1	115.999	0.00886446
O15085	ARHGB_HUMAN	Rho guanine nucleotide exchange factor 11 OS=Homo sapiens OX=9606 GN=ARHGEF11 PE=1 SV=1	167600	5.1855	148.796	30	112	28.7122	70.0684	179	0	4	113.622	0.00838326
P55287	CAD11_HUMAN	Cadherin-11 OS=Homo sapiens OX=9606 GN=CDH11 PE=2 SV=2	87910	4.5586	148.73	13	69	30.7789	84.7948	67	0	3	97.9164	0.0084317
P25787	PSA2_HUMAN	Proteasome subunit alpha type-2 OS=Homo sapiens OX=9606 GN=PSMA2 PE=1 SV=2	25882	7.2979	148.724	3	15	11.5385	13.4346	16	0	0	87.8385	0.00911156
Q8WWR8	NEUR4_HUMAN	Sialidase-4 OS=Homo sapiens OX=9606 GN=NEU4 PE=1 SV=3	51539	7.645	148.597	11	28	49.3802	40.4858	64	0	3	88.7657	0.00920761
Q05397	FAK1_HUMAN	Focal adhesion kinase 1 OS=Homo sapiens OX=9606 GN=PTK2 PE=1 SV=2	119157	6.1729	148.543	11	79	22.2433	93.5697	42	0	1	110.525	0.00960561
Q9Y2I7	FYV1_HUMAN	1-phosphatidylinositol 3-phosphate 5-kinase OS=Homo sapiens OX=9606 GN=PIKFYVE PE=1 SV=3	236984	6.2271	148.452	37	176	29.3613	73.2697	217	0	6	99.927	0.00916352
O14613	BORG1_HUMAN	Cdc42 effector protein 2 OS=Homo sapiens OX=9606 GN=CDC42EP2 PE=1 SV=1	22469	4.7607	148.407	5	11	76.6667	50.4176	29	0	0	114.421	0.00918066
Q9Y2H2	SAC2_HUMAN	Phosphatidylinositide phosphatase SAC2 OS=Homo sapiens OX=9606 GN=INPP5F PE=1 SV=3	128325	6.5684	148.402	26	91	32.0671	68.6214	118	0	9	97.629	0.00944393
P27448	MARK3_HUMAN	MAP/microtubule affinity-regulating kinase 3 OS=Homo sapiens OX=9606 GN=MARK3 PE=1 SV=5	84376	9.8979	148.333	12	66	16.9987	81.4461	70	0	1	94.4168	0.0091603
O75153	CLU_HUMAN	Clustered mitochondria protein homolog OS=Homo sapiens OX=9606 GN=CLUH PE=1 SV=2	146577	5.6953	148.21	34	110	41.1765	54.2192	174	0	12	100.039	0.00780919
O00193	SMAP_HUMAN	Small acidic protein OS=Homo sapiens OX=9606 GN=SMAP PE=1 SV=1	20320	4.374	148.168	7	11	39.8907	73.7711	25	0	1	87.7582	0.00993428
Q12996	CSTF3_HUMAN	Cleavage stimulation factor subunit 3 OS=Homo sapiens OX=9606 GN=CSTF3 PE=1 SV=1	82868	8.1519	147.581	18	60	31.6597	78.0827	69	0	5	114.659	0.00890627
Q96HP0	DOCK6_HUMAN	Dedicator of cytokinesis protein 6 OS=Homo sapiens OX=9606 GN=DOCK6 PE=1 SV=3	229412	6.271	147.578	41	158	29.1646	77.5184	190	0	5	102.279	0.00850863
Q9NQT8	KI13B_HUMAN	Kinesin-like protein KIF13B OS=Homo sapiens OX=9606 GN=KIF13B PE=1 SV=2	202660	5.5269	147.576	46	129	30.9967	59.2262	261	0	11	98.8514	0.00884456
P82094	TMF1_HUMAN	TATA element modulatory factor OS=Homo sapiens OX=9606 GN=TMF1 PE=1 SV=2	122766	4.689	147.417	37	109	37.8774	49.3625	213	0	5	95.0455	0.00959542
P08572	CO4A2_HUMAN	Collagen alpha-2(IV) chain OS=Homo sapiens OX=9606 GN=COL4A2 PE=1 SV=4	167448	8.7378	147.262	51	103	45.7944	45.6411	272	0	11	98.3258	0.00830493
O94851	MICA2_HUMAN	[F-actin]-monooxygenase MICAL2 OS=Homo sapiens OX=9606 GN=MICAL2 PE=1 SV=1	126609	8.6587	147.234	19	94	25.2669	69.344	124	0	4	99.9781	0.0083354
O43390	HNRPR_HUMAN	Heterogeneous nuclear ribonucleoprotein R OS=Homo sapiens OX=9606 GN=HNRNPR PE=1 SV=1	70899	8.2119	147.128	17	51	33.9652	66.5297	82	0	2	119.943	0.00840661
Q16881	TRXR1_HUMAN	Thioredoxin reductase 1, cytoplasmic OS=Homo sapiens OX=9606 GN=TXNRD1 PE=1 SV=3	70711	7.1104	146.917	13	40	27.1186	101.086	47	0	2	114.712	0.00779397
A0JLT2	MED19_HUMAN	Mediator of RNA polymerase II transcription subunit 19 OS=Homo sapiens OX=9606 GN=MED19 PE=1 SV=2	26256	10.2759	146.889	4	15	33.6066	73.4992	35	0	0	112.764	0.00930966
Q9C0C4	SEM4C_HUMAN	Semaphorin-4C OS=Homo sapiens OX=9606 GN=SEMA4C PE=1 SV=2	92564	6.9067	146.581	22	63	25.6903	56.4358	70	0	6	101.541	0.00836688
Q92974	ARHG2_HUMAN	Rho guanine nucleotide exchange factor 2 OS=Homo sapiens OX=9606 GN=ARHGEF2 PE=1 SV=4	111473	6.8848	146.485	21	99	27.4848	39.5639	89	0	4	104.866	0.00913863
O60347	TBC12_HUMAN	TBC1 domain family member 12 OS=Homo sapiens OX=9606 GN=TBC1D12 PE=1 SV=3	85572	5.4258	146.298	15	58	27.871	86.8422	81	0	0	103.407	0.0094818
Q96JG6	VPS50_HUMAN	Syndetin OS=Homo sapiens OX=9606 GN=VPS50 PE=1 SV=3	111103	5.7847	146.177	26	84	36.9295	52.8431	154	0	8	110.98	0.0088181
O14646	CHD1_HUMAN	Chromodomain-helicase-DNA-binding protein 1 OS=Homo sapiens OX=9606 GN=CHD1 PE=1 SV=2	196565	6.6812	146.056	50	144	30.5263	73.6832	247	0	12	107.896	0.00977539
Q99590	SCAFB_HUMAN	Protein SCAF11 OS=Homo sapiens OX=9606 GN=SCAF11 PE=1 SV=2	164550	8.3921	146.032	30	116	27.2727	81.5308	156	0	4	100.501	0.00873312
Q9NY61	AATF_HUMAN	Protein AATF OS=Homo sapiens OX=9606 GN=AATF PE=1 SV=1	63094	4.6333	145.978	17	34	43.75	48.8574	106	0	6	99.7898	0.00929416
Q2KHR3	QSER1_HUMAN	Glutamine and serine-rich protein 1 OS=Homo sapiens OX=9606 GN=QSER1 PE=1 SV=3	189854	6.6196	145.8	24	103	32.1614	61.9262	133	0	5	108.292	0.00826549
Q8WUM4	PDC6I_HUMAN	Programmed cell death 6-interacting protein OS=Homo sapiens OX=9606 GN=PDCD6IP PE=1 SV=1	95963	6.0864	145.311	16	83	26.4977	100.223	111	0	1	101.141	0.00935565
Q9UGU0	TCF20_HUMAN	Transcription factor 20 OS=Homo sapiens OX=9606 GN=TCF20 PE=1 SV=3	211639	9.2593	145.077	52	140	43.2143	62.6595	301	0	15	100.964	0.00882125
O94913	PCF11_HUMAN	Pre-mRNA cleavage complex 2 protein Pcf11 OS=Homo sapiens OX=9606 GN=PCF11 PE=1 SV=3	172943	8.6118	144.774	32	120	24.3087	68.0391	168	0	2	104.383	0.0104201
P16383	GCFC2_HUMAN	Intron Large complex component GCFC2 OS=Homo sapiens OX=9606 GN=GCFC2 PE=1 SV=2	89329	5.6074	144.589	25	70	41.1012	94.3506	147	0	5	114.196	0.0084624
P78549	NTH_HUMAN	Endonuclease III-like protein 1 OS=Homo sapiens OX=9606 GN=NTHL1 PE=1 SV=2	34367	10.0254	144.555	8	26	26.9231	88.4324	22	0	1	113.516	0.0108238
Q9NWS1	PARI_HUMAN	PCNA-interacting partner OS=Homo sapiens OX=9606 GN=PARPBP PE=1 SV=3	65013	8.9736	144.284	10	46	27.1157	53.929	55	0	2	97.8713	0.00901463
P25440	BRD2_HUMAN	Bromodomain-containing protein 2 OS=Homo sapiens OX=9606 GN=BRD2 PE=1 SV=2	88006	9.4541	144.259	26	69	42.4469	52.3623	155	0	6	101.923	0.0091873
Q96PU4	UHRF2_HUMAN	E3 ubiquitin-protein ligase UHRF2 OS=Homo sapiens OX=9606 GN=UHRF2 PE=1 SV=1	89927	8.105	143.872	10	56	17.207	88.1941	72	0	3	103.425	0.0086421
Q9H2W6	RM46_HUMAN	39S ribosomal protein L46, mitochondrial OS=Homo sapiens OX=9606 GN=MRPL46 PE=1 SV=1	31685	6.6431	143.812	9	21	43.7276	67.9684	69	0	1	85.176	0.0106385
P08581	MET_HUMAN	Hepatocyte growth factor receptor OS=Homo sapiens OX=9606 GN=MET PE=1 SV=4	155441	6.9609	143.55	20	96	30.7914	62.5786	129	0	6	93.686	0.00809427
Q86XP3	DDX42_HUMAN	ATP-dependent RNA helicase DDX42 OS=Homo sapiens OX=9606 GN=DDX42 PE=1 SV=1	102911	6.5479	143.506	28	75	42.0043	46.391	136	0	10	107.019	0.00861247
Q9H0D2	ZN541_HUMAN	Zinc finger protein 541 OS=Homo sapiens OX=9606 GN=ZNF541 PE=1 SV=3	145495	7.8135	143.427	42	104	43.8336	58.2416	236	0	11	110.484	0.00827319
Q7Z3T8	ZFY16_HUMAN	Zinc finger FYVE domain-containing protein 16 OS=Homo sapiens OX=9606 GN=ZFYVE16 PE=1 SV=3	168796	4.4824	143.328	27	107	41.4555	45.5262	193	0	8	105.454	0.00809915
Q9Y2K1	ZBTB1_HUMAN	Zinc finger and BTB domain-containing protein 1 OS=Homo sapiens OX=9606 GN=ZBTB1 PE=1 SV=3	81962	5.9385	143.321	21	62	44.3198	79.0938	108	0	12	98.8978	0.00890586
Q05682	CALD1_HUMAN	Caldesmon OS=Homo sapiens OX=9606 GN=CALD1 PE=1 SV=3	93175	5.439	143.207	22	63	21.5637	63.9508	114	0	1	92.0502	0.0105843
Q8WY36	BBX_HUMAN	HMG box transcription factor BBX OS=Homo sapiens OX=9606 GN=BBX PE=1 SV=1	105063	9.0396	143.172	28	82	36.0255	73.1621	133	0	4	101.366	0.00928119
Q8IYX8	CE57L_HUMAN	Centrosomal protein CEP57L1 OS=Homo sapiens OX=9606 GN=CEP57L1 PE=1 SV=1	53614	8.6675	143.059	12	41	31.087	77.16	44	0	1	100.109	0.00889192
Q86TB9	PATL1_HUMAN	Protein PAT1 homolog 1 OS=Homo sapiens OX=9606 GN=PATL1 PE=1 SV=2	86795	6.208	142.796	16	62	48.3117	68.3038	118	0	4	113.108	0.00816446
Q9HBL0	TENS1_HUMAN	Tensin-1 OS=Homo sapiens OX=9606 GN=TNS1 PE=1 SV=2	185585	7.4648	142.754	34	125	35.9078	56.2367	212	0	5	104.301	0.00793442
Q8NHH9	ATLA2_HUMAN	Atlastin-2 OS=Homo sapiens OX=9606 GN=ATL2 PE=1 SV=2	66187	5.1489	142.469	10	46	35.506	60.6038	58	0	3	95.35	0.00905338
Q96SW2	CRBN_HUMAN	Protein cereblon OS=Homo sapiens OX=9606 GN=CRBN PE=1 SV=1	50513	5.2837	142.333	13	35	40.9502	29.3665	101	0	10	113.545	0.00848623
O75643	U520_HUMAN	U5 small nuclear ribonucleoprotein 200 kDa helicase OS=Homo sapiens OX=9606 GN=SNRNP200 PE=1 SV=2	244350	5.6528	142.257	56	177	35.4401	64.7121	277	0	17	106.219	0.0084158
P19793	RXRA_HUMAN	Retinoic acid receptor RXR-alpha OS=Homo sapiens OX=9606 GN=RXRA PE=1 SV=1	50778	7.6523	142.208	8	36	26.4069	65.278	52	0	2	100.264	0.0091424
Q9H8H0	NOL11_HUMAN	Nucleolar protein 11 OS=Homo sapiens OX=9606 GN=NOL11 PE=1 SV=1	81071	5.6704	142.196	19	57	29.4854	61.4255	98	0	6	106.912	0.0096384
Q8TCU6	PREX1_HUMAN	Phosphatidylinositol 3,4,5-trisphosphate-dependent Rac exchanger 1 protein OS=Homo sapiens OX=9606 GN=PREX1 PE=1 SV=3	186083	5.9941	142.128	41	130	33.1525	51.4974	213	0	13	98.3098	0.00902952
O75449	KTNA1_HUMAN	Katanin p60 ATPase-containing subunit A1 OS=Homo sapiens OX=9606 GN=KATNA1 PE=1 SV=1	55929	6.4834	142.064	16	53	34.8269	71.4339	58	0	3	95.8675	0.00826696
Q9H3U1	UN45A_HUMAN	Protein unc-45 homolog A OS=Homo sapiens OX=9606 GN=UNC45A PE=1 SV=1	103011	5.6997	141.884	30	80	37.8178	77.9396	123	0	8	111.836	0.00962292
Q8TEC5	SH3R2_HUMAN	E3 ubiquitin-protein ligase SH3RF2 OS=Homo sapiens OX=9606 GN=SH3RF2 PE=1 SV=3	79270	10.3213	141.725	17	49	36.0768	79.6521	78	0	3	113.195	0.00868889
Q9H4L5	OSBL3_HUMAN	Oxysterol-binding protein-related protein 3 OS=Homo sapiens OX=9606 GN=OSBPL3 PE=1 SV=1	101160	6.4175	141.386	17	60	35.2875	85.6551	66	0	2	109.454	0.00899273
Q9Y483	MTF2_HUMAN	Metal-response element-binding transcription factor 2 OS=Homo sapiens OX=9606 GN=MTF2 PE=1 SV=3	67046	8.814	141.266	14	53	36.425	65.4892	61	0	4	100.281	0.00880218
Q86UW6	N4BP2_HUMAN	NEDD4-binding protein 2 OS=Homo sapiens OX=9606 GN=N4BP2 PE=1 SV=2	198675	4.9351	140.952	29	130	30.226	76.8759	146	0	5	106.11	0.00813569
Q15599	NHRF2_HUMAN	Na(+)/H(+) exchange regulatory cofactor NHE-RF2 OS=Homo sapiens OX=9606 GN=SLC9A3R2 PE=1 SV=2	37390	7.9043	140.949	4	32	12.7596	47.9145	16	0	0	96.38	0.012061
Q14693	LPIN1_HUMAN	Phosphatidate phosphatase LPIN1 OS=Homo sapiens OX=9606 GN=LPIN1 PE=1 SV=2	98602	6.123	140.716	23	68	33.4831	67.9177	115	0	5	94.3169	0.00879961
Q9NTI5	PDS5B_HUMAN	Sister chromatid cohesion protein PDS5 homolog B OS=Homo sapiens OX=9606 GN=PDS5B PE=1 SV=1	164562	8.5269	140.571	40	117	33.1721	84.9482	218	0	4	111.443	0.00930617
Q9UBF1	MAGC2_HUMAN	Melanoma-associated antigen C2 OS=Homo sapiens OX=9606 GN=MAGEC2 PE=1 SV=1	41136	4.04	140.304	4	26	25.4692	59.4541	17	0	2	96.3237	0.00668496
Q460N5	PAR14_HUMAN	Protein mono-ADP-ribosyltransferase PARP14 OS=Homo sapiens OX=9606 GN=PARP14 PE=1 SV=3	202671	6.7822	140.296	31	168	22.0433	65.3056	151	0	8	103.439	0.00862314
O43426	SYNJ1_HUMAN	Synaptojanin-1 OS=Homo sapiens OX=9606 GN=SYNJ1 PE=1 SV=2	172994	7.0884	140.164	22	111	20.7883	73.4831	124	0	5	109.219	0.00831325
Q96RN5	MED15_HUMAN	Mediator of RNA polymerase II transcription subunit 15 OS=Homo sapiens OX=9606 GN=MED15 PE=1 SV=2	86699	9.7705	139.819	14	31	28.934	33.4951	64	0	4	93.649	0.00926098
Q96B33	CLD23_HUMAN	Claudin-23 OS=Homo sapiens OX=9606 GN=CLDN23 PE=1 SV=2	31894	7.4312	139.519	5	20	36.6438	34.4135	29	0	2	106.618	0.0076836
Q16204	CCDC6_HUMAN	Coiled-coil domain-containing protein 6 OS=Homo sapiens OX=9606 GN=CCDC6 PE=1 SV=2	53257	6.9814	139.483	14	40	37.5527	79.1666	83	0	8	112.374	0.00844939
Q96LD4	TRI47_HUMAN	E3 ubiquitin-protein ligase TRIM47 OS=Homo sapiens OX=9606 GN=TRIM47 PE=1 SV=2	69488	5.9985	139.384	8	46	16.1442	51.283	40	0	0	96.9216	0.0088486
Q7Z4S6	KI21A_HUMAN	Kinesin-like protein KIF21A OS=Homo sapiens OX=9606 GN=KIF21A PE=1 SV=2	187061	5.9927	139.373	36	121	26.8817	57.975	218	0	10	93.5565	0.00985242
Q99759	M3K3_HUMAN	Mitogen-activated protein kinase kinase kinase 3 OS=Homo sapiens OX=9606 GN=MAP3K3 PE=1 SV=2	70853	9.0029	139.28	23	58	42.492	42.2269	111	0	3	87.949	0.00945408
Q9HBE1	PATZ1_HUMAN	POZ-, AT hook-, and zinc finger-containing protein 1 OS=Homo sapiens OX=9606 GN=PATZ1 PE=1 SV=1	74012	8.269	139.235	9	47	30.4221	69.7048	53	0	3	106.151	0.00992184
Q15424	SAFB1_HUMAN	Scaffold attachment factor B1 OS=Homo sapiens OX=9606 GN=SAFB PE=1 SV=4	102579	5.1548	138.702	32	78	37.1585	72.8981	151	0	2	107.5	0.00887833
Q96JB2	COG3_HUMAN	Conserved oligomeric Golgi complex subunit 3 OS=Homo sapiens OX=9606 GN=COG3 PE=1 SV=3	94036	5.2456	138.698	12	70	27.8986	70.4266	72	0	2	107.747	0.00976031
Q92539	LPIN2_HUMAN	Phosphatidate phosphatase LPIN2 OS=Homo sapiens OX=9606 GN=LPIN2 PE=1 SV=1	99337	5.0112	138.297	20	65	36.6071	67.662	82	0	3	107.538	0.00834983
Q9C004	SPY4_HUMAN	Protein sprouty homolog 4 OS=Homo sapiens OX=9606 GN=SPRY4 PE=1 SV=2	32519	7.7432	138.292	8	18	41.1371	32.8024	74	0	4	102.854	0.00867918
Q5T447	HECD3_HUMAN	E3 ubiquitin-protein ligase HECTD3 OS=Homo sapiens OX=9606 GN=HECTD3 PE=1 SV=1	97051	5.313	138.273	24	72	42.1603	61.5154	121	0	3	112.605	0.00865922
P10915	HPLN1_HUMAN	Hyaluronan and proteoglycan link protein 1 OS=Homo sapiens OX=9606 GN=HAPLN1 PE=2 SV=2	40139	7.1396	138.192	6	29	34.4633	39.4453	46	0	0	95.8642	0.00866898
Q9H0A0	NAT10_HUMAN	RNA cytidine acetyltransferase OS=Homo sapiens OX=9606 GN=NAT10 PE=1 SV=2	115656	8.2383	138.125	18	75	33.9512	66.7425	81	0	3	102.127	0.00834205
Q96CC6	RHDF1_HUMAN	Inactive rhomboid protein 1 OS=Homo sapiens OX=9606 GN=RHBDF1 PE=1 SV=2	97338	8.3555	138.104	14	58	26.6667	66.6569	71	0	3	99.1313	0.00725782
Q6P9B9	INT5_HUMAN	Integrator complex subunit 5 OS=Homo sapiens OX=9606 GN=INTS5 PE=1 SV=1	107927	6.5845	138.083	19	53	46.6143	71.3563	136	0	2	101.45	0.00901297
Q13576	IQGA2_HUMAN	Ras GTPase-activating-like protein IQGAP2 OS=Homo sapiens OX=9606 GN=IQGAP2 PE=1 SV=4	180464	5.3262	138.07	31	126	23.9365	45.696	156	0	4	102.927	0.00906272
Q86XN8	MEX3D_HUMAN	RNA-binding protein MEX3D OS=Homo sapiens OX=9606 GN=MEX3D PE=1 SV=3	64842	5.0215	137.932	15	35	49.4624	53.3664	97	0	2	111.466	0.00922919
Q5VVJ2	MYSM1_HUMAN	Deubiquitinase MYSM1 OS=Homo sapiens OX=9606 GN=MYSM1 PE=1 SV=1	94972	5.2383	137.804	21	57	31.5217	62.6506	80	0	6	99.4715	0.00842526
Q9UQE7	SMC3_HUMAN	Structural maintenance of chromosomes protein 3 OS=Homo sapiens OX=9606 GN=SMC3 PE=1 SV=2	141453	6.7778	137.799	26	125	22.8431	40.558	144	0	5	95.5567	0.00964492
O14746	TERT_HUMAN	Telomerase reverse transcriptase OS=Homo sapiens OX=9606 GN=TERT PE=1 SV=1	126916	10.8662	137.676	15	85	19.0813	93.6145	57	0	0	109.639	0.00905485
Q9H6U6	BCAS3_HUMAN	BCAS3 microtubule associated cell migration factor OS=Homo sapiens OX=9606 GN=BCAS3 PE=1 SV=3	101172	6.2227	137.657	17	59	30.1724	68.5134	95	0	5	116.676	0.00922046
Q13370	PDE3B_HUMAN	cGMP-inhibited 3',5'-cyclic phosphodiesterase B OS=Homo sapiens OX=9606 GN=PDE3B PE=1 SV=2	124254	5.5151	137.64	21	68	30.5755	54.4289	170	0	6	109.21	0.00839082
P26374	RAE2_HUMAN	Rab proteins geranylgeranyltransferase component A 2 OS=Homo sapiens OX=9606 GN=CHML PE=1 SV=2	74024	4.6465	137.623	15	53	36.5854	82.8179	75	0	4	94.8457	0.00874572
Q9HBD1	RC3H2_HUMAN	Roquin-2 OS=Homo sapiens OX=9606 GN=RC3H2 PE=1 SV=2	131586	6.4321	137.146	24	89	31.906	100.205	139	0	4	98.6339	0.0108968
O14526	FCHO1_HUMAN	F-BAR domain only protein 1 OS=Homo sapiens OX=9606 GN=FCHO1 PE=1 SV=2	96800	6.5112	137.037	13	64	31.721	103.142	68	0	3	106.772	0.0096822
Q92993	KAT5_HUMAN	Histone acetyltransferase KAT5 OS=Homo sapiens OX=9606 GN=KAT5 PE=1 SV=2	58545	8.5107	136.917	9	46	24.3665	55.0832	37	0	0	118.91	0.00934609
Q9UPW5	CBPC1_HUMAN	Cytosolic carboxypeptidase 1 OS=Homo sapiens OX=9606 GN=AGTPBP1 PE=1 SV=3	138360	5.7246	136.857	27	94	31.0767	75.8863	128	0	9	108.422	0.00894492
Q7Z4N2	TRPM1_HUMAN	Transient receptor potential cation channel subfamily M member 1 OS=Homo sapiens OX=9606 GN=TRPM1 PE=1 SV=2	182061	6.3853	136.516	39	126	29.3824	76.0524	164	0	13	103.713	0.00856857
Q7L4I2	RSRC2_HUMAN	Arginine/serine-rich coiled-coil protein 2 OS=Homo sapiens OX=9606 GN=RSRC2 PE=1 SV=1	50529	11.7451	136.515	11	28	27.4194	39.3091	53	0	3	84.309	0.00967229
O95630	STABP_HUMAN	STAM-binding protein OS=Homo sapiens OX=9606 GN=STAMBP PE=1 SV=1	48046	5.8506	136.45	11	32	23.3491	36.9161	49	0	1	99.547	0.00745528
Q9UNY4	TTF2_HUMAN	Transcription termination factor 2 OS=Homo sapiens OX=9606 GN=TTF2 PE=1 SV=2	129507	8.3438	136.182	22	104	27.1084	78.7019	130	0	6	93.2143	0.0088995
O76094	SRP72_HUMAN	Signal recognition particle subunit SRP72 OS=Homo sapiens OX=9606 GN=SRP72 PE=1 SV=3	74560	9.5991	136.162	13	54	30.5514	44.2015	82	0	2	102.71	0.00866763
P42285	MTREX_HUMAN	Exosome RNA helicase MTR4 OS=Homo sapiens OX=9606 GN=MTREX PE=1 SV=3	117729	6.0879	136.152	23	92	34.9328	90.5653	156	0	6	95.2658	0.00955436
Q9P2J5	SYLC_HUMAN	Leucine--tRNA ligase, cytoplasmic OS=Homo sapiens OX=9606 GN=LARS1 PE=1 SV=2	134379	6.9316	136.113	23	97	27.551	74.5721	95	0	5	107.984	0.00869414
Q5T0W9	FA83B_HUMAN	Protein FAM83B OS=Homo sapiens OX=9606 GN=FAM83B PE=1 SV=1	114728	9.2168	136.049	26	84	33.5312	73.6084	195	0	5	92.4678	0.00915659
P36896	ACV1B_HUMAN	Activin receptor type-1B OS=Homo sapiens OX=9606 GN=ACVR1B PE=1 SV=1	56769	6.6108	135.95	14	33	34.4554	39.75	85	0	8	107.29	0.00989774
Q9BXL7	CAR11_HUMAN	Caspase recruitment domain-containing protein 11 OS=Homo sapiens OX=9606 GN=CARD11 PE=1 SV=3	133200	5.6938	135.731	30	111	31.6291	57.3885	158	0	10	96.4499	0.00850786
O75128	COBL_HUMAN	Protein cordon-bleu OS=Homo sapiens OX=9606 GN=COBL PE=1 SV=2	135533	7.5234	135.708	29	98	30.2934	51.3266	146	0	3	106.583	0.00927321
Q96DT6	ATG4C_HUMAN	Cysteine protease ATG4C OS=Homo sapiens OX=9606 GN=ATG4C PE=1 SV=1	52463	5.5649	135.624	10	38	24.8908	98.7789	54	0	1	101.825	0.0107088
Q9H4D0	CSTN2_HUMAN	Calsyntenin-2 OS=Homo sapiens OX=9606 GN=CLSTN2 PE=1 SV=2	106937	5.0684	135.533	13	60	29.6335	75.9074	72	0	5	112.639	0.00900369
Q96RG2	PASK_HUMAN	PAS domain-containing serine/threonine-protein kinase OS=Homo sapiens OX=9606 GN=PASK PE=1 SV=3	142838	4.5601	135.262	23	93	31.1413	61.1294	119	0	3	100.764	0.00859605
Q76G19	PDZD4_HUMAN	PDZ domain-containing protein 4 OS=Homo sapiens OX=9606 GN=PDZD4 PE=1 SV=1	86117	5.7261	135.097	17	61	29.7789	83.2766	82	0	3	104.748	0.00964654
Q9P265	DIP2B_HUMAN	Disco-interacting protein 2 homolog B OS=Homo sapiens OX=9606 GN=DIP2B PE=1 SV=3	171381	7.9688	135.043	38	111	46.3833	58.512	280	0	10	99.0342	0.00924077
O14513	NCKP5_HUMAN	Nck-associated protein 5 OS=Homo sapiens OX=9606 GN=NCKAP5 PE=1 SV=2	208407	7.979	135.037	34	149	24.725	85.311	182	0	5	107.68	0.00856508
Q86VX9	MON1A_HUMAN	Vacuolar fusion protein MON1 homolog A OS=Homo sapiens OX=9606 GN=MON1A PE=1 SV=3	72849	8.1167	135.03	18	58	25.4601	67.6224	98	0	6	111.576	0.00859773
Q13129	RLF_HUMAN	Zinc finger protein Rlf OS=Homo sapiens OX=9606 GN=RLF PE=1 SV=2	217812	6.3076	134.969	33	136	27.5862	91.2362	144	0	9	109.762	0.00891506
Q5JTH9	RRP12_HUMAN	RRP12-like protein OS=Homo sapiens OX=9606 GN=RRP12 PE=1 SV=2	143610	8.8623	134.718	29	99	39.9383	58.7172	202	0	7	101.16	0.00911289
A0AVK6	E2F8_HUMAN	Transcription factor E2F8 OS=Homo sapiens OX=9606 GN=E2F8 PE=1 SV=1	94107	9.2871	134.685	23	58	28.6044	66.5321	147	0	4	106.737	0.00952173
Q7Z2K8	GRIN1_HUMAN	G protein-regulated inducer of neurite outgrowth 1 OS=Homo sapiens OX=9606 GN=GPRIN1 PE=1 SV=2	102336	8.042	134.356	32	113	37.1032	85.5726	164	0	5	101.786	0.00909224
Q16206	ENOX2_HUMAN	Ecto-NOX disulfide-thiol exchanger 2 OS=Homo sapiens OX=9606 GN=ENOX2 PE=1 SV=2	70037	5.5737	134.217	21	54	14.2623	66.286	88	0	10	111.823	0.00854954
Q7L2H7	EIF3M_HUMAN	Eukaryotic translation initiation factor 3 subunit M OS=Homo sapiens OX=9606 GN=EIF3M PE=1 SV=1	42475	5.2734	134.16	9	31	43.0481	50.3428	52	0	0	105.23	0.00941584
Q96N67	DOCK7_HUMAN	Dedicator of cytokinesis protein 7 OS=Homo sapiens OX=9606 GN=DOCK7 PE=1 SV=4	242405	6.3325	134.137	40	159	28.8785	80.1826	181	0	7	108.527	0.00806971
P42331	RHG25_HUMAN	Rho GTPase-activating protein 25 OS=Homo sapiens OX=9606 GN=ARHGAP25 PE=1 SV=2	73388	5.9707	134.121	16	62	29.6124	64.6092	75	0	5	100.203	0.00903142
Q92918	M4K1_HUMAN	Mitogen-activated protein kinase kinase kinase kinase 1 OS=Homo sapiens OX=9606 GN=MAP4K1 PE=1 SV=1	91238	8.2866	134.056	16	60	21.6086	81.7303	62	0	4	103.01	0.0088163
P19838	NFKB1_HUMAN	Nuclear factor NF-kappa-B p105 subunit OS=Homo sapiens OX=9606 GN=NFKB1 PE=1 SV=2	105290	5.0479	133.865	15	72	39.1529	54.9732	89	0	0	110.838	0.00857093
Q14155	ARHG7_HUMAN	Rho guanine nucleotide exchange factor 7 OS=Homo sapiens OX=9606 GN=ARHGEF7 PE=1 SV=2	89955	6.6665	133.812	21	59	39.3524	65.0536	100	0	4	95.9898	0.00864583
Q9H5V8	CDCP1_HUMAN	CUB domain-containing protein 1 OS=Homo sapiens OX=9606 GN=CDCP1 PE=1 SV=3	92872	7.8384	133.787	12	57	32.6555	54.0609	84	0	3	95.1402	0.0099103
Q8WW38	FOG2_HUMAN	Zinc finger protein ZFPM2 OS=Homo sapiens OX=9606 GN=ZFPM2 PE=1 SV=3	128077	6.0088	133.757	22	83	22.3284	78.805	86	0	4	94.7302	0.00957295
P22736	NR4A1_HUMAN	Nuclear receptor subfamily 4 group A member 1 OS=Homo sapiens OX=9606 GN=NR4A1 PE=1 SV=1	64422	6.8071	133.754	9	31	13.8796	77.4863	49	0	0	99.6883	0.0126297
Q2TBE0	C19L2_HUMAN	CWF19-like protein 2 OS=Homo sapiens OX=9606 GN=CWF19L2 PE=1 SV=4	103721	8.8916	133.71	39	90	40.3803	61.3775	198	0	12	92.0053	0.00948565
Q9BT92	TCHP_HUMAN	Trichoplein keratin filament-binding protein OS=Homo sapiens OX=9606 GN=TCHP PE=1 SV=1	61034	6.1479	133.531	11	59	15.261	51.8681	57	0	1	96.5082	0.00904835
Q9UBF2	COPG2_HUMAN	Coatomer subunit gamma-2 OS=Homo sapiens OX=9606 GN=COPG2 PE=1 SV=1	97559	5.4463	133.149	24	68	30.31	67.4595	140	0	9	95.3489	0.0085396
Q2M3G4	SHRM1_HUMAN	Protein Shroom1 OS=Homo sapiens OX=9606 GN=SHROOM1 PE=1 SV=1	90730	5.7407	133.132	15	50	32.0423	65.2223	107	0	2	102.056	0.00851186
Q86YA3	ZGRF1_HUMAN	Protein ZGRF1 OS=Homo sapiens OX=9606 GN=ZGRF1 PE=1 SV=3	236450	5.7451	132.963	52	169	37.2148	64.8217	234	0	10	108.136	0.00891776
Q12772	SRBP2_HUMAN	Sterol regulatory element-binding protein 2 OS=Homo sapiens OX=9606 GN=SREBF2 PE=1 SV=2	123609	8.332	132.906	24	66	41.1043	44.6677	134	0	4	95.9213	0.00845055
Q8IZJ1	UNC5B_HUMAN	Netrin receptor UNC5B OS=Homo sapiens OX=9606 GN=UNC5B PE=1 SV=2	103571	5.6045	132.842	12	60	20.4233	68.3876	76	0	3	103.62	0.00891527
Q8NHV4	NEDD1_HUMAN	Protein NEDD1 OS=Homo sapiens OX=9606 GN=NEDD1 PE=1 SV=1	71921	7.8999	132.791	17	51	35.4545	53.5555	99	0	5	90.3162	0.00889324
Q9Y2Y9	KLF13_HUMAN	Krueppel-like factor 13 OS=Homo sapiens OX=9606 GN=KLF13 PE=1 SV=1	31160	9.8628	132.646	9	27	29.1667	73.3123	44	0	0	100.274	0.00880289
P22557	HEM0_HUMAN	5-aminolevulinate synthase, erythroid-specific, mitochondrial OS=Homo sapiens OX=9606 GN=ALAS2 PE=1 SV=2	64591	8.0229	132.349	8	44	27.0869	50.305	41	0	1	105.872	0.00817904
Q9Y2I1	NISCH_HUMAN	Nischarin OS=Homo sapiens OX=9606 GN=NISCH PE=1 SV=3	166523	4.8691	132.315	24	89	30.5851	88.3259	136	0	6	105.647	0.00867494
P78536	ADA17_HUMAN	Disintegrin and metalloproteinase domain-containing protein 17 OS=Homo sapiens OX=9606 GN=ADAM17 PE=1 SV=1	92961	5.3804	132.232	14	61	25.9709	64.1277	70	0	2	97.7184	0.00979751
O00410	IPO5_HUMAN	Importin-5 OS=Homo sapiens OX=9606 GN=IPO5 PE=1 SV=4	123549	4.645	132.196	38	78	45.3965	41.495	214	0	24	97.0699	0.00840411
Q70EL4	UBP43_HUMAN	Ubiquitin carboxyl-terminal hydrolase 43 OS=Homo sapiens OX=9606 GN=USP43 PE=1 SV=2	122732	9.394	132.168	28	79	31.8789	67.0111	148	0	0	102.584	0.0097338
O14709	ZN197_HUMAN	Zinc finger protein 197 OS=Homo sapiens OX=9606 GN=ZNF197 PE=2 SV=1	118770	8.5283	132.084	17	72	20.7969	64.0352	73	0	3	104.986	0.00721315
Q70EL1	UBP54_HUMAN	Inactive ubiquitin carboxyl-terminal hydrolase 54 OS=Homo sapiens OX=9606 GN=USP54 PE=1 SV=4	187270	6.8657	132.006	46	132	39.4299	71.5115	246	0	9	105.496	0.00834196
Q8TF17	S3TC2_HUMAN	SH3 domain and tetratricopeptide repeat-containing protein 2 OS=Homo sapiens OX=9606 GN=SH3TC2 PE=2 SV=2	144684	5.915	131.872	29	104	36.1025	66.8017	129	0	6	98.3301	0.00910228
Q9UHL9	GT2D1_HUMAN	General transcription factor II-I repeat domain-containing protein 1 OS=Homo sapiens OX=9606 GN=GTF2IRD1 PE=1 SV=1	105990	6.4351	131.603	22	91	33.9937	77.8054	117	0	4	99.6936	0.00860071
O95292	VAPB_HUMAN	Vesicle-associated membrane protein-associated protein B/C OS=Homo sapiens OX=9606 GN=VAPB PE=1 SV=3	27211	7.1206	131.515	6	19	22.2222	112.232	28	0	0	110.087	0.0066656
Q9BQL6	FERM1_HUMAN	Fermitin family homolog 1 OS=Homo sapiens OX=9606 GN=FERMT1 PE=1 SV=1	77387	5.8491	131.472	18	44	41.8021	73.0885	100	0	4	96.7283	0.00948716
Q7Z4V5	HDGR2_HUMAN	Hepatoma-derived growth factor-related protein 2 OS=Homo sapiens OX=9606 GN=HDGFL2 PE=1 SV=1	74272	7.3652	131.42	21	66	26.5276	56.6308	160	0	0	92.3618	0.00963618
O94892	ZN432_HUMAN	Zinc finger protein 432 OS=Homo sapiens OX=9606 GN=ZNF432 PE=1 SV=1	74787	8.7363	131.299	16	44	30.0613	78.6143	74	0	5	116.287	0.009182
O43520	AT8B1_HUMAN	Phospholipid-transporting ATPase IC OS=Homo sapiens OX=9606 GN=ATP8B1 PE=1 SV=3	143603	6.7603	131.28	22	86	25.02	72.2348	132	0	7	105.385	0.00922857
Q8TCN5	ZN507_HUMAN	Zinc finger protein 507 OS=Homo sapiens OX=9606 GN=ZNF507 PE=1 SV=2	105700	5.3613	131.225	17	73	31.1647	67.584	102	0	4	91.749	0.0108967
Q8TF76	HASP_HUMAN	Serine/threonine-protein kinase haspin OS=Homo sapiens OX=9606 GN=HASPIN PE=1 SV=3	88439	9.4028	131.206	23	65	43.1078	75.795	95	0	1	111.338	0.00880651
Q92545	TM131_HUMAN	Transmembrane protein 131 OS=Homo sapiens OX=9606 GN=TMEM131 PE=1 SV=3	205009	8.7437	131.196	35	105	31.5454	69.8911	192	0	8	108.002	0.00962397
Q96JG8	MAGD4_HUMAN	Melanoma-associated antigen D4 OS=Homo sapiens OX=9606 GN=MAGED4 PE=1 SV=3	81327	6.3325	131.185	14	54	19.7031	49.7054	100	0	5	100.811	0.00859133
P51532	SMCA4_HUMAN	Transcription activator BRG1 OS=Homo sapiens OX=9606 GN=SMARCA4 PE=1 SV=2	184529	7.7856	130.867	38	103	44.0194	75.2887	221	0	5	111.901	0.00873053
Q8N554	ZN276_HUMAN	Zinc finger protein 276 OS=Homo sapiens OX=9606 GN=ZNF276 PE=1 SV=4	67176	8.4536	130.76	11	50	28.013	61.5041	71	0	2	95.2726	0.00914039
Q9H3S7	PTN23_HUMAN	Tyrosine-protein phosphatase non-receptor type 23 OS=Homo sapiens OX=9606 GN=PTPN23 PE=1 SV=1	178860	6.4482	130.689	28	111	28.7897	58.1629	160	0	7	104.205	0.00812017
P55210	CASP7_HUMAN	Caspase-7 OS=Homo sapiens OX=9606 GN=CASP7 PE=1 SV=1	34254	5.647	130.684	7	28	37.6238	59.9751	38	0	2	114.782	0.00887548
O15197	EPHB6_HUMAN	Ephrin type-B receptor 6 OS=Homo sapiens OX=9606 GN=EPHB6 PE=1 SV=4	110630	6.1816	130.619	20	68	24.094	82.3043	67	0	7	106.114	0.00916239
Q7Z570	Z804A_HUMAN	Zinc finger protein 804A OS=Homo sapiens OX=9606 GN=ZNF804A PE=2 SV=3	136801	7.8032	130.618	20	94	31.5964	72.2895	98	0	5	111.673	0.00921871
Q92620	PRP16_HUMAN	Pre-mRNA-splicing factor ATP-dependent RNA helicase PRP16 OS=Homo sapiens OX=9606 GN=DHX38 PE=1 SV=2	140414	6.085	130.51	45	119	46.5363	62.2404	230	0	14	103.715	0.00849285
O60610	DIAP1_HUMAN	Protein diaphanous homolog 1 OS=Homo sapiens OX=9606 GN=DIAPH1 PE=1 SV=2	141257	5.1357	130.505	26	99	31.8396	74.4925	121	0	8	100.372	0.00833393
Q8N201	INT1_HUMAN	Integrator complex subunit 1 OS=Homo sapiens OX=9606 GN=INTS1 PE=1 SV=2	244140	5.7041	130.413	54	170	37.7626	80.254	235	0	12	108.764	0.00942028
P20936	RASA1_HUMAN	Ras GTPase-activating protein 1 OS=Homo sapiens OX=9606 GN=RASA1 PE=1 SV=1	116329	6.085	130.375	16	79	34.384	61.1409	81	0	5	107.222	0.00907965
Q9UKL3	C8AP2_HUMAN	CASP8-associated protein 2 OS=Homo sapiens OX=9606 GN=CASP8AP2 PE=1 SV=1	222518	6.1201	130.236	41	165	32.5429	68.3411	240	0	12	104.559	0.0093388
P29374	ARI4A_HUMAN	AT-rich interactive domain-containing protein 4A OS=Homo sapiens OX=9606 GN=ARID4A PE=1 SV=3	142663	4.834	130.078	34	113	30.3103	80.164	139	0	12	107.326	0.00976998
Q6XZF7	DNMBP_HUMAN	Dynamin-binding protein OS=Homo sapiens OX=9606 GN=DNMBP PE=1 SV=1	177235	5.0962	129.964	35	127	32.4033	74.6359	171	0	12	103.973	0.00911116
Q8TCY9	URGCP_HUMAN	Up-regulator of cell proliferation OS=Homo sapiens OX=9606 GN=URGCP PE=1 SV=2	104921	5.9692	129.897	26	78	41.783	60.6335	151	0	8	105.856	0.00897472
Q9C0H5	RHG39_HUMAN	Rho GTPase-activating protein 39 OS=Homo sapiens OX=9606 GN=ARHGAP39 PE=1 SV=2	121209	7.2246	129.815	17	98	27.2391	66.5474	97	0	3	107.243	0.00974983
Q13574	DGKZ_HUMAN	Diacylglycerol kinase zeta OS=Homo sapiens OX=9606 GN=DGKZ PE=1 SV=4	103915	7.9087	129.65	24	64	32.7586	53.7366	152	0	3	93.8409	0.0091764
Q8N4X5	AF1L2_HUMAN	Actin filament-associated protein 1-like 2 OS=Homo sapiens OX=9606 GN=AFAP1L2 PE=1 SV=1	91243	5.0391	129.482	17	63	30.0734	73.8369	107	0	1	98.2522	0.00803946
Q9UIQ6	LCAP_HUMAN	Leucyl-cystinyl aminopeptidase OS=Homo sapiens OX=9606 GN=LNPEP PE=1 SV=3	117274	5.3862	129.341	22	72	28.1951	63.8419	145	0	5	101.767	0.0093243
Q8WWQ0	PHIP_HUMAN	PH-interacting protein OS=Homo sapiens OX=9606 GN=PHIP PE=1 SV=2	206558	8.9985	129.332	37	136	30.2581	67.8675	256	0	7	110.052	0.0105972
Q5BKY9	F133B_HUMAN	Protein FAM133B OS=Homo sapiens OX=9606 GN=FAM133B PE=1 SV=1	28367	10.4912	129.329	9	19	34.8178	29.3664	37	0	3	82.9602	0.00815641
Q9NR20	DYRK4_HUMAN	Dual specificity tyrosine-phosphorylation-regulated kinase 4 OS=Homo sapiens OX=9606 GN=DYRK4 PE=1 SV=2	59570	9.1216	129.313	8	47	19.0385	80.7115	62	0	1	94.0996	0.0101914
Q96NW7	LRRC7_HUMAN	Leucine-rich repeat-containing protein 7 OS=Homo sapiens OX=9606 GN=LRRC7 PE=1 SV=1	172472	6.353	129.309	39	112	35.5238	85.6863	225	0	7	106.789	0.00893398
Q9BW19	KIFC1_HUMAN	Kinesin-like protein KIFC1 OS=Homo sapiens OX=9606 GN=KIFC1 PE=1 SV=2	73702	9.2285	129.011	13	63	30.4606	33.1177	73	0	2	87.2639	0.00798871
O43156	TTI1_HUMAN	TELO2-interacting protein 1 homolog OS=Homo sapiens OX=9606 GN=TTI1 PE=1 SV=3	121991	5.5591	128.537	23	64	30.9458	87.3811	114	0	4	107.695	0.00895161
Q8WXR4	MYO3B_HUMAN	Myosin-IIIb OS=Homo sapiens OX=9606 GN=MYO3B PE=2 SV=4	151733	8.0508	128.494	25	93	22.9679	41.3941	122	0	7	94.1815	0.00930455
Q9H161	ALX4_HUMAN	Homeobox protein aristaless-like 4 OS=Homo sapiens OX=9606 GN=ALX4 PE=1 SV=2	44213	8.3496	128.477	8	28	27.9805	38.9215	45	0	1	87.6823	0.0109747
P50990	TCPQ_HUMAN	T-complex protein 1 subunit theta OS=Homo sapiens OX=9606 GN=CCT8 PE=1 SV=4	59582	5.272	128.438	14	52	41.2409	42.563	89	0	3	102.964	0.0083316
O43295	SRGP3_HUMAN	SLIT-ROBO Rho GTPase-activating protein 3 OS=Homo sapiens OX=9606 GN=SRGAP3 PE=1 SV=3	124425	6.2227	128.364	43	92	49.1356	71.7744	204	0	15	96.7056	0.00915193
Q7Z3C6	ATG9A_HUMAN	Autophagy-related protein 9A OS=Homo sapiens OX=9606 GN=ATG9A PE=1 SV=3	94387	6.1904	128.341	15	59	37.6639	29.9906	72	0	4	98.6161	0.007847
Q9P202	WHRN_HUMAN	Whirlin OS=Homo sapiens OX=9606 GN=WHRN PE=1 SV=4	96499	8.8389	128.331	22	66	31.6428	74.4392	95	0	3	98.8975	0.00866026
Q8IWU6	SULF1_HUMAN	Extracellular sulfatase Sulf-1 OS=Homo sapiens OX=9606 GN=SULF1 PE=1 SV=1	100962	9.2563	128.214	14	60	23.5362	91.6717	66	0	2	110.773	0.00889305
Q68E01	INT3_HUMAN	Integrator complex subunit 3 OS=Homo sapiens OX=9606 GN=INTS3 PE=1 SV=1	117993	5.4243	128.151	29	79	45.9252	63.7185	184	0	15	103.623	0.0102377
Q8TDD1	DDX54_HUMAN	ATP-dependent RNA helicase DDX54 OS=Homo sapiens OX=9606 GN=DDX54 PE=1 SV=2	98534	10.4429	127.916	24	68	29.0579	67.7339	110	0	1	113.875	0.00797744
Q02809	PLOD1_HUMAN	Procollagen-lysine,2-oxoglutarate 5-dioxygenase 1 OS=Homo sapiens OX=9606 GN=PLOD1 PE=1 SV=2	83497	6.4761	127.753	17	59	28.3356	23.5719	76	0	1	102.916	0.0105657
Q9UIF9	BAZ2A_HUMAN	Bromodomain adjacent to zinc finger domain protein 2A OS=Homo sapiens OX=9606 GN=BAZ2A PE=1 SV=4	211063	6.1875	127.698	27	107	22.2047	78.096	140	0	3	103.616	0.00886677
P62258	1433E_HUMAN	14-3-3 protein epsilon OS=Homo sapiens OX=9606 GN=YWHAE PE=1 SV=1	29155	4.4355	127.661	11	29	58.0392	36.2888	39	0	2	101.489	0.00908092
Q9UKK3	PARP4_HUMAN	Protein mono-ADP-ribosyltransferase PARP4 OS=Homo sapiens OX=9606 GN=PARP4 PE=1 SV=3	192471	5.3101	127.461	25	119	25.464	66.5946	140	0	9	97.7012	0.00802473
Q9NWT6	HIF1N_HUMAN	Hypoxia-inducible factor 1-alpha inhibitor OS=Homo sapiens OX=9606 GN=HIF1AN PE=1 SV=2	40259	5.2559	127.445	10	23	55.8739	49.2086	58	0	3	106.043	0.00817115
Q9BX63	FANCJ_HUMAN	Fanconi anemia group J protein OS=Homo sapiens OX=9606 GN=BRIP1 PE=1 SV=2	140778	6.4761	127.257	21	115	21.6974	55.3255	87	0	6	100.706	0.00904625
Q8TER5	ARH40_HUMAN	Rho guanine nucleotide exchange factor 40 OS=Homo sapiens OX=9606 GN=ARHGEF40 PE=1 SV=3	164554	5.7393	127.162	30	109	25.7406	103.135	120	0	3	121.749	0.00869831
Q96Q42	ALS2_HUMAN	Alsin OS=Homo sapiens OX=9606 GN=ALS2 PE=1 SV=2	183516	5.8286	127.146	32	119	35.1841	64.9371	148	0	9	113.189	0.00842526
Q8N9T8	KRI1_HUMAN	Protein KRI1 homolog OS=Homo sapiens OX=9606 GN=KRI1 PE=1 SV=3	82547	4.8721	126.945	17	55	21.4794	63.5398	100	0	1	102.198	0.00900171
Q6PL18	ATAD2_HUMAN	ATPase family AAA domain-containing protein 2 OS=Homo sapiens OX=9606 GN=ATAD2 PE=1 SV=1	158455	5.8828	126.39	34	116	22.9496	62.1566	127	0	0	119.044	0.00900574
Q9NVU7	SDA1_HUMAN	Protein SDA1 homolog OS=Homo sapiens OX=9606 GN=SDAD1 PE=1 SV=3	79820	9.6211	126.308	14	61	36.6812	83.0187	77	0	3	98.4972	0.00869281
P24928	RPB1_HUMAN	DNA-directed RNA polymerase II subunit RPB1 OS=Homo sapiens OX=9606 GN=POLR2A PE=1 SV=2	217037	6.9917	126.197	47	132	29.0355	57.5816	235	0	12	101.46	0.00918385
Q5M775	CYTSB_HUMAN	Cytospin-B OS=Homo sapiens OX=9606 GN=SPECC1 PE=1 SV=1	118512	6.2622	125.951	23	91	24.3446	74.5268	134	0	4	94.9523	0.00868137
Q96RP7	G3ST4_HUMAN	Galactose-3-O-sulfotransferase 4 OS=Homo sapiens OX=9606 GN=GAL3ST4 PE=1 SV=1	54132	10.5015	125.769	9	37	19.7531	84.1581	27	0	1	129.791	0.0091063
Q13042	CDC16_HUMAN	Cell division cycle protein 16 homolog OS=Homo sapiens OX=9606 GN=CDC16 PE=1 SV=2	71609	5.458	125.757	23	45	45.1613	33.1389	119	0	11	99.8694	0.00886097
O75943	RAD17_HUMAN	Cell cycle checkpoint protein RAD17 OS=Homo sapiens OX=9606 GN=RAD17 PE=1 SV=2	77006	6.6431	125.508	11	48	35.6828	55.7472	60	0	2	110.133	0.00813567
O00358	FOXE1_HUMAN	Forkhead box protein E1 OS=Homo sapiens OX=9606 GN=FOXE1 PE=1 SV=3	38052	9.7427	125.414	6	16	46.6488	27.6077	48	0	1	86.9258	0.0102133
Q12860	CNTN1_HUMAN	Contactin-1 OS=Homo sapiens OX=9606 GN=CNTN1 PE=1 SV=1	113249	5.5137	125.408	25	71	35.4617	86.4846	101	0	1	107.245	0.00944351
Q6ZN16	M3K15_HUMAN	Mitogen-activated protein kinase kinase kinase 15 OS=Homo sapiens OX=9606 GN=MAP3K15 PE=1 SV=2	147344	5.291	125.389	21	113	31.5308	40.2807	114	0	5	110.157	0.00825055
Q147X3	NAA30_HUMAN	N-alpha-acetyltransferase 30 OS=Homo sapiens OX=9606 GN=NAA30 PE=1 SV=1	39294	5.2266	125.386	13	23	34.8066	61.802	55	0	1	110.784	0.0078112
Q05209	PTN12_HUMAN	Tyrosine-protein phosphatase non-receptor type 12 OS=Homo sapiens OX=9606 GN=PTPN12 PE=1 SV=3	88051	5.2734	125.36	13	64	28.0769	59.406	78	0	1	101.044	0.0110491
Q8IY33	MILK2_HUMAN	MICAL-like protein 2 OS=Homo sapiens OX=9606 GN=MICALL2 PE=1 SV=1	97442	9.9463	125.258	18	77	25.5531	88.7707	77	0	3	101.197	0.00998918
P38935	SMBP2_HUMAN	DNA-binding protein SMUBP-2 OS=Homo sapiens OX=9606 GN=IGHMBP2 PE=1 SV=3	109082	9.1816	124.843	25	87	33.3333	74.6035	131	0	0	99.5399	0.00809843
O95503	CBX6_HUMAN	Chromobox protein homolog 6 OS=Homo sapiens OX=9606 GN=CBX6 PE=1 SV=1	43871	10.4531	124.826	12	30	45.1456	63.1675	91	0	1	102.659	0.00978342
Q8TEW0	PARD3_HUMAN	Partitioning defective 3 homolog OS=Homo sapiens OX=9606 GN=PARD3 PE=1 SV=2	151330	7.4385	124.81	29	118	22.6401	85.5341	148	0	5	108.416	0.0083599
P18084	ITB5_HUMAN	Integrin beta-5 OS=Homo sapiens OX=9606 GN=ITGB5 PE=1 SV=1	87996	5.6455	124.523	17	70	30.7885	52.0821	88	0	3	110.075	0.00904789
O43615	TIM44_HUMAN	Mitochondrial import inner membrane translocase subunit TIM44 OS=Homo sapiens OX=9606 GN=TIMM44 PE=1 SV=2	51323	8.4346	124.469	11	47	34.9558	62.6744	64	0	3	94.4104	0.0105774
Q15746	MYLK_HUMAN	Myosin light chain kinase, smooth muscle OS=Homo sapiens OX=9606 GN=MYLK PE=1 SV=4	210581	5.7671	124.354	33	138	26.2278	88.8107	155	0	6	101.64	0.00918709
Q92835	SHIP1_HUMAN	Phosphatidylinositol 3,4,5-trisphosphate 5-phosphatase 1 OS=Homo sapiens OX=9606 GN=INPP5D PE=1 SV=2	133209	7.3213	124.345	24	100	34.1463	70.394	105	0	2	119.066	0.0085867
P55017	S12A3_HUMAN	Solute carrier family 12 member 3 OS=Homo sapiens OX=9606 GN=SLC12A3 PE=1 SV=3	113066	7.7461	124.196	21	57	44.4662	83.7734	108	0	4	104.844	0.00945333
Q96H55	MYO19_HUMAN	Unconventional myosin-XIX OS=Homo sapiens OX=9606 GN=MYO19 PE=1 SV=2	109065	7.4956	123.714	12	64	23.0928	53.4483	39	0	1	114.089	0.00826482
Q6TDU7	DNAI7_HUMAN	Dynein axonemal intermediate chain 7 OS=Homo sapiens OX=9606 GN=DNAI7 PE=1 SV=2	83107	5.0537	123.63	21	59	41.4804	28.21	92	0	7	98.2708	0.00882388
Q5VYS8	TUT7_HUMAN	Terminal uridylyltransferase 7 OS=Homo sapiens OX=9606 GN=TUT7 PE=1 SV=1	171120	6.3838	123.538	37	147	30.5017	53.445	202	0	7	96.3039	0.0101405
O15528	CP27B_HUMAN	25-hydroxyvitamin D-1 alpha hydroxylase, mitochondrial OS=Homo sapiens OX=9606 GN=CYP27B1 PE=1 SV=1	56468	9.3179	123.335	14	43	29.5276	89.814	65	0	2	108.655	0.00830003
Q14BN4	SLMAP_HUMAN	Sarcolemmal membrane-associated protein OS=Homo sapiens OX=9606 GN=SLMAP PE=1 SV=1	95139	5.1973	123.293	26	102	29.5894	67.31	114	0	4	107.393	0.0088708
Q9H8M9	EVA1A_HUMAN	Protein eva-1 homolog A OS=Homo sapiens OX=9606 GN=EVA1A PE=1 SV=1	17458	6.5112	123.158	4	10	54.6053	32.2352	24	0	1	116.641	0.0108744
Q86UZ6	ZBT46_HUMAN	Zinc finger and BTB domain-containing protein 46 OS=Homo sapiens OX=9606 GN=ZBTB46 PE=1 SV=2	64043	5.4639	122.686	17	47	57.0458	70.6076	73	0	1	110.5	0.00943568
Q13049	TRI32_HUMAN	E3 ubiquitin-protein ligase TRIM32 OS=Homo sapiens OX=9606 GN=TRIM32 PE=1 SV=2	71942	6.5698	122.668	8	57	18.0704	69.8487	34	0	2	107.28	0.00896098
Q7Z7M9	GALT5_HUMAN	Polypeptide N-acetylgalactosaminyltransferase 5 OS=Homo sapiens OX=9606 GN=GALNT5 PE=1 SV=1	106199	9.8423	122.667	16	79	21.0638	68.7577	46	0	3	103.78	0.00894851
Q16531	DDB1_HUMAN	DNA damage-binding protein 1 OS=Homo sapiens OX=9606 GN=DDB1 PE=1 SV=1	126887	4.9731	122.616	19	84	35.8772	68.7714	89	0	6	94.8084	0.00883483
Q9H3S1	SEM4A_HUMAN	Semaphorin-4A OS=Homo sapiens OX=9606 GN=SEMA4A PE=1 SV=2	83520	6.3838	122.424	13	43	30.092	45.0626	97	0	4	89.7669	0.00928985
Q93009	UBP7_HUMAN	Ubiquitin carboxyl-terminal hydrolase 7 OS=Homo sapiens OX=9606 GN=USP7 PE=1 SV=2	128220	5.1987	122.423	32	98	27.677	48.6239	165	0	9	115.208	0.00898346
P41240	CSK_HUMAN	Tyrosine-protein kinase CSK OS=Homo sapiens OX=9606 GN=CSK PE=1 SV=1	50671	6.6431	122.413	11	39	30	76.869	52	0	1	117.988	0.00866182
Q00610	CLH1_HUMAN	Clathrin heavy chain 1 OS=Homo sapiens OX=9606 GN=CLTC PE=1 SV=5	191491	5.3525	122.044	33	133	28.2388	59.2584	191	0	13	102.262	0.00913635
Q5VTY9	HHAT_HUMAN	Protein-cysteine N-palmitoyltransferase HHAT OS=Homo sapiens OX=9606 GN=HHAT PE=1 SV=1	57274	6.9229	121.921	7	28	48.8844	35.1502	31	0	2	107.721	0.00823376
Q9UK32	KS6A6_HUMAN	Ribosomal protein S6 kinase alpha-6 OS=Homo sapiens OX=9606 GN=RPS6KA6 PE=1 SV=1	83818	5.8901	121.75	18	70	39.8658	59.2952	99	0	7	90.6865	0.00818758
Q7L5Y1	ENOF1_HUMAN	Mitochondrial enolase superfamily member 1 OS=Homo sapiens OX=9606 GN=ENOSF1 PE=1 SV=1	49754	6.0176	121.714	5	39	16.4786	77.8864	15	0	0	127.427	0.0100415
Q6PCE3	PGM2L_HUMAN	Glucose 1,6-bisphosphate synthase OS=Homo sapiens OX=9606 GN=PGM2L1 PE=1 SV=3	70396	6.8042	121.599	14	58	28.9389	76.1271	66	0	4	104.416	0.00917632
Q6ZMV9	KIF6_HUMAN	Kinesin-like protein KIF6 OS=Homo sapiens OX=9606 GN=KIF6 PE=1 SV=3	92511	6.4688	121.518	18	73	21.4988	80.7448	78	0	3	113.354	0.00887687
Q96KN9	CXD4_HUMAN	Gap junction delta-4 protein OS=Homo sapiens OX=9606 GN=GJD4 PE=2 SV=1	40114	9.0249	121.37	11	33	37.027	47.5493	38	0	2	99.7152	0.00884481
P43146	DCC_HUMAN	Netrin receptor DCC OS=Homo sapiens OX=9606 GN=DCC PE=1 SV=2	158356	6.3076	121.337	29	80	31.5826	43.2091	228	0	6	99.3266	0.00909172
P49761	CLK3_HUMAN	Dual specificity protein kinase CLK3 OS=Homo sapiens OX=9606 GN=CLK3 PE=1 SV=3	73469	10.1836	121.205	14	54	25.8621	54.2821	82	0	1	90.6695	0.0103356
Q5K651	SAMD9_HUMAN	Sterile alpha motif domain-containing protein 9 OS=Homo sapiens OX=9606 GN=SAMD9 PE=1 SV=1	184163	7.7051	121.1	33	135	29.7671	65.333	132	0	2	107.625	0.00868702
Q8IX01	SUGP2_HUMAN	SURP and G-patch domain-containing protein 2 OS=Homo sapiens OX=9606 GN=SUGP2 PE=1 SV=2	120131	6.9155	121.069	29	88	35.3974	77.8314	125	0	3	99.6445	0.00827859
O15062	ZBTB5_HUMAN	Zinc finger and BTB domain-containing protein 5 OS=Homo sapiens OX=9606 GN=ZBTB5 PE=1 SV=1	74230	5.7437	120.885	15	35	31.7578	35.8449	116	0	11	103.257	0.00946944
Q9H4L7	SMRCD_HUMAN	SWI/SNF-related matrix-associated actin-dependent regulator of chromatin subfamily A containing DEAD/H box 1 OS=Homo sapiens OX=9606 GN=SMARCAD1 PE=1 SV=2	117327	5.2397	120.844	30	77	31.7739	58.3215	178	0	13	108.662	0.00836758
P20073	ANXA7_HUMAN	Annexin A7 OS=Homo sapiens OX=9606 GN=ANXA7 PE=1 SV=3	52705	5.3525	120.829	6	33	15.5738	85.5255	19	0	1	102.031	0.00793861
Q10570	CPSF1_HUMAN	Cleavage and polyadenylation specificity factor subunit 1 OS=Homo sapiens OX=9606 GN=CPSF1 PE=1 SV=2	160781	5.9575	120.68	35	109	35.4816	69.5811	179	0	10	108.997	0.00908639
Q38SD2	LRRK1_HUMAN	Leucine-rich repeat serine/threonine-protein kinase 1 OS=Homo sapiens OX=9606 GN=LRRK1 PE=1 SV=3	225247	6.2314	120.68	42	143	32.3077	51.4481	207	0	18	97.6564	0.00912646
Q5VT97	SYDE2_HUMAN	Rho GTPase-activating protein SYDE2 OS=Homo sapiens OX=9606 GN=SYDE2 PE=1 SV=2	133145	8.5752	120.659	33	113	34.8409	42.0707	201	0	7	101.732	0.00884607
Q8WXG6	MADD_HUMAN	MAP kinase-activating death domain protein OS=Homo sapiens OX=9606 GN=MADD PE=1 SV=2	183187	5.6382	120.424	47	120	41.8336	66.3175	287	0	18	103.438	0.009333
Q14008	CKAP5_HUMAN	Cytoskeleton-associated protein 5 OS=Homo sapiens OX=9606 GN=CKAP5 PE=1 SV=3	225350	7.6685	120.339	55	178	37.9429	69.0488	266	0	15	102.808	0.0089006
P43034	LIS1_HUMAN	Platelet-activating factor acetylhydrolase IB subunit beta OS=Homo sapiens OX=9606 GN=PAFAH1B1 PE=1 SV=2	46608	7.0151	120.09	10	39	37.0732	74.7228	48	0	3	96.5265	0.00854915
P42694	HELZ_HUMAN	Probable helicase with zinc finger domain OS=Homo sapiens OX=9606 GN=HELZ PE=1 SV=2	218831	7.0151	120.035	37	127	34.552	92.7832	214	0	6	109.127	0.00836797
O75581	LRP6_HUMAN	Low-density lipoprotein receptor-related protein 6 OS=Homo sapiens OX=9606 GN=LRP6 PE=1 SV=2	180313	4.9497	120.019	31	105	30.0062	57.5567	171	0	8	109.445	0.00818251
Q9BT22	ALG1_HUMAN	Chitobiosyldiphosphodolichol beta-mannosyltransferase OS=Homo sapiens OX=9606 GN=ALG1 PE=1 SV=2	52484	6.8247	119.905	10	31	37.2845	24.9992	38	0	4	104.874	0.00768331
Q9NSD4	ZN275_HUMAN	Zinc finger protein 275 OS=Homo sapiens OX=9606 GN=ZNF275 PE=1 SV=2	48411	9.2358	119.614	12	38	29.8368	55.6491	81	0	4	85.9688	0.00890365
Q96A19	C102A_HUMAN	Coiled-coil domain-containing protein 102A OS=Homo sapiens OX=9606 GN=CCDC102A PE=1 SV=2	62558	5.3276	119.538	17	47	40.5455	85.1591	82	0	1	107.01	0.00870117
Q93084	AT2A3_HUMAN	Sarcoplasmic/endoplasmic reticulum calcium ATPase 3 OS=Homo sapiens OX=9606 GN=ATP2A3 PE=1 SV=3	109186	5.2178	119.511	26	66	39.4394	42.752	140	0	9	92.4235	0.00953014
P19174	PLCG1_HUMAN	1-phosphatidylinositol 4,5-bisphosphate phosphodiesterase gamma-1 OS=Homo sapiens OX=9606 GN=PLCG1 PE=1 SV=1	148437	5.647	119.444	31	96	40	76.7002	103	0	11	108.523	0.00861169
Q6UVM3	KCNT2_HUMAN	Potassium channel subfamily T member 2 OS=Homo sapiens OX=9606 GN=KCNT2 PE=1 SV=1	130417	6.9229	119.377	32	83	43.1718	48.7263	180	0	13	95.2291	0.00915923
P49368	TCPG_HUMAN	T-complex protein 1 subunit gamma OS=Homo sapiens OX=9606 GN=CCT3 PE=1 SV=4	60495	6.0586	119.331	11	48	23.3028	77.113	35	0	1	79.1131	0.00807305
Q9UFC0	LRWD1_HUMAN	Leucine-rich repeat and WD repeat-containing protein 1 OS=Homo sapiens OX=9606 GN=LRWD1 PE=1 SV=2	70816	6.854	118.922	6	44	14.0649	102.849	30	0	1	110.477	0.00896328
Q9UIA9	XPO7_HUMAN	Exportin-7 OS=Homo sapiens OX=9606 GN=XPO7 PE=1 SV=3	123827	5.874	118.849	20	73	26.127	76.3157	90	0	7	117.072	0.00909333
O75113	N4BP1_HUMAN	NEDD4-binding protein 1 OS=Homo sapiens OX=9606 GN=N4BP1 PE=1 SV=4	100315	5.0757	118.677	20	80	32.2545	45.969	105	0	4	102.377	0.00920048
Q6IN85	P4R3A_HUMAN	Serine/threonine-protein phosphatase 4 regulatory subunit 3A OS=Homo sapiens OX=9606 GN=PPP4R3A PE=1 SV=1	95307	4.6406	118.675	25	65	45.4982	61.4195	136	0	11	95.0351	0.00847959
Q4ADV7	RIC1_HUMAN	Guanine nucleotide exchange factor subunit RIC1 OS=Homo sapiens OX=9606 GN=RIC1 PE=1 SV=2	159198	5.9209	118.47	49	97	56.5706	59.272	238	0	17	99.4736	0.00909829
O94966	UBP19_HUMAN	Ubiquitin carboxyl-terminal hydrolase 19 OS=Homo sapiens OX=9606 GN=USP19 PE=1 SV=2	145558	5.8418	118.325	23	92	33.308	57.301	109	0	7	89.0636	0.00836752
Q4KMQ1	TPRN_HUMAN	Taperin OS=Homo sapiens OX=9606 GN=TPRN PE=1 SV=2	75509	6.8965	118.111	17	50	42.616	57.2133	78	0	0	97.9293	0.00776949
P52701	MSH6_HUMAN	DNA mismatch repair protein Msh6 OS=Homo sapiens OX=9606 GN=MSH6 PE=1 SV=2	152688	6.4717	118.09	25	98	23.6765	74.9253	133	0	2	105.058	0.00928464
Q5TH69	BIG3_HUMAN	Brefeldin A-inhibited guanine nucleotide-exchange protein 3 OS=Homo sapiens OX=9606 GN=ARFGEF3 PE=1 SV=3	240496	5.439	118.08	49	158	32.7515	61.7223	257	0	9	105.881	0.00876172
P16234	PGFRA_HUMAN	Platelet-derived growth factor receptor alpha OS=Homo sapiens OX=9606 GN=PDGFRA PE=1 SV=1	122591	4.8779	117.989	35	78	44.2608	68.8518	181	0	12	94.1731	0.00914665
Q9H788	SH24A_HUMAN	SH2 domain-containing protein 4A OS=Homo sapiens OX=9606 GN=SH2D4A PE=1 SV=1	52694	8.1709	117.748	12	40	24.6696	63.3652	49	0	1	100.899	0.0092354
Q7LBC6	KDM3B_HUMAN	Lysine-specific demethylase 3B OS=Homo sapiens OX=9606 GN=KDM3B PE=1 SV=2	191460	6.7617	117.604	37	132	35.6048	63.4315	153	0	6	103.872	0.00954365
Q8NFD2	ANKK1_HUMAN	Ankyrin repeat and protein kinase domain-containing protein 1 OS=Homo sapiens OX=9606 GN=ANKK1 PE=1 SV=1	84578	6.6182	117.218	17	52	47.7124	49.7244	89	0	6	113.689	0.00855115
O43299	AP5Z1_HUMAN	AP-5 complex subunit zeta-1 OS=Homo sapiens OX=9606 GN=AP5Z1 PE=1 SV=2	88549	6.5669	117.203	16	60	32.9616	73.4546	59	0	2	97.9545	0.0100904
Q96JB3	HIC2_HUMAN	Hypermethylated in cancer 2 protein OS=Homo sapiens OX=9606 GN=HIC2 PE=1 SV=2	66114	5.9268	117.18	15	38	26.1789	61.2661	103	0	5	108.552	0.00849429
O15355	PPM1G_HUMAN	Protein phosphatase 1G OS=Homo sapiens OX=9606 GN=PPM1G PE=1 SV=1	59234	4.0723	117.084	11	36	34.4322	82.6864	71	0	1	97.0658	0.00852446
Q9BTY7	HGH1_HUMAN	Protein HGH1 homolog OS=Homo sapiens OX=9606 GN=HGH1 PE=1 SV=1	42102	4.5322	117.066	12	36	45.3846	36.252	57	0	3	108.121	0.00757621
O75140	DEPD5_HUMAN	GATOR complex protein DEPDC5 OS=Homo sapiens OX=9606 GN=DEPDC5 PE=1 SV=2	181147	6.2607	116.816	36	115	37.0555	60.4719	199	0	11	107.218	0.00864295
Q9ULI0	ATD2B_HUMAN	ATPase family AAA domain-containing protein 2B OS=Homo sapiens OX=9606 GN=ATAD2B PE=1 SV=3	164811	6.3398	116.76	33	116	33.6077	83.0043	167	0	10	98.815	0.0092746
Q9P244	LRFN1_HUMAN	Leucine-rich repeat and fibronectin type III domain-containing protein 1 OS=Homo sapiens OX=9606 GN=LRFN1 PE=1 SV=2	82266	6.6196	116.672	16	46	32.9442	68.4976	84	0	5	103.739	0.00855161
Q9H3D4	P63_HUMAN	Tumor protein 63 OS=Homo sapiens OX=9606 GN=TP63 PE=1 SV=1	76736	6.1025	116.627	12	47	29.4118	76.3373	41	0	6	108.182	0.00820223
Q8N3E9	PLCD3_HUMAN	1-phosphatidylinositol 4,5-bisphosphate phosphodiesterase delta-3 OS=Homo sapiens OX=9606 GN=PLCD3 PE=1 SV=3	89202	6.5186	116.622	17	57	29.4043	29.8606	80	0	6	92.6155	0.00792523
Q6ZRV2	FA83H_HUMAN	Protein FAM83H OS=Homo sapiens OX=9606 GN=FAM83H PE=1 SV=3	127044	6.5171	116.584	20	90	32.4003	89.2782	58	0	3	114.661	0.00962244
Q9NRK6	ABCBA_HUMAN	ATP-binding cassette sub-family B member 10, mitochondrial OS=Homo sapiens OX=9606 GN=ABCB10 PE=1 SV=2	79098	10.166	116.457	12	52	25.4743	71.3266	62	0	2	94.0374	0.0101219
Q8WWM7	ATX2L_HUMAN	Ataxin-2-like protein OS=Homo sapiens OX=9606 GN=ATXN2L PE=1 SV=2	113303	8.7656	116.13	16	65	28.8372	68.2563	100	0	2	102.127	0.00873842
O75051	PLXA2_HUMAN	Plexin-A2 OS=Homo sapiens OX=9606 GN=PLXNA2 PE=1 SV=4	210968	6.0249	116.104	32	128	29.1447	52.4188	226	0	10	98.0472	0.00887031
O95185	UNC5C_HUMAN	Netrin receptor UNC5C OS=Homo sapiens OX=9606 GN=UNC5C PE=1 SV=2	103079	5.6763	115.81	16	54	24.275	42.6768	100	0	4	91.5392	0.00915804
P52789	HXK2_HUMAN	Hexokinase-2 OS=Homo sapiens OX=9606 GN=HK2 PE=1 SV=2	102313	5.6367	115.77	30	71	46.4558	59.7617	167	0	15	89.9904	0.00941285
Q9Y6R4	M3K4_HUMAN	Mitogen-activated protein kinase kinase kinase 4 OS=Homo sapiens OX=9606 GN=MAP3K4 PE=1 SV=2	181568	5.8843	115.602	37	130	31.592	65.4084	185	0	4	109.463	0.00979272
Q9H1A4	APC1_HUMAN	Anaphase-promoting complex subunit 1 OS=Homo sapiens OX=9606 GN=ANAPC1 PE=1 SV=1	216359	5.8491	115.468	57	135	47.0679	70.6933	349	0	15	108.799	0.00912791
Q9NYZ3	GTSE1_HUMAN	G2 and S phase-expressed protein 1 OS=Homo sapiens OX=9606 GN=GTSE1 PE=1 SV=3	76597	9.8262	115.366	12	58	28.1944	78.3085	70	0	2	93.2453	0.00899169
Q01850	CDR2_HUMAN	Cerebellar degeneration-related protein 2 OS=Homo sapiens OX=9606 GN=CDR2 PE=1 SV=2	51823	4.8237	115.161	7	38	24.2291	22.1634	38	0	2	96.0767	0.011036
P02743	SAMP_HUMAN	Serum amyloid P-component OS=Homo sapiens OX=9606 GN=APCS PE=1 SV=2	25371	6.1025	115.046	9	17	55.157	109.828	38	0	1	107.877	0.00770304
Q2M389	WASC4_HUMAN	WASH complex subunit 4 OS=Homo sapiens OX=9606 GN=WASHC4 PE=1 SV=2	136316	7.084	115.042	31	100	29.7528	83.1577	127	0	5	108.523	0.00788897
Q13464	ROCK1_HUMAN	Rho-associated protein kinase 1 OS=Homo sapiens OX=9606 GN=ROCK1 PE=1 SV=1	158074	5.5488	115.019	42	144	30.5022	53.8539	230	0	12	89.1665	0.00888041
Q9P2Y4	ZN219_HUMAN	Zinc finger protein 219 OS=Homo sapiens OX=9606 GN=ZNF219 PE=1 SV=2	76829	9.6123	114.966	16	46	41.9668	74.6218	130	0	2	91.4068	0.00922727
Q6PCB5	RSBNL_HUMAN	Lysine-specific demethylase RSBN1L OS=Homo sapiens OX=9606 GN=RSBN1L PE=1 SV=2	94810	9.0425	114.886	18	76	29.3144	68.8882	132	0	2	99.6078	0.00926753
Q9UP95	S12A4_HUMAN	Solute carrier family 12 member 4 OS=Homo sapiens OX=9606 GN=SLC12A4 PE=1 SV=2	120571	5.9912	114.748	29	76	47.6498	67.7191	129	0	7	113.174	0.00908672
P28340	DPOD1_HUMAN	DNA polymerase delta catalytic subunit OS=Homo sapiens OX=9606 GN=POLD1 PE=1 SV=2	123552	6.6182	114.744	33	104	39.6567	46.9696	171	0	6	100.641	0.00845312
Q9NXG0	CNTLN_HUMAN	Centlein OS=Homo sapiens OX=9606 GN=CNTLN PE=1 SV=6	161471	8.2383	114.721	30	163	27.758	88.4548	104	0	4	101.303	0.00883085
Q7Z3B3	KANL1_HUMAN	KAT8 regulatory NSL complex subunit 1 OS=Homo sapiens OX=9606 GN=KANSL1 PE=1 SV=2	120950	8.9722	114.551	24	78	26.6968	48.9795	130	0	4	89.0926	0.00856068
Q8IWA4	MFN1_HUMAN	Mitofusin-1 OS=Homo sapiens OX=9606 GN=MFN1 PE=1 SV=3	84106	5.8887	114.47	10	61	22.1323	87.2156	35	0	1	114.035	0.00860373
P08183	MDR1_HUMAN	ATP-dependent translocase ABCB1 OS=Homo sapiens OX=9606 GN=ABCB1 PE=1 SV=3	141389	9.2783	114.468	35	89	43.5938	44.8956	237	0	11	102.806	0.00964981
Q9Y5P4	CERT_HUMAN	Ceramide transfer protein OS=Homo sapiens OX=9606 GN=CERT1 PE=1 SV=1	70790	5.1445	114.245	11	56	27.4038	55.7454	100	0	5	87.6006	0.0104578
P14210	HGF_HUMAN	Hepatocyte growth factor OS=Homo sapiens OX=9606 GN=HGF PE=1 SV=2	83079	7.73	114.137	17	54	37.0879	101.813	74	0	5	116.333	0.00885287
P54578	UBP14_HUMAN	Ubiquitin carboxyl-terminal hydrolase 14 OS=Homo sapiens OX=9606 GN=USP14 PE=1 SV=3	56033	5.0142	114.003	17	40	50.2024	66.6162	83	0	8	111.34	0.00876203
Q99676	ZN184_HUMAN	Zinc finger protein 184 OS=Homo sapiens OX=9606 GN=ZNF184 PE=1 SV=4	86119	7.9292	113.83	7	57	19.0413	80.9694	30	0	1	109.356	0.00831717
Q9NQR1	KMT5A_HUMAN	N-lysine methyltransferase KMT5A OS=Homo sapiens OX=9606 GN=KMT5A PE=1 SV=3	42863	10.0005	113.763	12	33	38.9313	78.9782	55	0	2	123.947	0.00824743
Q2TAM9	TUSC1_HUMAN	Tumor suppressor candidate gene 1 protein OS=Homo sapiens OX=9606 GN=TUSC1 PE=1 SV=3	23375	11.5811	113.538	6	18	20.283	23.4916	18	0	0	102.68	0.00783492
O43166	SI1L1_HUMAN	Signal-induced proliferation-associated 1-like protein 1 OS=Homo sapiens OX=9606 GN=SIPA1L1 PE=1 SV=4	199903	8.1343	113.526	44	144	30.3215	78.9382	221	0	9	103.268	0.00949357
O75044	SRGP2_HUMAN	SLIT-ROBO Rho GTPase-activating protein 2 OS=Homo sapiens OX=9606 GN=SRGAP2 PE=1 SV=3	120794	6.2358	113.521	21	78	40.3361	39.7369	108	0	7	94.3586	0.00834824
Q9NRR5	UBQL4_HUMAN	Ubiquilin-4 OS=Homo sapiens OX=9606 GN=UBQLN4 PE=1 SV=2	63812	4.96	113.433	16	34	48.2529	69.6529	62	0	7	108.468	0.00913562
Q9Y2H5	PKHA6_HUMAN	Pleckstrin homology domain-containing family A member 6 OS=Homo sapiens OX=9606 GN=PLEKHA6 PE=1 SV=4	117056	9.3574	113.286	20	87	26.7176	75.9847	96	0	2	105.859	0.00776214
Q9NZN8	CNOT2_HUMAN	CCR4-NOT transcription complex subunit 2 OS=Homo sapiens OX=9606 GN=CNOT2 PE=1 SV=1	59699	7.4707	113.242	16	37	50	43.1579	86	0	10	92.317	0.00793118
O95602	RPA1_HUMAN	DNA-directed RNA polymerase I subunit RPA1 OS=Homo sapiens OX=9606 GN=POLR1A PE=1 SV=2	194686	6.5977	113.171	51	134	41.7442	73.0744	259	0	12	106.363	0.00899984
P16066	ANPRA_HUMAN	Atrial natriuretic peptide receptor 1 OS=Homo sapiens OX=9606 GN=NPR1 PE=1 SV=1	118844	6.1772	113.02	15	74	27.7097	90.0706	94	0	4	97.731	0.00799529
Q86VP6	CAND1_HUMAN	Cullin-associated NEDD8-dissociated protein 1 OS=Homo sapiens OX=9606 GN=CAND1 PE=1 SV=2	136288	5.4067	112.862	36	98	43.4959	39.6026	168	0	15	102.546	0.00911414
Q13451	FKBP5_HUMAN	Peptidyl-prolyl cis-trans isomerase FKBP5 OS=Homo sapiens OX=9606 GN=FKBP5 PE=1 SV=2	51179	5.5825	112.708	10	45	14.6608	83.8465	54	0	1	95.7958	0.00833131
Q13310	PABP4_HUMAN	Polyadenylate-binding protein 4 OS=Homo sapiens OX=9606 GN=PABPC4 PE=1 SV=1	70738	9.5713	112.603	11	47	21.2733	55.8223	52	0	3	106.195	0.00866688
Q9UM73	ALK_HUMAN	ALK tyrosine kinase receptor OS=Homo sapiens OX=9606 GN=ALK PE=1 SV=3	176328	6.6504	112.556	45	105	52.2222	47.9912	288	0	18	101.823	0.00984344
Q12882	DPYD_HUMAN	Dihydropyrimidine dehydrogenase [NADP(+)] OS=Homo sapiens OX=9606 GN=DPYD PE=1 SV=2	111329	6.7178	112.32	25	83	44.1951	81.3139	110	0	13	108.626	0.00809578
Q9Y6F6	IRAG1_HUMAN	Inositol 1,4,5-triphosphate receptor associated 1 OS=Homo sapiens OX=9606 GN=IRAG1 PE=1 SV=4	97896	5.3379	112.097	24	69	36.8363	86.9678	89	0	3	115.304	0.00857654
Q7Z5K2	WAPL_HUMAN	Wings apart-like protein homolog OS=Homo sapiens OX=9606 GN=WAPL PE=1 SV=1	132862	5.1123	112.069	25	101	22.437	78.7195	83	0	2	108.827	0.00805163
Q9NQZ2	SAS10_HUMAN	Something about silencing protein 10 OS=Homo sapiens OX=9606 GN=UTP3 PE=1 SV=1	54525	5.3335	111.919	13	25	25.8873	70.7882	74	0	0	104.211	0.00898753
P54278	PMS2_HUMAN	Mismatch repair endonuclease PMS2 OS=Homo sapiens OX=9606 GN=PMS2 PE=1 SV=2	95736	6.4014	111.917	18	67	29.6984	77.5103	104	0	3	108.116	0.0089077
Q8WXI2	CNKR2_HUMAN	Connector enhancer of kinase suppressor of ras 2 OS=Homo sapiens OX=9606 GN=CNKSR2 PE=1 SV=1	117460	6.3267	111.8	29	75	36.1702	70.4371	150	0	5	97.6458	0.00881828
O15372	EIF3H_HUMAN	Eukaryotic translation initiation factor 3 subunit H OS=Homo sapiens OX=9606 GN=EIF3H PE=1 SV=1	39905	6.0835	111.782	12	28	50.2841	37.3175	63	0	4	123.853	0.00865568
Q8NB49	AT11C_HUMAN	Phospholipid-transporting ATPase IG OS=Homo sapiens OX=9606 GN=ATP11C PE=1 SV=3	129394	6.2212	111.461	27	69	26.9435	61.9389	116	0	12	100.131	0.00838731
P00390	GSHR_HUMAN	Glutathione reductase, mitochondrial OS=Homo sapiens OX=9606 GN=GSR PE=1 SV=2	56220	8.5386	111.36	13	35	44.0613	65.3562	64	0	4	105.179	0.00820118
P08237	PFKAM_HUMAN	ATP-dependent 6-phosphofructokinase, muscle type OS=Homo sapiens OX=9606 GN=PFKM PE=1 SV=2	85128	7.8926	110.946	16	54	29.8718	73.2495	77	0	7	98.314	0.00866224
P43246	MSH2_HUMAN	DNA mismatch repair protein Msh2 OS=Homo sapiens OX=9606 GN=MSH2 PE=1 SV=1	104676	5.4478	110.787	11	66	21.1991	101.658	48	0	3	114.912	0.0100295
P40763	STAT3_HUMAN	Signal transducer and activator of transcription 3 OS=Homo sapiens OX=9606 GN=STAT3 PE=1 SV=2	88011	5.8799	110.787	9	58	25.5844	47.3325	49	0	3	100.282	0.0103476
Q16539	MK14_HUMAN	Mitogen-activated protein kinase 14 OS=Homo sapiens OX=9606 GN=MAPK14 PE=1 SV=3	41267	5.3862	110.727	11	27	52.2222	68.7397	61	0	4	108.834	0.00794654
Q9NRR4	RNC_HUMAN	Ribonuclease 3 OS=Homo sapiens OX=9606 GN=DROSHA PE=1 SV=2	159214	7.6699	110.614	25	86	28.1659	44.7454	126	0	8	94.001	0.008778
P00519	ABL1_HUMAN	Tyrosine-protein kinase ABL1 OS=Homo sapiens OX=9606 GN=ABL1 PE=1 SV=4	122796	8.8052	110.594	23	97	33.7168	71.1073	125	0	2	100.455	0.00828603
Q86WI3	NLRC5_HUMAN	Protein NLRC5 OS=Homo sapiens OX=9606 GN=NLRC5 PE=1 SV=3	204462	5.9722	110.59	32	108	34.5659	88.5547	202	0	4	115.778	0.00883411
Q99569	PKP4_HUMAN	Plakophilin-4 OS=Homo sapiens OX=9606 GN=PKP4 PE=1 SV=2	131786	9.0703	110.521	30	92	30.2013	97.8836	122	0	5	107.022	0.00810991
P51531	SMCA2_HUMAN	Probable global transcription activator SNF2L2 OS=Homo sapiens OX=9606 GN=SMARCA2 PE=1 SV=2	181165	6.7617	110.513	24	102	30.0629	51.3499	107	0	5	101.176	0.0090479
Q8IWV8	UBR2_HUMAN	E3 ubiquitin-protein ligase UBR2 OS=Homo sapiens OX=9606 GN=UBR2 PE=1 SV=1	200406	5.7949	110.288	33	135	29.8575	58.7129	150	0	18	103.738	0.00915993
Q13976	KGP1_HUMAN	cGMP-dependent protein kinase 1 OS=Homo sapiens OX=9606 GN=PRKG1 PE=1 SV=3	76316	5.6455	110.28	17	57	37.5559	99.0186	72	0	2	106.335	0.00816146
Q8N475	FSTL5_HUMAN	Follistatin-related protein 5 OS=Homo sapiens OX=9606 GN=FSTL5 PE=2 SV=2	95690	5.5298	110.206	16	63	29.8701	49.3753	73	0	1	99.1483	0.00792248
P56706	WNT7B_HUMAN	Protein Wnt-7b OS=Homo sapiens OX=9606 GN=WNT7B PE=1 SV=2	39301	8.7319	110.159	6	32	11.7479	31.0868	16	0	1	78.5708	0.00714263
Q99700	ATX2_HUMAN	Ataxin-2 OS=Homo sapiens OX=9606 GN=ATXN2 PE=1 SV=2	140195	9.8423	110.124	23	74	30.0838	48.074	110	0	6	97.8728	0.0088585
Q9BVP2	GNL3_HUMAN	Guanine nucleotide-binding protein-like 3 OS=Homo sapiens OX=9606 GN=GNL3 PE=1 SV=2	61954	9.5347	110.064	15	47	40.0729	44.068	117	0	3	109.195	0.0104544
O94888	UBXN7_HUMAN	UBX domain-containing protein 7 OS=Homo sapiens OX=9606 GN=UBXN7 PE=1 SV=2	54828	4.8867	109.858	13	36	39.0593	54.6421	49	0	6	104.257	0.00899161
Q92729	PTPRU_HUMAN	Receptor-type tyrosine-protein phosphatase U OS=Homo sapiens OX=9606 GN=PTPRU PE=1 SV=2	162319	6.4541	109.853	26	89	32.4343	63.8355	105	0	9	102.274	0.00843051
Q16891	MIC60_HUMAN	MICOS complex subunit MIC60 OS=Homo sapiens OX=9606 GN=IMMT PE=1 SV=1	83626	6.041	109.626	15	65	25.066	39.7709	62	0	3	92.1518	0.00930237
Q6PJF5	RHDF2_HUMAN	Inactive rhomboid protein 2 OS=Homo sapiens OX=9606 GN=RHBDF2 PE=1 SV=2	96624	8.8433	109.542	17	69	42.9907	60.6012	71	0	5	111.891	0.00977014
P20393	NR1D1_HUMAN	Nuclear receptor subfamily 1 group D member 1 OS=Homo sapiens OX=9606 GN=NR1D1 PE=1 SV=1	66762	8.4492	109.486	8	36	30.1303	21.7391	60	0	3	103.119	0.00765031
P31997	CEAM8_HUMAN	Carcinoembryonic antigen-related cell adhesion molecule 8 OS=Homo sapiens OX=9606 GN=CEACAM8 PE=1 SV=2	38130	7.1616	109.251	4	19	27.7937	36.5254	20	0	0	119.337	0.00856898
Q86SS6	SYT9_HUMAN	Synaptotagmin-9 OS=Homo sapiens OX=9606 GN=SYT9 PE=1 SV=1	56152	6.8101	109.223	8	43	17.1079	19.9638	38	0	4	107.751	0.00863834
Q5T3U5	MRP7_HUMAN	ATP-binding cassette sub-family C member 10 OS=Homo sapiens OX=9606 GN=ABCC10 PE=1 SV=1	161526	6.6387	109.026	26	85	35.8579	69.1077	113	0	8	103.433	0.00847645
Q8IWV7	UBR1_HUMAN	E3 ubiquitin-protein ligase UBR1 OS=Homo sapiens OX=9606 GN=UBR1 PE=1 SV=1	200079	5.6045	109.023	39	129	32.247	65.4304	195	0	17	99.0548	0.00868973
Q9H4A4	AMPB_HUMAN	Aminopeptidase B OS=Homo sapiens OX=9606 GN=RNPEP PE=1 SV=2	72549	5.395	109.011	9	49	22.3077	69.9898	33	0	2	112.444	0.00936451
Q99575	POP1_HUMAN	Ribonucleases P/MRP protein subunit POP1 OS=Homo sapiens OX=9606 GN=POP1 PE=1 SV=2	114635	9.5142	108.967	31	76	34.4727	38.6323	190	0	11	103.858	0.00924552
Q9Y227	ENTP4_HUMAN	Ectonucleoside triphosphate diphosphohydrolase 4 OS=Homo sapiens OX=9606 GN=ENTPD4 PE=1 SV=1	70210	8.2471	108.389	10	42	36.6883	75.5293	51	0	2	106.829	0.00859495
P53350	PLK1_HUMAN	Serine/threonine-protein kinase PLK1 OS=Homo sapiens OX=9606 GN=PLK1 PE=1 SV=1	68211	9.0674	108.278	12	57	21.2272	85.7095	40	0	1	121.07	0.00842102
P53396	ACLY_HUMAN	ATP-citrate synthase OS=Homo sapiens OX=9606 GN=ACLY PE=1 SV=3	120762	6.9507	108.198	31	92	54.7684	62.5605	200	0	11	99.6047	0.00840619
O14986	PI51B_HUMAN	Phosphatidylinositol 4-phosphate 5-kinase type-1 beta OS=Homo sapiens OX=9606 GN=PIP5K1B PE=1 SV=2	60997	6.3999	107.94	12	35	37.4074	71.1307	49	0	2	109.723	0.00806973
O75351	VPS4B_HUMAN	Vacuolar protein sorting-associated protein 4B OS=Homo sapiens OX=9606 GN=VPS4B PE=1 SV=2	49271	6.8481	107.882	10	41	27.9279	74.7896	41	0	1	101.756	0.00803278
Q14164	IKKE_HUMAN	Inhibitor of nuclear factor kappa-B kinase subunit epsilon OS=Homo sapiens OX=9606 GN=IKBKE PE=1 SV=1	80411	7.6802	107.822	11	63	21.0894	34.4826	82	0	1	97.2355	0.00811552
Q149N8	SHPRH_HUMAN	E3 ubiquitin-protein ligase SHPRH OS=Homo sapiens OX=9606 GN=SHPRH PE=1 SV=2	192955	7.1602	107.692	36	130	34.3434	71.0166	193	0	10	110.452	0.00892642
Q03701	CEBPZ_HUMAN	CCAAT/enhancer-binding protein zeta OS=Homo sapiens OX=9606 GN=CEBPZ PE=1 SV=3	120898	5.5518	107.533	24	81	32.7324	82.953	132	0	4	102.275	0.00889788
Q9NQ66	PLCB1_HUMAN	1-phosphatidylinositol 4,5-bisphosphate phosphodiesterase beta-1 OS=Homo sapiens OX=9606 GN=PLCB1 PE=1 SV=1	138479	5.8257	107.415	39	95	42.352	75.3355	193	0	16	100.634	0.00942934
O00238	BMR1B_HUMAN	Bone morphogenetic protein receptor type-1B OS=Homo sapiens OX=9606 GN=BMPR1B PE=1 SV=1	56893	7.4912	107.089	17	37	44.6215	76.9093	90	0	4	108.142	0.00831446
Q6UX04	CWC27_HUMAN	Spliceosome-associated protein CWC27 homolog OS=Homo sapiens OX=9606 GN=CWC27 PE=1 SV=1	53814	5.4697	106.734	15	33	43.0085	65.4608	93	0	0	112.733	0.00816959
Q9NQX3	GEPH_HUMAN	Gephyrin OS=Homo sapiens OX=9606 GN=GPHN PE=1 SV=1	79698	5.0962	106.691	25	72	43.8859	51.895	161	0	12	98.1122	0.00891872
Q14289	FAK2_HUMAN	Protein-tyrosine kinase 2-beta OS=Homo sapiens OX=9606 GN=PTK2B PE=1 SV=2	115800	5.8374	106.66	22	93	24.5788	72.5012	82	0	4	114.406	0.00951731
P57678	GEMI4_HUMAN	Gem-associated protein 4 OS=Homo sapiens OX=9606 GN=GEMIN4 PE=1 SV=2	119960	5.6338	106.34	18	77	30.2457	46.8656	108	0	8	104.423	0.00840254
O94972	TRI37_HUMAN	E3 ubiquitin-protein ligase TRIM37 OS=Homo sapiens OX=9606 GN=TRIM37 PE=1 SV=2	107837	4.8618	106.305	16	60	25.9336	99.1258	67	0	2	109.323	0.00849641
P40189	IL6RB_HUMAN	Interleukin-6 receptor subunit beta OS=Homo sapiens OX=9606 GN=IL6ST PE=1 SV=2	103471	5.5415	106.217	14	66	27.342	18.2298	52	0	2	95.7524	0.00854392
O94808	GFPT2_HUMAN	Glutamine--fructose-6-phosphate aminotransferase [isomerizing] 2 OS=Homo sapiens OX=9606 GN=GFPT2 PE=1 SV=3	76881	7.0356	106.153	17	60	26.393	52.0099	100	0	4	100.562	0.00922506
Q9H6A9	PCX3_HUMAN	Pecanex-like protein 3 OS=Homo sapiens OX=9606 GN=PCNX3 PE=1 SV=2	221896	6.1758	106.15	47	126	41.4454	46.4605	222	0	9	103.783	0.00847613
P46108	CRK_HUMAN	Adapter molecule crk OS=Homo sapiens OX=9606 GN=CRK PE=1 SV=2	33810	5.2383	105.887	4	25	25	43.9174	20	0	0	100.48	0.00841588
P16402	H13_HUMAN	Histone H1.3 OS=Homo sapiens OX=9606 GN=H1-3 PE=1 SV=2	22336	11.5122	105.854	9	21	33.0317	100.096	58	0	0	97.5486	0.0100738
Q29RF7	PDS5A_HUMAN	Sister chromatid cohesion protein PDS5 homolog A OS=Homo sapiens OX=9606 GN=PDS5A PE=1 SV=1	150733	7.7988	105.846	37	112	35.5273	69.6972	134	0	10	108.331	0.00906931
O15151	MDM4_HUMAN	Protein Mdm4 OS=Homo sapiens OX=9606 GN=MDM4 PE=1 SV=2	54829	4.667	105.84	11	42	38.1633	53.1168	62	0	5	106.524	0.00746981
P53814	SMTN_HUMAN	Smoothelin OS=Homo sapiens OX=9606 GN=SMTN PE=1 SV=7	98998	9.4131	105.608	28	84	33.4787	59.3024	134	0	7	99.7854	0.00956841
O14523	C2C2L_HUMAN	Phospholipid transfer protein C2CD2L OS=Homo sapiens OX=9606 GN=C2CD2L PE=1 SV=3	76134	7.5791	105.306	18	39	42.7762	37.8044	134	0	3	85.5556	0.00866551
Q9HCI5	MAGE1_HUMAN	Melanoma-associated antigen E1 OS=Homo sapiens OX=9606 GN=MAGEE1 PE=1 SV=2	103189	5.0684	105.019	16	61	20.6897	35.2441	78	0	3	104.382	0.00862659
Q8IVB4	SL9A9_HUMAN	Sodium/hydrogen exchanger 9 OS=Homo sapiens OX=9606 GN=SLC9A9 PE=1 SV=1	72517	5.7642	104.921	19	32	55.969	53.503	97	0	6	93.1524	0.011718
Q9UGR2	Z3H7B_HUMAN	Zinc finger CCCH domain-containing protein 7B OS=Homo sapiens OX=9606 GN=ZC3H7B PE=1 SV=2	109787	6.8877	104.811	25	79	35.4145	50.7051	134	0	8	100.918	0.00820439
P04049	RAF1_HUMAN	RAF proto-oncogene serine/threonine-protein kinase OS=Homo sapiens OX=9606 GN=RAF1 PE=1 SV=1	73004	9.4629	104.716	19	53	33.9506	50.9476	128	0	10	98.8128	0.00803186
Q01780	EXOSX_HUMAN	Exosome component 10 OS=Homo sapiens OX=9606 GN=EXOSC10 PE=1 SV=2	100767	8.5122	104.652	11	83	20.678	60.6369	52	0	2	105.202	0.0093282
Q8TDY2	RBCC1_HUMAN	RB1-inducible coiled-coil protein 1 OS=Homo sapiens OX=9606 GN=RB1CC1 PE=1 SV=3	182974	5.1343	104.566	36	149	30.0502	85.1153	151	0	6	99.0755	0.00921657
Q92608	DOCK2_HUMAN	Dedicator of cytokinesis protein 2 OS=Homo sapiens OX=9606 GN=DOCK2 PE=1 SV=2	211810	6.4219	104.565	51	152	31.8579	45.948	261	0	15	97.3166	0.00900136
Q6VY07	PACS1_HUMAN	Phosphofurin acidic cluster sorting protein 1 OS=Homo sapiens OX=9606 GN=PACS1 PE=1 SV=2	104833	7.6392	104.497	14	66	22.8453	88.2652	57	0	2	99.2729	0.00893543
P38919	IF4A3_HUMAN	Eukaryotic initiation factor 4A-III OS=Homo sapiens OX=9606 GN=EIF4A3 PE=1 SV=4	46841	6.2944	104.474	11	48	36.7397	78.2609	43	0	6	95.7216	0.00723766
Q6V1X1	DPP8_HUMAN	Dipeptidyl peptidase 8 OS=Homo sapiens OX=9606 GN=DPP8 PE=1 SV=1	103292	5.4243	104.325	19	62	34.8552	45.6544	99	0	7	96.9801	0.0091435
Q9NU19	TB22B_HUMAN	TBC1 domain family member 22B OS=Homo sapiens OX=9606 GN=TBC1D22B PE=1 SV=3	59044	7.0342	104.321	15	40	41.3861	66.2518	63	0	5	114.209	0.00810817
Q9NP71	MLXPL_HUMAN	Carbohydrate-responsive element-binding protein OS=Homo sapiens OX=9606 GN=MLXIPL PE=1 SV=1	93014	8.3965	104.269	15	50	30.6338	38.3451	105	0	3	89.7922	0.00948132
O00203	AP3B1_HUMAN	AP-3 complex subunit beta-1 OS=Homo sapiens OX=9606 GN=AP3B1 PE=1 SV=3	121244	5.6572	104.022	22	95	28.6106	88.279	95	0	2	118.856	0.00963683
O43314	VIP2_HUMAN	Inositol hexakisphosphate and diphosphoinositol-pentakisphosphate kinase 2 OS=Homo sapiens OX=9606 GN=PPIP5K2 PE=1 SV=3	140318	8.1768	103.486	31	99	35.0764	102.99	130	0	4	107.503	0.00893178
Q14997	PSME4_HUMAN	Proteasome activator complex subunit 4 OS=Homo sapiens OX=9606 GN=PSME4 PE=1 SV=2	211197	6.438	103.212	46	125	38.7412	52.5611	287	0	16	105.278	0.00821215
Q9C0C7	AMRA1_HUMAN	Activating molecule in BECN1-regulated autophagy protein 1 OS=Homo sapiens OX=9606 GN=AMBRA1 PE=1 SV=2	142419	6.7368	103.181	15	86	22.0339	70.4224	80	0	2	105.326	0.00843437
Q9HDC9	APMAP_HUMAN	Adipocyte plasma membrane-associated protein OS=Homo sapiens OX=9606 GN=APMAP PE=1 SV=2	46450	5.7466	103.181	13	34	46.875	28.207	56	0	7	85.3304	0.00860126
P67775	PP2AA_HUMAN	Serine/threonine-protein phosphatase 2A catalytic subunit alpha isoform OS=Homo sapiens OX=9606 GN=PPP2CA PE=1 SV=1	35571	5.168	103.173	5	24	25.2427	92.904	25	0	1	108.621	0.0092963
Q9H9B1	EHMT1_HUMAN	Histone-lysine N-methyltransferase EHMT1 OS=Homo sapiens OX=9606 GN=EHMT1 PE=1 SV=4	141376	5.3862	103.044	31	112	39.3683	68.9511	156	0	15	107.511	0.0088752
Q9UPR0	PLCL2_HUMAN	Inactive phospholipase C-like protein 2 OS=Homo sapiens OX=9606 GN=PLCL2 PE=1 SV=2	125785	6.46	103.025	37	90	34.6051	66.3297	191	0	9	109.216	0.00842395
O95801	TTC4_HUMAN	Tetratricopeptide repeat protein 4 OS=Homo sapiens OX=9606 GN=TTC4 PE=1 SV=3	44650	5.2822	103.017	10	35	29.199	29.4744	36	0	1	98.9724	0.00764527
Q71F23	CENPU_HUMAN	Centromere protein U OS=Homo sapiens OX=9606 GN=CENPU PE=1 SV=1	47492	9.5332	102.987	7	35	13.8756	74.689	21	0	1	104.267	0.00925874
Q9GZU3	TM39B_HUMAN	Transmembrane protein 39B OS=Homo sapiens OX=9606 GN=TMEM39B PE=1 SV=1	56237	9.5845	102.885	10	34	27.439	90.3452	44	0	1	105.734	0.00667539
Q92845	KIFA3_HUMAN	Kinesin-associated protein 3 OS=Homo sapiens OX=9606 GN=KIFAP3 PE=1 SV=2	91146	4.7754	102.812	13	56	23.6111	43.2526	54	0	5	100.897	0.00829819
Q9H2Y7	ZN106_HUMAN	Zinc finger protein 106 OS=Homo sapiens OX=9606 GN=ZNF106 PE=1 SV=1	208753	6.7163	102.703	37	152	29.5274	75.8029	169	0	7	101.466	0.00891353
Q8N3P4	VPS8_HUMAN	Vacuolar protein sorting-associated protein 8 homolog OS=Homo sapiens OX=9606 GN=VPS8 PE=1 SV=3	161649	5.2881	102.497	35	110	34.3838	71.5954	181	0	6	105.198	0.00854188
O15357	SHIP2_HUMAN	Phosphatidylinositol 3,4,5-trisphosphate 5-phosphatase 2 OS=Homo sapiens OX=9606 GN=INPPL1 PE=1 SV=2	138512	6.0762	102.352	18	103	24.8808	49.1592	100	0	2	100.834	0.00891944
O94855	SC24D_HUMAN	Protein transport protein Sec24D OS=Homo sapiens OX=9606 GN=SEC24D PE=1 SV=2	112936	6.876	102.345	14	53	26.5504	65.7065	71	0	5	104.1	0.00824728
Q02846	GUC2D_HUMAN	Retinal guanylyl cyclase 1 OS=Homo sapiens OX=9606 GN=GUCY2D PE=1 SV=2	119982	7.1104	102.313	29	66	43.6083	61.6277	143	0	8	101.531	0.0092286
Q8IYB3	SRRM1_HUMAN	Serine/arginine repetitive matrix protein 1 OS=Homo sapiens OX=9606 GN=SRRM1 PE=1 SV=2	102274	12.2402	102.165	28	89	22.2345	67.4127	98	0	0	99.0676	0.00891098
P52732	KIF11_HUMAN	Kinesin-like protein KIF11 OS=Homo sapiens OX=9606 GN=KIF11 PE=1 SV=2	119084	5.3335	101.961	26	94	40.2462	70.1347	159	0	6	102.588	0.00881431
Q9BZH6	WDR11_HUMAN	WD repeat-containing protein 11 OS=Homo sapiens OX=9606 GN=WDR11 PE=1 SV=1	136597	6.4688	101.864	22	91	34.232	55.3816	124	0	2	104.327	0.00843582
Q9Y5X1	SNX9_HUMAN	Sorting nexin-9 OS=Homo sapiens OX=9606 GN=SNX9 PE=1 SV=1	66549	5.2515	101.863	12	37	35.2941	63.8767	63	0	2	112.082	0.00820652
O95255	MRP6_HUMAN	ATP-binding cassette sub-family C member 6 OS=Homo sapiens OX=9606 GN=ABCC6 PE=1 SV=2	164801	8.4478	101.57	28	86	30.4059	79.9545	108	0	5	113.101	0.0090746
Q9BYX2	TBD2A_HUMAN	TBC1 domain family member 2A OS=Homo sapiens OX=9606 GN=TBC1D2 PE=1 SV=3	105348	6.1274	101.498	14	73	24.8922	55.6921	68	0	1	99.8124	0.0089109
Q56UN5	M3K19_HUMAN	Mitogen-activated protein kinase kinase kinase 19 OS=Homo sapiens OX=9606 GN=MAP3K19 PE=2 SV=1	150441	6.6094	101.439	28	123	27.4849	75.2345	152	0	6	101.141	0.00913844
O43795	MYO1B_HUMAN	Unconventional myosin-Ib OS=Homo sapiens OX=9606 GN=MYO1B PE=1 SV=3	131901	9.6753	101.38	17	86	27.993	73.552	80	0	4	105.436	0.00797297
Q9UI32	GLSL_HUMAN	Glutaminase liver isoform, mitochondrial OS=Homo sapiens OX=9606 GN=GLS2 PE=1 SV=2	66280	6.9126	101.375	11	44	37.8738	60.2537	75	0	3	88.5282	0.00829882
Q6AZZ1	TRI68_HUMAN	E3 ubiquitin-protein ligase TRIM68 OS=Homo sapiens OX=9606 GN=TRIM68 PE=1 SV=1	56223	6.0381	101.371	12	37	34.433	47.5025	55	0	3	103.864	0.00866724
O00458	IFRD1_HUMAN	Interferon-related developmental regulator 1 OS=Homo sapiens OX=9606 GN=IFRD1 PE=1 SV=4	50236	6.8218	101.327	5	32	18.6253	42.3511	29	0	1	104.666	0.00999328
Q14587	ZN268_HUMAN	Zinc finger protein 268 OS=Homo sapiens OX=9606 GN=ZNF268 PE=1 SV=2	108303	8.8696	101.308	24	65	32.5238	55.7807	137	0	5	104.804	0.00845433
Q8NEV8	EXPH5_HUMAN	Exophilin-5 OS=Homo sapiens OX=9606 GN=EXPH5 PE=1 SV=3	222380	7.7153	101.223	45	175	31.4731	71.1676	251	0	10	105.742	0.0085404
O14578	CTRO_HUMAN	Citron Rho-interacting kinase OS=Homo sapiens OX=9606 GN=CIT PE=1 SV=2	231283	6.123	101.176	55	184	32.6098	56.1856	289	0	11	93.834	0.00862332
Q5FWF5	ESCO1_HUMAN	N-acetyltransferase ESCO1 OS=Homo sapiens OX=9606 GN=ESCO1 PE=1 SV=3	94923	9.5068	100.953	11	73	17.0238	78.592	46	0	3	102.066	0.0125475
Q9NRP7	STK36_HUMAN	Serine/threonine-protein kinase 36 OS=Homo sapiens OX=9606 GN=STK36 PE=1 SV=2	143903	5.4961	100.837	29	73	39.7719	79.6427	147	0	6	109.548	0.0087893
Q14689	DIP2A_HUMAN	Disco-interacting protein 2 homolog A OS=Homo sapiens OX=9606 GN=DIP2A PE=1 SV=2	170260	7.9014	100.819	32	106	33.4819	79.3357	161	0	4	99.1896	0.00892864
O75116	ROCK2_HUMAN	Rho-associated protein kinase 2 OS=Homo sapiens OX=9606 GN=ROCK2 PE=1 SV=4	160797	5.6514	100.697	40	139	30.4035	75.3215	202	0	12	91.2156	0.00942791
Q86W56	PARG_HUMAN	Poly(ADP-ribose) glycohydrolase OS=Homo sapiens OX=9606 GN=PARG PE=1 SV=1	111040	5.9897	100.696	20	82	30.5328	75.7914	106	0	4	103.243	0.00902631
O75197	LRP5_HUMAN	Low-density lipoprotein receptor-related protein 5 OS=Homo sapiens OX=9606 GN=LRP5 PE=1 SV=2	179029	4.9468	100.606	38	102	43.7771	61.4294	279	0	12	104.518	0.00869728
P04632	CPNS1_HUMAN	Calpain small subunit 1 OS=Homo sapiens OX=9606 GN=CAPNS1 PE=1 SV=1	28297	4.8662	100.353	7	16	47.0149	63.7426	42	0	4	109.95	0.007459
Q14012	KCC1A_HUMAN	Calcium/calmodulin-dependent protein kinase type 1 OS=Homo sapiens OX=9606 GN=CAMK1 PE=1 SV=1	41310	4.9526	100.234	12	31	41.8919	78.7338	39	0	2	104.513	0.00875907
Q06330	SUH_HUMAN	Recombining binding protein suppressor of hairless OS=Homo sapiens OX=9606 GN=RBPJ PE=1 SV=3	55601	6.8262	99.9717	9	40	31.2	35.7198	63	0	2	99.9064	0.0089653
P17480	UBF1_HUMAN	Nucleolar transcription factor 1 OS=Homo sapiens OX=9606 GN=UBTF PE=1 SV=1	89349	5.4946	99.7369	15	76	13.7435	63.4214	71	0	2	102.159	0.00874858
Q96AT1	K1143_HUMAN	Uncharacterized protein KIAA1143 OS=Homo sapiens OX=9606 GN=KIAA1143 PE=1 SV=2	17454	5.7495	99.7228	5	17	29.8701	104.966	15	0	0	106.891	0.0117509
Q9NRC1	ST7_HUMAN	Suppressor of tumorigenicity 7 protein OS=Homo sapiens OX=9606 GN=ST7 PE=1 SV=1	67123	6.8423	99.6223	17	48	36.7521	74.9665	82	0	7	109.053	0.00807282
Q9H490	PIGU_HUMAN	Phosphatidylinositol glycan anchor biosynthesis class U protein OS=Homo sapiens OX=9606 GN=PIGU PE=1 SV=3	50018	7.6406	99.4536	10	19	32.8736	96.4109	36	0	0	114.286	0.00924306
P17948	VGFR1_HUMAN	Vascular endothelial growth factor receptor 1 OS=Homo sapiens OX=9606 GN=FLT1 PE=1 SV=2	150672	8.3247	99.1734	22	118	20.3288	59.4523	120	0	5	99.6784	0.00970773
Q9Y5T5	UBP16_HUMAN	Ubiquitin carboxyl-terminal hydrolase 16 OS=Homo sapiens OX=9606 GN=USP16 PE=1 SV=1	93510	6.4937	99.1336	22	70	37.4241	64.9779	119	0	8	97.4107	0.00901644
P53621	COPA_HUMAN	Coatomer subunit alpha OS=Homo sapiens OX=9606 GN=COPA PE=1 SV=2	138257	7.4473	99.0144	19	101	23.9379	88.2901	78	0	3	113.09	0.00961848
P21127	CD11B_HUMAN	Cyclin-dependent kinase 11B OS=Homo sapiens OX=9606 GN=CDK11B PE=1 SV=4	92563	5.2676	98.7771	15	90	24.1509	92.933	62	0	2	105.291	0.010057
O15091	MRPP3_HUMAN	Mitochondrial ribonuclease P catalytic subunit OS=Homo sapiens OX=9606 GN=PRORP PE=1 SV=2	67272	8.9033	98.6694	16	56	35.8491	63.2334	65	0	5	104.896	0.00785713
Q5TCQ9	MAGI3_HUMAN	Membrane-associated guanylate kinase, WW and PDZ domain-containing protein 3 OS=Homo sapiens OX=9606 GN=MAGI3 PE=1 SV=3	162847	8.0566	98.661	37	117	34.3011	52.5911	172	0	6	100.393	0.00887587
P10155	RO60_HUMAN	60 kDa SS-A/Ro ribonucleoprotein OS=Homo sapiens OX=9606 GN=RO60 PE=1 SV=2	60631	7.9614	98.5444	17	44	38.1041	62.3006	94	0	6	107.733	0.00821291
Q9HC62	SENP2_HUMAN	Sentrin-specific protease 2 OS=Homo sapiens OX=9606 GN=SENP2 PE=1 SV=3	67811	9.7983	98.4342	13	50	36.5025	76.734	51	0	6	102.149	0.00833271
Q8N1T3	MYO1H_HUMAN	Unconventional myosin-Ih OS=Homo sapiens OX=9606 GN=MYO1H PE=1 SV=2	118961	9.3032	98.0533	16	80	25.969	72.1212	76	0	4	104.175	0.00874132
P56192	SYMC_HUMAN	Methionine--tRNA ligase, cytoplasmic OS=Homo sapiens OX=9606 GN=MARS1 PE=1 SV=2	101051	5.7495	97.8764	5	51	18.1111	69.3756	41	0	1	95.9901	0.0102549
Q2M3G0	ABCB5_HUMAN	ATP-binding cassette sub-family B member 5 OS=Homo sapiens OX=9606 GN=ABCB5 PE=1 SV=4	138552	7.2715	97.8557	40	94	39.3795	77.9306	195	0	14	105.135	0.00794048
O00295	TULP2_HUMAN	Tubby-related protein 2 OS=Homo sapiens OX=9606 GN=TULP2 PE=2 SV=2	58627	8.0801	97.7315	14	39	19.4231	72.7803	63	0	6	101.509	0.00886876
Q8TF05	PP4R1_HUMAN	Serine/threonine-protein phosphatase 4 regulatory subunit 1 OS=Homo sapiens OX=9606 GN=PPP4R1 PE=1 SV=1	106936	4.4443	97.6996	20	65	37.4737	75.6744	104	0	7	110.47	0.00883291
A2AJT9	BCLA3_HUMAN	BCLAF1 and THRAP3 family member 3 OS=Homo sapiens OX=9606 GN=BCLAF3 PE=1 SV=1	83820	10.0225	97.5969	16	61	24.8945	83.1029	71	0	0	92.511	0.00794834
P20794	MAK_HUMAN	Serine/threonine-protein kinase MAK OS=Homo sapiens OX=9606 GN=MAK PE=1 SV=2	70536	9.9888	97.2409	11	62	23.114	77.7567	48	0	4	108.377	0.00785736
Q86WB0	NIPA_HUMAN	Nuclear-interacting partner of ALK OS=Homo sapiens OX=9606 GN=ZC3HC1 PE=1 SV=1	55226	5.2925	97.171	9	42	33.2669	39.0976	33	0	4	101.73	0.00834617
Q9NRA0	SPHK2_HUMAN	Sphingosine kinase 2 OS=Homo sapiens OX=9606 GN=SPHK2 PE=1 SV=2	69173	6.4849	97.0237	13	29	44.1896	60.1688	54	0	2	103.645	0.00915149
Q5T5P2	SKT_HUMAN	Sickle tail protein homolog OS=Homo sapiens OX=9606 GN=KIAA1217 PE=1 SV=2	213981	6.5977	96.7293	54	160	33.4534	71.0679	212	0	17	102.971	0.00899223
Q6ICG6	K0930_HUMAN	Uncharacterized protein KIAA0930 OS=Homo sapiens OX=9606 GN=KIAA0930 PE=1 SV=1	45764	7.9131	96.7114	15	33	41.8317	41.45	66	0	7	83.3338	0.00894906
Q9Y4I1	MYO5A_HUMAN	Unconventional myosin-Va OS=Homo sapiens OX=9606 GN=MYO5A PE=1 SV=2	215267	8.5225	96.5965	37	161	23.8814	58.7465	212	0	6	91.8426	0.00943601
O96017	CHK2_HUMAN	Serine/threonine-protein kinase Chk2 OS=Homo sapiens OX=9606 GN=CHEK2 PE=1 SV=1	60876	5.5488	96.4997	7	40	32.0442	89.4614	39	0	0	116.99	0.0084426
Q5TB30	DEP1A_HUMAN	DEP domain-containing protein 1A OS=Homo sapiens OX=9606 GN=DEPDC1 PE=1 SV=2	92900	8.7363	96.478	12	66	34.0321	81.1453	64	0	4	100.996	0.0080189
Q04656	ATP7A_HUMAN	Copper-transporting ATPase 1 OS=Homo sapiens OX=9606 GN=ATP7A PE=1 SV=4	163268	5.8799	96.41	34	90	42.2667	60.3552	184	0	20	102.914	0.00848774
P35579	MYH9_HUMAN	Myosin-9 OS=Homo sapiens OX=9606 GN=MYH9 PE=1 SV=4	226390	5.3364	96.3874	54	164	29.0816	71.476	224	0	13	94.0014	0.00883759
Q9Y3T6	R3HC1_HUMAN	R3H and coiled-coil domain-containing protein 1 OS=Homo sapiens OX=9606 GN=R3HCC1 PE=1 SV=3	49061	5.3218	96.3666	7	39	32.9545	116.15	29	0	1	113.606	0.00947489
Q99758	ABCA3_HUMAN	Phospholipid-transporting ATPase ABCA3 OS=Homo sapiens OX=9606 GN=ABCA3 PE=1 SV=2	191237	7.3564	96.1948	48	123	46.7136	75.4436	238	0	17	107.681	0.00866514
Q16549	PCSK7_HUMAN	Proprotein convertase subtilisin/kexin type 7 OS=Homo sapiens OX=9606 GN=PCSK7 PE=1 SV=2	86192	5.4316	96.1719	16	47	36.5605	97.7457	79	0	3	114.869	0.00807524
Q9NX94	WBP1L_HUMAN	WW domain binding protein 1-like OS=Homo sapiens OX=9606 GN=WBP1L PE=1 SV=2	37803	4.8501	96.019	5	28	16.3743	99.1167	46	0	0	110.861	0.00779895
P35228	NOS2_HUMAN	Nitric oxide synthase, inducible OS=Homo sapiens OX=9606 GN=NOS2 PE=1 SV=2	131033	7.8091	95.8861	15	90	23.7641	111.591	80	0	1	109.368	0.00977949
O00443	P3C2A_HUMAN	Phosphatidylinositol 4-phosphate 3-kinase C2 domain-containing subunit alpha OS=Homo sapiens OX=9606 GN=PIK3C2A PE=1 SV=2	190558	7.9116	95.7663	37	150	37.9597	55.7742	277	0	11	96.5259	0.00891069
Q15036	SNX17_HUMAN	Sorting nexin-17 OS=Homo sapiens OX=9606 GN=SNX17 PE=1 SV=1	52868	7.2466	95.3991	8	42	21.4894	100.426	50	0	1	94.9204	0.0108639
O14511	NRG2_HUMAN	Pro-neuregulin-2, membrane-bound isoform OS=Homo sapiens OX=9606 GN=NRG2 PE=1 SV=1	91621	9.5933	95.3898	19	63	34.2353	67.0214	119	0	3	98.4936	0.00974412
Q12770	SCAP_HUMAN	Sterol regulatory element-binding protein cleavage-activating protein OS=Homo sapiens OX=9606 GN=SCAP PE=1 SV=4	139640	6.4028	95.3214	21	71	34.4019	49.2265	103	0	4	97.6546	0.0079683
Q2KHT3	CL16A_HUMAN	Protein CLEC16A OS=Homo sapiens OX=9606 GN=CLEC16A PE=1 SV=2	117640	5.4595	95.2725	31	59	39.981	71.0001	156	0	12	102.582	0.00909915
O14617	AP3D1_HUMAN	AP-3 complex subunit delta-1 OS=Homo sapiens OX=9606 GN=AP3D1 PE=1 SV=1	130075	8.543	95.1769	32	81	37.3807	55.0201	143	0	13	98.7994	0.00888994
P11940	PABP1_HUMAN	Polyadenylate-binding protein 1 OS=Homo sapiens OX=9606 GN=PABPC1 PE=1 SV=2	70625	9.813	95.1685	15	45	35.8491	26.2959	75	0	7	95.3144	0.00877531
O43776	SYNC_HUMAN	Asparagine--tRNA ligase, cytoplasmic OS=Homo sapiens OX=9606 GN=NARS1 PE=1 SV=1	62902	5.8418	95.1569	13	45	38.3212	61.6231	57	0	3	105.287	0.00843848
Q96D46	NMD3_HUMAN	60S ribosomal export protein NMD3 OS=Homo sapiens OX=9606 GN=NMD3 PE=1 SV=1	57565	6.7515	94.9614	10	44	13.1213	71.6812	46	0	4	103.441	0.00815669
Q15063	POSTN_HUMAN	Periostin OS=Homo sapiens OX=9606 GN=POSTN PE=1 SV=2	93255	7.2788	94.929	19	64	35.4067	74.3145	85	0	5	105.255	0.00885614
Q9NZB2	F120A_HUMAN	Constitutive coactivator of PPAR-gamma-like protein 1 OS=Homo sapiens OX=9606 GN=FAM120A PE=1 SV=2	121810	8.981	94.8336	22	70	32.4687	74.0449	132	0	9	100.991	0.0103121
O95466	FMNL1_HUMAN	Formin-like protein 1 OS=Homo sapiens OX=9606 GN=FMNL1 PE=1 SV=3	121776	5.4126	94.8297	26	88	33.5455	41.9601	126	0	9	91.6765	0.00995788
P29474	NOS3_HUMAN	Nitric oxide synthase, endothelial OS=Homo sapiens OX=9606 GN=NOS3 PE=1 SV=4	133190	6.8936	94.6266	22	86	24.4389	66.1768	135	0	5	90.091	0.0106238
Q08623	HDHD1_HUMAN	Pseudouridine-5'-phosphatase OS=Homo sapiens OX=9606 GN=PUDP PE=1 SV=3	25232	4.9863	94.5981	6	18	33.7719	84.4556	23	0	1	115.814	0.00947319
Q5VYK3	ECM29_HUMAN	Proteasome adapter and scaffold protein ECM29 OS=Homo sapiens OX=9606 GN=ECPAS PE=1 SV=2	204159	6.7119	94.5367	53	138	42.6558	63.3703	227	0	13	105.383	0.00906894
Q9P283	SEM5B_HUMAN	Semaphorin-5B OS=Homo sapiens OX=9606 GN=SEMA5B PE=2 SV=4	125831	7.459	94.4759	14	67	18.4188	66.5823	69	0	3	105.34	0.00917649
Q9Y3M8	STA13_HUMAN	StAR-related lipid transfer protein 13 OS=Homo sapiens OX=9606 GN=STARD13 PE=1 SV=2	124888	6.5654	94.4042	22	87	35.7592	73.677	114	0	8	108.437	0.00954206
Q9UK80	UBP21_HUMAN	Ubiquitin carboxyl-terminal hydrolase 21 OS=Homo sapiens OX=9606 GN=USP21 PE=1 SV=1	62616	10.1675	94.326	15	42	39.646	59.796	75	0	3	94.0253	0.00914013
Q16236	NF2L2_HUMAN	Nuclear factor erythroid 2-related factor 2 OS=Homo sapiens OX=9606 GN=NFE2L2 PE=1 SV=3	67784	4.4751	94.0884	6	37	19.1736	92.3485	31	0	1	105.784	0.00762389
Q969Q6	P2R3C_HUMAN	Serine/threonine-protein phosphatase 2A regulatory subunit B'' subunit gamma OS=Homo sapiens OX=9606 GN=PPP2R3C PE=1 SV=1	53281	4.8823	93.734	10	48	36.8653	96.1653	47	0	1	119.588	0.00992836
Q5VWQ8	DAB2P_HUMAN	Disabled homolog 2-interacting protein OS=Homo sapiens OX=9606 GN=DAB2IP PE=1 SV=2	131543	8.8286	93.7284	28	105	34.651	52.9576	156	0	8	94.7337	0.00847983
Q9Y2W6	TDRKH_HUMAN	Tudor and KH domain-containing protein OS=Homo sapiens OX=9606 GN=TDRKH PE=1 SV=2	62007	4.7241	93.3762	13	39	34.7594	81.3693	65	0	2	104.08	0.00787288
O43310	CTIF_HUMAN	CBP80/20-dependent translation initiation factor OS=Homo sapiens OX=9606 GN=CTIF PE=1 SV=1	67544	6.0806	93.0818	17	57	32.107	96.0153	60	0	4	114.797	0.00890035
Q96T37	RBM15_HUMAN	RNA-binding protein 15 OS=Homo sapiens OX=9606 GN=RBM15 PE=1 SV=2	107124	10.4238	93.0309	23	102	24.1556	71.6016	130	0	1	97.3224	0.00894866
Q9ULH1	ASAP1_HUMAN	Arf-GAP with SH3 domain, ANK repeat and PH domain-containing protein 1 OS=Homo sapiens OX=9606 GN=ASAP1 PE=1 SV=4	125420	6.9507	93.0089	24	80	32.3295	69.8602	133	0	4	104.824	0.0097849
Q9NTJ3	SMC4_HUMAN	Structural maintenance of chromosomes protein 4 OS=Homo sapiens OX=9606 GN=SMC4 PE=1 SV=2	147090	6.3442	92.9523	24	137	26.0093	79.8106	143	0	4	97.7644	0.00949383
Q96EF0	MTMR8_HUMAN	Myotubularin-related protein 8 OS=Homo sapiens OX=9606 GN=MTMR8 PE=1 SV=1	78867	6.1904	92.808	18	54	30.9659	67.6853	99	0	6	99.466	0.00845833
Q9NRL2	BAZ1A_HUMAN	Bromodomain adjacent to zinc finger domain protein 1A OS=Homo sapiens OX=9606 GN=BAZ1A PE=1 SV=2	178591	6.1626	92.7986	36	124	33.8689	66.6525	187	0	8	103.752	0.0097289
O76021	RL1D1_HUMAN	Ribosomal L1 domain-containing protein 1 OS=Homo sapiens OX=9606 GN=RSL1D1 PE=1 SV=3	54938	10.6055	92.6766	12	43	20	59.9781	36	0	0	100.385	0.00762853
Q9UQL6	HDAC5_HUMAN	Histone deacetylase 5 OS=Homo sapiens OX=9606 GN=HDAC5 PE=1 SV=2	121902	5.7964	92.5377	22	73	31.7291	55.6835	100	0	12	98.9392	0.00870944
Q9Y4C1	KDM3A_HUMAN	Lysine-specific demethylase 3A OS=Homo sapiens OX=9606 GN=KDM3A PE=1 SV=4	147247	7.9702	92.5132	20	117	16.5784	96.1405	79	0	3	109.219	0.00828139
Q9BXB5	OSB10_HUMAN	Oxysterol-binding protein-related protein 10 OS=Homo sapiens OX=9606 GN=OSBPL10 PE=1 SV=2	83917	8.2646	92.4511	19	53	29.9738	71.0921	125	0	8	102.391	0.00807655
Q9NZ63	TLS1_HUMAN	Telomere length and silencing protein 1 homolog OS=Homo sapiens OX=9606 GN=C9orf78 PE=1 SV=1	33667	6.3252	92.3579	10	27	33.91	92.8785	41	0	1	101.786	0.00979351
Q15468	STIL_HUMAN	SCL-interrupting locus protein OS=Homo sapiens OX=9606 GN=STIL PE=1 SV=2	142863	5.9927	92.274	20	79	25.0194	51.8318	116	0	7	89.5906	0.00916126
Q9NXC5	MIO_HUMAN	GATOR complex protein MIOS OS=Homo sapiens OX=9606 GN=MIOS PE=1 SV=2	98520	6.2769	92.2621	11	71	17.3714	55.4386	91	0	0	89.8254	0.0125741
Q16584	M3K11_HUMAN	Mitogen-activated protein kinase kinase kinase 11 OS=Homo sapiens OX=9606 GN=MAP3K11 PE=1 SV=1	92630	8.0669	92.2553	26	75	44.51	94.8422	111	0	2	108.327	0.00803666
Q8NHQ9	DDX55_HUMAN	ATP-dependent RNA helicase DDX55 OS=Homo sapiens OX=9606 GN=DDX55 PE=1 SV=3	68503	9.6226	92.2132	10	46	18.1667	65.1513	62	0	0	103.377	0.00787902
Q8IZA0	K319L_HUMAN	Dyslexia-associated protein KIAA0319-like protein OS=Homo sapiens OX=9606 GN=KIAA0319L PE=1 SV=2	115585	5.6353	92.1063	19	62	35.1764	57.5101	103	0	4	103.446	0.00955963
Q8WVB6	CTF18_HUMAN	Chromosome transmission fidelity protein 18 homolog OS=Homo sapiens OX=9606 GN=CHTF18 PE=1 SV=1	107316	6.7881	91.9913	21	70	33.641	68.8601	111	0	4	106.051	0.00896477
Q7Z7A4	PXK_HUMAN	PX domain-containing protein kinase-like protein OS=Homo sapiens OX=9606 GN=PXK PE=1 SV=1	64909	9.6636	91.9783	8	37	20.7612	70.36	24	0	4	96.7419	0.00727979
Q96QE3	ATAD5_HUMAN	ATPase family AAA domain-containing protein 5 OS=Homo sapiens OX=9606 GN=ATAD5 PE=1 SV=4	207439	9.5464	91.9658	32	162	19.0347	80.1249	151	0	5	101.604	0.00958989
Q13619	CUL4A_HUMAN	Cullin-4A OS=Homo sapiens OX=9606 GN=CUL4A PE=1 SV=3	87624	8.146	91.9529	23	84	31.357	50.5473	91	0	9	85.2106	0.00983945
Q9P2B7	CFA97_HUMAN	Cilia- and flagella-associated protein 97 OS=Homo sapiens OX=9606 GN=CFAP97 PE=1 SV=2	59438	9.3984	91.9182	12	45	21.4286	64.5815	53	0	0	88.2462	0.00789886
Q9NS86	LANC2_HUMAN	LanC-like protein 2 OS=Homo sapiens OX=9606 GN=LANCL2 PE=1 SV=1	50821	7.1499	91.423	5	31	24.2222	75.8625	26	0	1	97.0702	0.00778558
Q9BU19	ZN692_HUMAN	Zinc finger protein 692 OS=Homo sapiens OX=9606 GN=ZNF692 PE=1 SV=1	56932	7.3301	91.4041	9	40	26.975	111.508	43	0	1	111.928	0.00792046
P40145	ADCY8_HUMAN	Adenylate cyclase type 8 OS=Homo sapiens OX=9606 GN=ADCY8 PE=1 SV=1	140032	6.5317	91.3314	28	91	35.8913	44.2944	152	0	12	98.6685	0.00834909
Q9NYJ8	TAB2_HUMAN	TGF-beta-activated kinase 1 and MAP3K7-binding protein 2 OS=Homo sapiens OX=9606 GN=TAB2 PE=1 SV=1	76446	8.5547	91.1202	10	31	16.7388	55.2219	34	0	5	91.335	0.00865399
Q7L804	RFIP2_HUMAN	Rab11 family-interacting protein 2 OS=Homo sapiens OX=9606 GN=RAB11FIP2 PE=1 SV=1	58242	9.728	91.0124	16	40	35.7422	58.1048	64	0	2	95.768	0.00889227
O95155	UBE4B_HUMAN	Ubiquitin conjugation factor E4 B OS=Homo sapiens OX=9606 GN=UBE4B PE=1 SV=1	146091	6.1025	91.0024	28	105	37.4808	70.3285	106	0	12	104.356	0.00972041
Q13033	STRN3_HUMAN	Striatin-3 OS=Homo sapiens OX=9606 GN=STRN3 PE=1 SV=3	87155	5.0171	90.9883	10	43	30.7403	45.9665	71	0	1	98.1748	0.00868523
Q12866	MERTK_HUMAN	Tyrosine-protein kinase Mer OS=Homo sapiens OX=9606 GN=MERTK PE=1 SV=2	110179	5.4141	90.9674	18	64	40.6406	72.8405	92	0	4	101.65	0.0085709
Q15334	L2GL1_HUMAN	Lethal(2) giant larvae protein homolog 1 OS=Homo sapiens OX=9606 GN=LLGL1 PE=1 SV=3	115345	5.8389	90.9563	14	58	26.5977	70.9812	104	0	3	98.2004	0.0103938
P98170	XIAP_HUMAN	E3 ubiquitin-protein ligase XIAP OS=Homo sapiens OX=9606 GN=XIAP PE=1 SV=2	56648	6.2036	90.4925	9	43	19.7183	88.8441	33	0	2	109.833	0.00851028
Q9H4I2	ZHX3_HUMAN	Zinc fingers and homeoboxes protein 3 OS=Homo sapiens OX=9606 GN=ZHX3 PE=1 SV=3	104591	5.6616	90.3888	7	50	19.2469	63.3387	59	0	1	107.78	0.00753333
[truncated: 341 more rows]

## Sheet: HEPG2_Treated_2
Accession	Entry	Description	mW (Da)	pI (pH)	PLGS Score	Peptides	Theoretical Peptides	Coverage (%)	Precursor RMS Mass Error (ppm)	Products	Digest Peptides	Modified Peptides	Products RMS Mass Error (ppm)	Products RMS RT Error (min)
Q8WXA9	SREK1_HUMAN	Splicing regulatory glutamine/lysine-rich protein 1 OS=Homo sapiens OX=9606 GN=SREK1 PE=1 SV=1	59345	10.8721	10993.5	217	288	50.5905	54.3132	1944	0	2	97.7106	0.00868853
P18615	NELFE_HUMAN	Negative elongation factor E OS=Homo sapiens OX=9606 GN=NELFE PE=1 SV=3	43213	9.7251	10664.5	152	282	39.4737	65.8059	1154	0	0	106.24	0.00863883
Q5T200	ZC3HD_HUMAN	Zinc finger CCCH domain-containing protein 13 OS=Homo sapiens OX=9606 GN=ZC3H13 PE=1 SV=1	196517	9.8203	8872.99	513	788	40.1679	61.3529	4138	0	11	99.9843	0.00871734
P49756	RBM25_HUMAN	RNA-binding protein 25 OS=Homo sapiens OX=9606 GN=RBM25 PE=1 SV=3	100124	5.9619	5043.55	161	377	49.7034	58.7494	1287	0	1	102.791	0.00850296
Q14687	GSE1_HUMAN	Genetic suppressor element 1 OS=Homo sapiens OX=9606 GN=GSE1 PE=1 SV=3	136080	7.4429	4456.7	169	282	36.4832	53.9189	1572	0	4	98.4928	0.00880527
Q9HC52	CBX8_HUMAN	Chromobox protein homolog 8 OS=Homo sapiens OX=9606 GN=CBX8 PE=1 SV=3	43369	10.3169	4435.9	75	140	28.7918	61.7605	548	0	0	101.308	0.0093887
Q13123	RED_HUMAN	Protein Red OS=Homo sapiens OX=9606 GN=IK PE=1 SV=3	65561	6.2197	4106.62	106	171	42.0108	49.1616	790	0	9	100.772	0.00856033
Q9BR61	ACBD6_HUMAN	Acyl-CoA-binding domain-containing protein 6 OS=Homo sapiens OX=9606 GN=ACBD6 PE=1 SV=1	31131	4.8179	2334.66	8	26	56.0284	39.5086	96	0	0	102.243	0.00729064
Q6UN15	FIP1_HUMAN	Pre-mRNA 3'-end-processing factor FIP1 OS=Homo sapiens OX=9606 GN=FIP1L1 PE=1 SV=1	66486	5.2705	2012.83	54	95	32.6599	64.3339	464	0	1	101.602	0.00885253
Q9NRY2	SOSSC_HUMAN	SOSS complex subunit C OS=Homo sapiens OX=9606 GN=INIP PE=1 SV=1	11417	9.8145	1905.76	8	10	82.6923	63.7022	86	0	1	107.545	0.0073954
Q8IXB3	TARG1_HUMAN	Trafficking regulator of GLUT4 1 OS=Homo sapiens OX=9606 GN=TRARG1 PE=2 SV=2	19242	8.2471	1886.59	15	12	62.7119	37.56	161	0	7	107.167	0.0076717
P82970	HMGN5_HUMAN	High mobility group nucleosome-binding domain-containing protein 5 OS=Homo sapiens OX=9606 GN=HMGN5 PE=1 SV=1	31505	4.3037	1881.86	40	74	56.0284	67.779	314	0	2	108.079	0.00835103
Q14152	EIF3A_HUMAN	Eukaryotic translation initiation factor 3 subunit A OS=Homo sapiens OX=9606 GN=EIF3A PE=1 SV=1	166467	6.3428	1719.64	114	250	33.5745	63.5862	929	0	7	103.737	0.00871709
P61218	RPAB2_HUMAN	DNA-directed RNA polymerases I, II, and III subunit RPABC2 OS=Homo sapiens OX=9606 GN=POLR2F PE=1 SV=1	14468	3.8789	1661.79	8	8	66.9291	68.2956	109	0	5	110.259	0.00831447
Q8NBT2	SPC24_HUMAN	Kinetochore protein Spc24 OS=Homo sapiens OX=9606 GN=SPC24 PE=1 SV=2	22464	4.4561	1439.35	12	25	54.3147	76.8094	106	0	0	102.171	0.00852926
Q9P2R6	RERE_HUMAN	Arginine-glutamic acid dipeptide repeats protein OS=Homo sapiens OX=9606 GN=RERE PE=1 SV=2	172316	7.3711	1138.23	99	204	32.5032	48.0887	773	0	18	101.399	0.0096451
O76070	SYUG_HUMAN	Gamma-synuclein OS=Homo sapiens OX=9606 GN=SNCG PE=1 SV=2	13322	4.6626	1105.53	5	19	33.0709	31.3745	47	0	1	84.9284	0.00877726
P35659	DEK_HUMAN	Protein DEK OS=Homo sapiens OX=9606 GN=DEK PE=1 SV=1	42647	8.8872	1031.24	27	48	44	51.873	214	0	6	102.827	0.00912459
O43633	CHM2A_HUMAN	Charged multivesicular body protein 2a OS=Homo sapiens OX=9606 GN=CHMP2A PE=1 SV=1	25087	5.6895	1017.56	17	17	55.8559	26.4374	109	0	6	99.8778	0.00864907
O14579	COPE_HUMAN	Coatomer subunit epsilon OS=Homo sapiens OX=9606 GN=COPE PE=1 SV=3	34460	4.793	903.595	16	27	45.7792	46.5329	113	0	2	99.787	0.00880254
O94880	PHF14_HUMAN	PHD finger protein 14 OS=Homo sapiens OX=9606 GN=PHF14 PE=1 SV=2	99990	5.0405	878	49	104	38.4009	50.6919	399	0	6	102.357	0.00952227
P19532	TFE3_HUMAN	Transcription factor E3 OS=Homo sapiens OX=9606 GN=TFE3 PE=1 SV=4	61483	5.272	776.739	17	36	43.1304	77.1398	154	0	4	97.9652	0.0097349
P54259	ATN1_HUMAN	Atrophin-1 OS=Homo sapiens OX=9606 GN=ATN1 PE=1 SV=3	125337	9.2109	759.03	58	110	26.5546	53.7286	402	0	6	97.5669	0.00849566
Q969W9	PMEPA_HUMAN	Protein TMEPAI OS=Homo sapiens OX=9606 GN=PMEPA1 PE=1 SV=1	31588	6.4351	753.234	11	18	46.3415	36.6306	92	0	4	110.3	0.00943661
Q9UKV3	ACINU_HUMAN	Apoptotic chromatin condensation inducer in the nucleus OS=Homo sapiens OX=9606 GN=ACIN1 PE=1 SV=2	151770	6.0161	750.84	60	154	39.1499	52.3657	442	0	8	101.038	0.00867804
P29374	ARI4A_HUMAN	AT-rich interactive domain-containing protein 4A OS=Homo sapiens OX=9606 GN=ARID4A PE=1 SV=3	142663	4.834	746.115	55	113	40.4932	62.2812	467	0	6	104.302	0.00854761
O95232	LC7L3_HUMAN	Luc7-like protein 3 OS=Homo sapiens OX=9606 GN=LUC7L3 PE=1 SV=2	51435	10.2085	709.732	18	55	21.5278	65.1379	135	0	0	90.3225	0.00871465
Q9H4Z3	CAPAM_HUMAN	mRNA (2'-O-methyladenosine-N(6)-)-methyltransferase OS=Homo sapiens OX=9606 GN=PCIF1 PE=1 SV=1	80618	7.0781	699.279	25	68	43.608	35.3539	258	0	7	107.145	0.0077177
P17028	ZNF24_HUMAN	Zinc finger protein 24 OS=Homo sapiens OX=9606 GN=ZNF24 PE=1 SV=4	42129	5.7832	697.309	12	33	42.1196	85.0445	115	0	1	108.605	0.00872873
Q6NYC8	PPR18_HUMAN	Phostensin OS=Homo sapiens OX=9606 GN=PPP1R18 PE=1 SV=1	67901	5.1929	657.047	15	58	34.7471	61.9275	113	0	1	102.433	0.00838565
Q9P127	LUZP4_HUMAN	Leucine zipper protein 4 OS=Homo sapiens OX=9606 GN=LUZP4 PE=1 SV=1	35915	9.8394	656.535	18	50	33.8658	76.0344	139	0	0	120.546	0.00763067
Q8IXQ3	CI040_HUMAN	Uncharacterized protein C9orf40 OS=Homo sapiens OX=9606 GN=C9orf40 PE=1 SV=1	21050	4.6992	647.865	13	16	63.4021	55.6544	88	0	1	107.325	0.00809703
O14770	MEIS2_HUMAN	Homeobox protein Meis2 OS=Homo sapiens OX=9606 GN=MEIS2 PE=1 SV=2	51756	5.9209	644.018	18	21	62.6834	54.4723	168	0	7	113.007	0.0082988
P29966	MARCS_HUMAN	Myristoylated alanine-rich C-kinase substrate OS=Homo sapiens OX=9606 GN=MARCKS PE=1 SV=4	31535	4.2583	640.237	5	19	29.2169	45.1758	49	0	0	108.443	0.00758553
Q15170	TCAL1_HUMAN	Transcription elongation factor A protein-like 1 OS=Homo sapiens OX=9606 GN=TCEAL1 PE=1 SV=2	18342	11.6177	621.282	8	13	26.1146	28.3851	70	0	2	107.907	0.00781492
O75449	KTNA1_HUMAN	Katanin p60 ATPase-containing subunit A1 OS=Homo sapiens OX=9606 GN=KATNA1 PE=1 SV=1	55929	6.4834	613.332	15	53	33.6049	27.7035	107	0	3	102.869	0.00832445
P08621	RU17_HUMAN	U1 small nuclear ribonucleoprotein 70 kDa OS=Homo sapiens OX=9606 GN=SNRNP70 PE=1 SV=2	51525	10.2671	608.58	28	56	26.087	58.3378	178	0	5	100.31	0.00829011
Q8WWW8	GAB3_HUMAN	GRB2-associated-binding protein 3 OS=Homo sapiens OX=9606 GN=GAB3 PE=1 SV=1	65547	6.8203	606.201	23	47	42.8328	55.4218	238	0	5	103.227	0.00937163
Q14BN4	SLMAP_HUMAN	Sarcolemmal membrane-associated protein OS=Homo sapiens OX=9606 GN=SLMAP PE=1 SV=1	95139	5.1973	592.028	43	102	39.9758	78.8508	322	0	1	109.481	0.0084612
P54920	SNAA_HUMAN	Alpha-soluble NSF attachment protein OS=Homo sapiens OX=9606 GN=NAPA PE=1 SV=3	33211	5.064	585.214	12	24	44.7458	80.8778	84	0	0	107.165	0.00759895
Q8IYT3	CC170_HUMAN	Coiled-coil domain-containing protein 170 OS=Homo sapiens OX=9606 GN=CCDC170 PE=1 SV=3	82225	6.1919	583.702	32	84	34.2657	55.2812	202	0	6	107.69	0.0091236
Q8WTT2	NOC3L_HUMAN	Nucleolar complex protein 3 homolog OS=Homo sapiens OX=9606 GN=NOC3L PE=1 SV=1	92489	9.5508	580.116	25	76	23	51.7403	232	0	7	107.915	0.00785538
Q5VTR2	BRE1A_HUMAN	E3 ubiquitin-protein ligase BRE1A OS=Homo sapiens OX=9606 GN=RNF20 PE=1 SV=2	113592	5.6104	579.981	53	148	31.0769	69.3242	302	0	4	107.57	0.00844555
Q02952	AKA12_HUMAN	A-kinase anchor protein 12 OS=Homo sapiens OX=9606 GN=AKAP12 PE=1 SV=4	191365	4.1763	570.919	48	164	32.9966	67.5927	417	0	9	105.14	0.00818774
Q8N0Y2	ZN444_HUMAN	Zinc finger protein 444 OS=Homo sapiens OX=9606 GN=ZNF444 PE=1 SV=1	35181	8.5356	563.931	7	26	37.3089	30.1576	82	0	2	112.638	0.00849096
Q99615	DNJC7_HUMAN	DnaJ homolog subfamily C member 7 OS=Homo sapiens OX=9606 GN=DNAJC7 PE=1 SV=2	56404	6.5581	563.337	21	49	44.7368	40.3284	112	0	3	106.394	0.00815339
Q8N4Y2	EFC4A_HUMAN	EF-hand calcium-binding domain-containing protein 4A OS=Homo sapiens OX=9606 GN=CRACR2B PE=1 SV=3	44928	5.1094	561.907	15	41	33.0827	45.2526	127	0	1	95.3104	0.0101107
Q9HB58	SP110_HUMAN	Sp110 nuclear body protein OS=Homo sapiens OX=9606 GN=SP110 PE=1 SV=5	78345	9.0044	553.322	30	62	33.0914	85.4522	212	0	5	111.354	0.00811301
Q9BXF6	RFIP5_HUMAN	Rab11 family-interacting protein 5 OS=Homo sapiens OX=9606 GN=RAB11FIP5 PE=1 SV=1	70372	9.6094	548.569	21	54	43.7979	35.9086	250	0	2	92.4713	0.00841057
P62877	RBX1_HUMAN	E3 ubiquitin-protein ligase RBX1 OS=Homo sapiens OX=9606 GN=RBX1 PE=1 SV=1	12265	6.5552	547.22	4	7	74.0741	85.9671	23	0	0	125.395	0.00694183
Q9Y5B6	PAXB1_HUMAN	PAX3- and PAX7-binding protein 1 OS=Homo sapiens OX=9606 GN=PAXBP1 PE=1 SV=2	104738	5.3687	544.952	31	81	36.205	69.2203	227	0	2	108.269	0.00906608
P27824	CALX_HUMAN	Calnexin OS=Homo sapiens OX=9606 GN=CANX PE=1 SV=2	67525	4.2686	543.212	16	45	32.0946	87.7959	131	0	1	94.5091	0.00796641
Q86XK3	SFR1_HUMAN	Swi5-dependent recombination DNA repair protein 1 homolog OS=Homo sapiens OX=9606 GN=SFR1 PE=1 SV=2	28244	6.0117	542.369	6	17	31.4286	76.4665	59	0	1	116.388	0.0079595
Q9UBD5	ORC3_HUMAN	Origin recognition complex subunit 3 OS=Homo sapiens OX=9606 GN=ORC3 PE=1 SV=1	82201	7.3799	539.822	20	65	36.4276	83.0484	227	0	4	103.007	0.00929307
Q99933	BAG1_HUMAN	BAG family molecular chaperone regulator 1 OS=Homo sapiens OX=9606 GN=BAG1 PE=1 SV=4	38755	7.8589	538.693	15	28	33.913	44.0895	117	0	5	106.393	0.00881466
P19484	TFEB_HUMAN	Transcription factor EB OS=Homo sapiens OX=9606 GN=TFEB PE=1 SV=3	52831	5.8359	537.884	19	36	57.7731	66.3456	157	0	3	111.396	0.00839781
Q5SY16	NOL9_HUMAN	Polynucleotide 5'-hydroxyl-kinase NOL9 OS=Homo sapiens OX=9606 GN=NOL9 PE=1 SV=1	79272	9.2637	533.329	19	44	39.3162	52.5513	169	0	3	98.7194	0.00896815
Q9P260	RELCH_HUMAN	RAB11-binding protein RELCH OS=Homo sapiens OX=9606 GN=RELCH PE=1 SV=2	134545	5.1328	530.663	43	104	43.9145	57.5869	298	0	9	111.599	0.00790785
Q9NS91	RAD18_HUMAN	E3 ubiquitin-protein ligase RAD18 OS=Homo sapiens OX=9606 GN=RAD18 PE=1 SV=2	56187	7.3784	528.706	29	51	51.7172	48.4338	215	0	1	116.737	0.0087194
P02545	LMNA_HUMAN	Prelamin-A/C OS=Homo sapiens OX=9606 GN=LMNA PE=1 SV=1	74094	6.5815	528.648	23	73	24.247	49.166	159	0	1	93.1845	0.0090303
Q5T7B8	KIF24_HUMAN	Kinesin-like protein KIF24 OS=Homo sapiens OX=9606 GN=KIF24 PE=1 SV=2	151808	6.6929	524.794	29	99	30.9942	75.8257	244	0	7	107.653	0.00872983
O15541	R113A_HUMAN	E3 ubiquitin-protein ligase RNF113A OS=Homo sapiens OX=9606 GN=RNF113A PE=1 SV=1	38762	5.3687	521.264	13	31	39.3586	68.6374	113	0	0	102.631	0.00895953
Q9NVK5	FGOP2_HUMAN	FGFR1 oncogene partner 2 OS=Homo sapiens OX=9606 GN=FGFR1OP2 PE=1 SV=1	29408	5.6104	520.282	9	33	37.1542	88.2778	98	0	0	97.2997	0.00839523
Q9H334	FOXP1_HUMAN	Forkhead box protein P1 OS=Homo sapiens OX=9606 GN=FOXP1 PE=1 SV=1	75269	6.1978	518.404	21	43	61.5953	69.0357	143	0	11	100.403	0.00840739
Q5W0B1	OBI1_HUMAN	ORC ubiquitin ligase 1 OS=Homo sapiens OX=9606 GN=OBI1 PE=1 SV=1	81065	5.395	512.836	36	63	38.1543	76.1052	234	0	3	108.818	0.00817338
P18858	DNLI1_HUMAN	DNA ligase 1 OS=Homo sapiens OX=9606 GN=LIG1 PE=1 SV=1	101673	5.3364	509.688	26	88	29.2709	40.1251	243	0	4	101.854	0.00787314
O60315	ZEB2_HUMAN	Zinc finger E-box-binding homeobox 2 OS=Homo sapiens OX=9606 GN=ZEB2 PE=1 SV=1	136361	5.8638	508.859	47	96	40.6096	53.283	338	0	15	109.642	0.00822045
Q9UNZ2	NSF1C_HUMAN	NSFL1 cofactor p47 OS=Homo sapiens OX=9606 GN=NSFL1C PE=1 SV=2	40548	4.8076	508.195	10	33	27.8378	61.8885	135	0	0	100.662	0.00911881
P78318	IGBP1_HUMAN	Immunoglobulin-binding protein 1 OS=Homo sapiens OX=9606 GN=IGBP1 PE=1 SV=1	39197	5.1006	505.569	16	33	41.0029	43.1981	96	0	2	99.5356	0.0078414
Q6RUI8	CS048_HUMAN	Uncharacterized protein C19orf48 OS=Homo sapiens OX=9606 GN=C19orf48 PE=4 SV=1	13076	8.2983	505.508	2	11	34.188	10.8422	32	0	1	112.906	0.0076292
Q9H1Y0	ATG5_HUMAN	Autophagy protein 5 OS=Homo sapiens OX=9606 GN=ATG5 PE=1 SV=2	32426	5.3774	500.707	6	29	11.6364	27.2742	26	0	0	100.927	0.00656529
Q96SD1	DCR1C_HUMAN	Protein artemis OS=Homo sapiens OX=9606 GN=DCLRE1C PE=1 SV=2	78386	5.6133	500.489	16	57	31.5029	88.413	149	0	1	108.518	0.0097418
Q8NCN2	ZBT34_HUMAN	Zinc finger and BTB domain-containing protein 34 OS=Homo sapiens OX=9606 GN=ZBTB34 PE=1 SV=4	55498	5.9795	500.145	16	34	54	70.5235	140	0	1	97.4949	0.00967776
Q8TDZ2	MICA1_HUMAN	[F-actin]-monooxygenase MICAL1 OS=Homo sapiens OX=9606 GN=MICAL1 PE=1 SV=2	117800	5.9619	500.099	20	79	31.0216	41.2962	202	0	2	96.8113	0.00857389
Q8N488	RYBP_HUMAN	RING1 and YY1-binding protein OS=Homo sapiens OX=9606 GN=RYBP PE=1 SV=2	24806	10.1133	499.721	8	24	51.7544	51.4305	68	0	2	113.534	0.00694891
Q16630	CPSF6_HUMAN	Cleavage and polyadenylation specificity factor subunit 6 OS=Homo sapiens OX=9606 GN=CPSF6 PE=1 SV=2	59173	6.7178	499.638	18	52	23.412	32.2206	118	0	0	96.8946	0.00854661
P55199	ELL_HUMAN	RNA polymerase II elongation factor ELL OS=Homo sapiens OX=9606 GN=ELL PE=1 SV=1	68222	9.6138	497.791	14	66	29.7907	27.9397	152	0	3	107.183	0.00843159
P36894	BMR1A_HUMAN	Bone morphogenetic protein receptor type-1A OS=Homo sapiens OX=9606 GN=BMPR1A PE=1 SV=2	60158	7.3916	488.677	12	37	41.1654	36.1434	117	0	3	104.025	0.0104975
Q86YV5	PRAG1_HUMAN	Inactive tyrosine-protein kinase PRAG1 OS=Homo sapiens OX=9606 GN=PRAG1 PE=1 SV=4	149529	6.7881	487.742	31	104	31.5078	45.7576	241	0	6	108.859	0.00797552
Q9BUQ8	DDX23_HUMAN	Probable ATP-dependent RNA helicase DDX23 OS=Homo sapiens OX=9606 GN=DDX23 PE=1 SV=3	95524	9.9668	487.475	40	97	34.5122	61.7489	216	0	2	104.837	0.00827131
Q86X10	RLGPB_HUMAN	Ral GTPase-activating protein subunit beta OS=Homo sapiens OX=9606 GN=RALGAPB PE=1 SV=1	166691	6.3223	484.114	36	105	36.6801	68.6653	322	0	9	111.631	0.00797543
P29375	KDM5A_HUMAN	Lysine-specific demethylase 5A OS=Homo sapiens OX=9606 GN=KDM5A PE=1 SV=3	191971	6.0718	480.538	67	171	36.6272	52.6152	543	0	20	111.465	0.00853504
Q9C0C2	TB182_HUMAN	182 kDa tankyrase-1-binding protein OS=Homo sapiens OX=9606 GN=TNKS1BP1 PE=1 SV=4	181683	4.5776	469.829	35	149	37.594	50.6625	288	0	3	106.828	0.00808825
Q92994	TF3B_HUMAN	Transcription factor IIIB 90 kDa subunit OS=Homo sapiens OX=9606 GN=BRF1 PE=1 SV=1	73793	5.1299	463.471	19	68	34.712	88.033	151	0	2	115.322	0.0083602
O95218	ZRAB2_HUMAN	Zinc finger Ran-binding domain-containing protein 2 OS=Homo sapiens OX=9606 GN=ZRANB2 PE=1 SV=2	37381	10.418	462.081	27	31	44.5455	57.9713	144	0	0	95.0082	0.00871147
O43242	PSMD3_HUMAN	26S proteasome non-ATPase regulatory subunit 3 OS=Homo sapiens OX=9606 GN=PSMD3 PE=1 SV=2	60939	8.6953	459.089	22	57	35.3933	73.5985	176	0	4	105.722	0.00789742
Q5VTL8	PR38B_HUMAN	Pre-mRNA-splicing factor 38B OS=Homo sapiens OX=9606 GN=PRPF38B PE=1 SV=1	64429	10.9819	457.81	27	54	34.7985	63.5947	147	0	1	101.934	0.00922694
Q96PZ0	PUS7_HUMAN	Pseudouridylate synthase 7 homolog OS=Homo sapiens OX=9606 GN=PUS7 PE=1 SV=2	74988	5.9355	457.728	27	61	43.2678	102.865	207	0	7	108.142	0.00866778
Q12888	TP53B_HUMAN	TP53-binding protein 1 OS=Homo sapiens OX=9606 GN=TP53BP1 PE=1 SV=2	213440	4.4297	454.298	54	146	41.3286	47.6594	514	0	12	109.314	0.00837359
Q99576	T22D3_HUMAN	TSC22 domain family protein 3 OS=Homo sapiens OX=9606 GN=TSC22D3 PE=1 SV=2	14800	4.3052	452.197	7	15	63.4328	50.9346	65	0	3	105.549	0.00902499
Q4LE39	ARI4B_HUMAN	AT-rich interactive domain-containing protein 4B OS=Homo sapiens OX=9606 GN=ARID4B PE=1 SV=2	147718	4.8545	451.043	60	121	41.7683	45.0392	454	0	14	107.609	0.0087196
Q13555	KCC2G_HUMAN	Calcium/calmodulin-dependent protein kinase type II subunit gamma OS=Homo sapiens OX=9606 GN=CAMK2G PE=1 SV=4	62567	7.6714	450.265	16	38	36.3799	91.7145	120	0	2	117.206	0.00720256
P48681	NEST_HUMAN	Nestin OS=Homo sapiens OX=9606 GN=NES PE=1 SV=2	177330	4.1484	448.216	42	160	27.5756	79.0236	342	0	4	109.501	0.0100712
Q9UJZ1	STML2_HUMAN	Stomatin-like protein 2, mitochondrial OS=Homo sapiens OX=9606 GN=STOML2 PE=1 SV=1	38510	7.2642	446.283	19	28	53.0899	51.6079	173	0	6	98.6159	0.00798272
Q9UKG1	DP13A_HUMAN	DCC-interacting protein 13-alpha OS=Homo sapiens OX=9606 GN=APPL1 PE=1 SV=1	79613	5.1152	445.683	20	61	34.6968	41.2839	178	0	8	105.555	0.00806163
O15173	PGRC2_HUMAN	Membrane-associated progesterone receptor component 2 OS=Homo sapiens OX=9606 GN=PGRMC2 PE=1 SV=1	23803	4.5425	444.263	7	23	29.5964	38.59	55	0	2	113.565	0.00875893
Q7Z3T8	ZFY16_HUMAN	Zinc finger FYVE domain-containing protein 16 OS=Homo sapiens OX=9606 GN=ZFYVE16 PE=1 SV=3	168796	4.4824	443.776	41	107	43.8596	63.1723	355	0	10	116.641	0.0084394
P39880	CUX1_HUMAN	Homeobox protein cut-like 1 OS=Homo sapiens OX=9606 GN=CUX1 PE=1 SV=3	164086	5.5898	442.748	35	128	33.8206	77.6042	213	0	2	115.659	0.00852432
P30279	CCND2_HUMAN	G1/S-specific cyclin-D2 OS=Homo sapiens OX=9606 GN=CCND2 PE=1 SV=1	33045	4.8765	441.887	5	26	34.6021	9.7565	64	0	2	96.1649	0.00813119
O14617	AP3D1_HUMAN	AP-3 complex subunit delta-1 OS=Homo sapiens OX=9606 GN=AP3D1 PE=1 SV=1	130075	8.543	441.659	33	81	30.0087	40.7147	268	0	9	107.671	0.00823866
O75663	TIPRL_HUMAN	TIP41-like protein OS=Homo sapiens OX=9606 GN=TIPRL PE=1 SV=2	31423	5.5122	439.348	9	23	29.4118	105.726	29	0	1	100.963	0.00885068
Q9H5N1	RABE2_HUMAN	Rab GTPase-binding effector protein 2 OS=Homo sapiens OX=9606 GN=RABEP2 PE=1 SV=2	63504	4.5601	438.74	15	59	26.1863	64.9522	134	0	2	97.6087	0.01003
Q99081	HTF4_HUMAN	Transcription factor 12 OS=Homo sapiens OX=9606 GN=TCF12 PE=1 SV=1	72920	6.5405	434.801	23	44	53.2258	50.2055	228	0	2	108.762	0.00872374
O14974	MYPT1_HUMAN	Protein phosphatase 1 regulatory subunit 12A OS=Homo sapiens OX=9606 GN=PPP1R12A PE=1 SV=1	115210	5.1328	434.187	35	110	33.4951	32.3497	244	0	2	98.0726	0.00846025
A6NDB9	PALM3_HUMAN	Paralemmin-3 OS=Homo sapiens OX=9606 GN=PALM3 PE=1 SV=2	71652	4.3271	431.935	13	54	37.4443	59.3865	106	0	4	95.6129	0.00828642
Q9NS69	TOM22_HUMAN	Mitochondrial import receptor subunit TOM22 homolog OS=Homo sapiens OX=9606 GN=TOMM22 PE=1 SV=3	15511	4.0649	431.396	6	8	76.7606	12.917	68	0	3	110.596	0.0099089
Q9H8N7	ZN395_HUMAN	Zinc finger protein 395 OS=Homo sapiens OX=9606 GN=ZNF395 PE=1 SV=2	54904	7.1528	431.325	14	31	28.8499	57.1656	126	0	5	111.928	0.00858203
Q5R372	RBG1L_HUMAN	Rab GTPase-activating protein 1-like OS=Homo sapiens OX=9606 GN=RABGAP1L PE=1 SV=1	92453	5.0127	425.673	24	64	41.4724	83.228	207	0	8	110.732	0.0079655
Q969G3	SMCE1_HUMAN	SWI/SNF-related matrix-associated actin-dependent regulator of chromatin subfamily E member 1 OS=Homo sapiens OX=9606 GN=SMARCE1 PE=1 SV=2	46620	4.6465	422.455	19	31	56.691	62.1024	140	0	9	112.301	0.00814685
Q8WXW3	PIBF1_HUMAN	Progesterone-induced-blocking factor 1 OS=Homo sapiens OX=9606 GN=PIBF1 PE=1 SV=2	89749	5.6763	421.353	27	95	29.9868	62.6522	146	0	1	112.061	0.00859951
Q9H501	ESF1_HUMAN	ESF1 homolog OS=Homo sapiens OX=9606 GN=ESF1 PE=1 SV=1	98734	4.8193	418.567	44	87	43.7133	69.6371	292	0	12	108.088	0.00838443
Q9HAU0	PKHA5_HUMAN	Pleckstrin homology domain-containing family A member 5 OS=Homo sapiens OX=9606 GN=PLEKHA5 PE=1 SV=1	127384	7.2217	418.51	26	105	26.1649	55.765	245	0	5	103.936	0.00802112
Q8NEJ9	NGDN_HUMAN	Neuroguidin OS=Homo sapiens OX=9606 GN=NGDN PE=1 SV=1	35872	9.9902	417.796	8	27	28.8889	55.2721	92	0	1	113.071	0.00876226
Q96RG2	PASK_HUMAN	PAS domain-containing serine/threonine-protein kinase OS=Homo sapiens OX=9606 GN=PASK PE=1 SV=3	142838	4.5601	416.047	26	93	35.2986	78.3673	187	0	4	112.553	0.00766276
Q7L014	DDX46_HUMAN	Probable ATP-dependent RNA helicase DDX46 OS=Homo sapiens OX=9606 GN=DDX46 PE=1 SV=2	117289	9.6519	415.946	44	98	29.5829	66.9875	283	0	6	112.558	0.00874608
Q16206	ENOX2_HUMAN	Ecto-NOX disulfide-thiol exchanger 2 OS=Homo sapiens OX=9606 GN=ENOX2 PE=1 SV=2	70037	5.5737	415.497	33	54	38.1967	53.3357	186	0	13	110.053	0.00902322
Q5BJF6	ODFP2_HUMAN	Outer dense fiber protein 2 OS=Homo sapiens OX=9606 GN=ODF2 PE=1 SV=1	95341	7.4326	414.926	40	88	37.5151	51.4038	259	0	4	110.175	0.00843831
Q8WZ73	RFFL_HUMAN	E3 ubiquitin-protein ligase rififylin OS=Homo sapiens OX=9606 GN=RFFL PE=1 SV=1	40487	5.1738	411.066	13	28	34.4353	56.7036	96	0	3	112.227	0.00812381
Q8IYL2	TRM44_HUMAN	Probable tRNA (uracil-O(2)-)-methyltransferase OS=Homo sapiens OX=9606 GN=TRMT44 PE=1 SV=2	84575	6.9316	407.049	11	60	17.7015	42.5012	105	0	0	113.935	0.00826271
Q86T90	K1328_HUMAN	Protein hinderin OS=Homo sapiens OX=9606 GN=KIAA1328 PE=1 SV=2	65331	8.0171	406.178	16	68	27.383	85.1707	119	0	1	95.6743	0.00856806
Q8TAS1	UHMK1_HUMAN	Serine/threonine-protein kinase Kist OS=Homo sapiens OX=9606 GN=UHMK1 PE=1 SV=2	46516	5.5107	404.041	10	33	36.0382	25.7587	87	0	1	98.7117	0.00807853
Q9NWH9	SLTM_HUMAN	SAFB-like transcription modulator OS=Homo sapiens OX=9606 GN=SLTM PE=1 SV=2	117078	7.8149	403.016	35	104	35.9768	63.0975	209	0	1	108.306	0.00813068
Q9UJM3	ERRFI_HUMAN	ERBB receptor feedback inhibitor 1 OS=Homo sapiens OX=9606 GN=ERRFI1 PE=1 SV=1	50528	8.0552	401.397	13	33	38.0952	73.8899	96	0	2	113.846	0.00896504
Q9BTP6	ZBED2_HUMAN	Zinc finger BED domain-containing protein 2 OS=Homo sapiens OX=9606 GN=ZBED2 PE=1 SV=2	25106	6.627	400.166	15	22	48.1651	73.1292	103	0	4	96.5084	0.00857535
Q8WWW0	RASF5_HUMAN	Ras association domain-containing protein 5 OS=Homo sapiens OX=9606 GN=RASSF5 PE=1 SV=1	47060	9.4058	399.301	7	40	39.2345	67.2544	110	0	0	105.936	0.00971069
Q8WU90	ZC3HF_HUMAN	Zinc finger CCCH domain-containing protein 15 OS=Homo sapiens OX=9606 GN=ZC3H15 PE=1 SV=1	48572	5.0288	398.632	13	47	30.0469	53.4428	80	0	1	104.354	0.00812351
Q8IYX8	CE57L_HUMAN	Centrosomal protein CEP57L1 OS=Homo sapiens OX=9606 GN=CEP57L1 PE=1 SV=1	53614	8.6675	397.616	19	41	46.5217	65.4417	113	0	1	105.057	0.00766554
Q96TC7	RMD3_HUMAN	Regulator of microtubule dynamics protein 3 OS=Homo sapiens OX=9606 GN=RMDN3 PE=1 SV=2	52086	4.8296	397.581	16	45	43.1915	50.3028	150	0	1	100.144	0.00862852
Q6ZW31	SYDE1_HUMAN	Rho GTPase-activating protein SYDE1 OS=Homo sapiens OX=9606 GN=SYDE1 PE=1 SV=1	79743	8.3965	396.68	10	70	9.6599	60.3611	87	0	1	111.701	0.00839253
Q15061	WDR43_HUMAN	WD repeat-containing protein 43 OS=Homo sapiens OX=9606 GN=WDR43 PE=1 SV=3	74843	5.2368	396.578	18	62	31.0192	59.4403	187	0	2	109.765	0.00831962
Q8IVT5	KSR1_HUMAN	Kinase suppressor of Ras 1 OS=Homo sapiens OX=9606 GN=KSR1 PE=1 SV=3	102095	8.6895	395.707	26	81	37.2698	94.606	195	0	2	111.59	0.00858184
Q96C36	P5CR2_HUMAN	Pyrroline-5-carboxylate reductase 2 OS=Homo sapiens OX=9606 GN=PYCR2 PE=1 SV=1	33615	7.689	394.917	12	23	39.6875	64.9225	66	0	2	125.006	0.00858798
Q5T6C5	AT7L2_HUMAN	Ataxin-7-like protein 2 OS=Homo sapiens OX=9606 GN=ATXN7L2 PE=1 SV=1	77131	9.5156	394.341	22	68	37.3961	63.7967	196	0	4	110.02	0.0097353
P30101	PDIA3_HUMAN	Protein disulfide-isomerase A3 OS=Homo sapiens OX=9606 GN=PDIA3 PE=1 SV=4	56746	5.9312	394.211	12	49	32.2772	68.6916	104	0	1	104.927	0.00919078
Q92537	SUSD6_HUMAN	Sushi domain-containing protein 6 OS=Homo sapiens OX=9606 GN=SUSD6 PE=1 SV=1	32069	4.834	392.562	3	16	22.7723	95.9329	53	0	0	101.331	0.00841854
A6NI79	CCD69_HUMAN	Coiled-coil domain-containing protein 69 OS=Homo sapiens OX=9606 GN=CCDC69 PE=1 SV=1	34775	5.4536	392.344	15	35	41.8919	53.5953	75	0	0	119.627	0.00753194
Q86SQ7	SDCG8_HUMAN	Serologically defined colon cancer antigen 8 OS=Homo sapiens OX=9606 GN=SDCCAG8 PE=1 SV=1	82630	5.4814	391.109	35	78	43.7588	79.1048	216	0	4	98.1047	0.00949758
Q6PGN9	PSRC1_HUMAN	Proline/serine-rich coiled-coil protein 1 OS=Homo sapiens OX=9606 GN=PSRC1 PE=1 SV=1	38772	11.6221	390.799	12	41	38.5675	82.5344	83	0	1	114.124	0.00887561
Q14966	ZN638_HUMAN	Zinc finger protein 638 OS=Homo sapiens OX=9606 GN=ZNF638 PE=1 SV=2	220486	5.9604	390.359	52	152	34.9343	58.4944	449	0	9	102.336	0.0086195
Q9NRA8	4ET_HUMAN	Eukaryotic translation initiation factor 4E transporter OS=Homo sapiens OX=9606 GN=EIF4ENIF1 PE=1 SV=2	108134	8.4185	388.873	37	92	41.2183	84.768	210	0	3	112.007	0.00781799
Q96MU7	YTDC1_HUMAN	YTH domain-containing protein 1 OS=Homo sapiens OX=9606 GN=YTHDC1 PE=1 SV=3	84649	5.8037	388.123	23	69	24.4842	62.4174	147	0	0	92.6662	0.0101586
P26599	PTBP1_HUMAN	Polypyrimidine tract-binding protein 1 OS=Homo sapiens OX=9606 GN=PTBP1 PE=1 SV=1	57185	9.5332	387.848	5	34	20.1507	35.5145	50	0	1	95.7151	0.00905212
Q8TDR0	MIPT3_HUMAN	TRAF3-interacting protein 1 OS=Homo sapiens OX=9606 GN=TRAF3IP1 PE=1 SV=1	78584	7.9731	387.431	41	80	54.5586	62.0615	227	0	7	93.805	0.00825314
Q9Y5B0	CTDP1_HUMAN	RNA polymerase II subunit A C-terminal domain phosphatase OS=Homo sapiens OX=9606 GN=CTDP1 PE=1 SV=3	104334	4.9951	386.729	29	91	36.4204	47.3895	193	0	6	102.974	0.00807654
Q96M11	HYLS1_HUMAN	Hydrolethalus syndrome protein 1 OS=Homo sapiens OX=9606 GN=HYLS1 PE=1 SV=1	34337	7.2231	386.225	5	27	19.7324	119.482	53	0	0	107.828	0.0114587
Q9HAW4	CLSPN_HUMAN	Claspin OS=Homo sapiens OX=9606 GN=CLSPN PE=1 SV=3	151000	4.5469	385.834	45	119	32.1135	72.8156	343	0	7	113.21	0.0085822
O15014	ZN609_HUMAN	Zinc finger protein 609 OS=Homo sapiens OX=9606 GN=ZNF609 PE=1 SV=2	151097	7.9585	385.486	36	101	39.5464	45.7046	242	0	6	107.505	0.00803848
Q9Y228	T3JAM_HUMAN	TRAF3-interacting JNK-activating modulator OS=Homo sapiens OX=9606 GN=TRAF3IP3 PE=1 SV=2	63586	8.5605	385.038	17	75	33.2123	82.3616	103	0	0	123.128	0.00796837
Q8NI27	THOC2_HUMAN	THO complex subunit 2 OS=Homo sapiens OX=9606 GN=THOC2 PE=1 SV=2	182658	8.4624	385.032	53	159	29.3785	52.0174	354	0	6	96.7667	0.00843797
Q9BT92	TCHP_HUMAN	Trichoplein keratin filament-binding protein OS=Homo sapiens OX=9606 GN=TCHP PE=1 SV=1	61034	6.1479	384.972	22	59	26.3052	44.72	109	0	4	103.529	0.00884389
Q13409	DC1I2_HUMAN	Cytoplasmic dynein 1 intermediate chain 2 OS=Homo sapiens OX=9606 GN=DYNC1I2 PE=1 SV=3	71412	4.9072	383.952	15	40	37.7743	77.7513	140	0	3	95.3605	0.00891347
O15297	PPM1D_HUMAN	Protein phosphatase 1D OS=Homo sapiens OX=9606 GN=PPM1D PE=1 SV=1	66632	9.1406	382.835	20	57	48.9256	52.8253	176	0	6	105.51	0.00870123
Q9UNY5	ZN232_HUMAN	Zinc finger protein 232 OS=Homo sapiens OX=9606 GN=ZNF232 PE=1 SV=1	47657	6.2783	380.938	10	41	19.1847	97.957	88	0	0	107.609	0.00833544
Q8NDT2	RB15B_HUMAN	Putative RNA-binding protein 15B OS=Homo sapiens OX=9606 GN=RBM15B PE=1 SV=3	97146	10.147	380.698	23	77	21.7978	57.134	145	0	0	100.916	0.00891536
P41212	ETV6_HUMAN	Transcription factor ETV6 OS=Homo sapiens OX=9606 GN=ETV6 PE=1 SV=1	52966	7.021	379.34	13	30	30.0885	45.7437	77	0	6	114.872	0.00798958
O75391	SPAG7_HUMAN	Sperm-associated antigen 7 OS=Homo sapiens OX=9606 GN=SPAG7 PE=1 SV=2	26018	8.1606	379.094	6	23	29.9559	26.1421	42	0	0	118.26	0.00802876
Q96HW7	INT4_HUMAN	Integrator complex subunit 4 OS=Homo sapiens OX=9606 GN=INTS4 PE=1 SV=2	108102	5.9766	378.827	25	87	38.837	74.4593	212	0	8	107.479	0.00847999
Q9NUJ3	T11L1_HUMAN	T-complex protein 11-like protein 1 OS=Homo sapiens OX=9606 GN=TCP11L1 PE=1 SV=1	56998	5.2705	378.507	17	42	43.6149	92.7804	111	0	2	100.695	0.00926692
P30305	MPIP2_HUMAN	M-phase inducer phosphatase 2 OS=Homo sapiens OX=9606 GN=CDC25B PE=1 SV=2	64946	5.9634	375.119	15	56	27.5862	51.6052	112	0	3	94.0976	0.00848839
O75150	BRE1B_HUMAN	E3 ubiquitin-protein ligase BRE1B OS=Homo sapiens OX=9606 GN=RNF40 PE=1 SV=5	113608	5.8989	374.54	31	98	35.8641	49.5259	199	0	5	103.061	0.00925618
O14776	TCRG1_HUMAN	Transcription elongation regulator 1 OS=Homo sapiens OX=9606 GN=TCERG1 PE=1 SV=2	123823	8.9912	373.959	34	107	29.4171	57.2987	195	0	9	104.549	0.00944509
Q8IUD2	RB6I2_HUMAN	ELKS/Rab6-interacting/CAST family member 1 OS=Homo sapiens OX=9606 GN=ERC1 PE=1 SV=1	128007	5.6221	373.357	55	132	41.3979	67.9505	344	0	11	102.669	0.0091624
Q86VM9	ZCH18_HUMAN	Zinc finger CCCH domain-containing protein 18 OS=Homo sapiens OX=9606 GN=ZC3H18 PE=1 SV=2	106315	8.5591	371.907	37	141	32.1091	50.7589	213	0	1	104.683	0.00809471
Q5BKY9	F133B_HUMAN	Protein FAM133B OS=Homo sapiens OX=9606 GN=FAM133B PE=1 SV=1	28367	10.4912	370.596	12	19	44.5344	68.6998	87	0	1	106.968	0.00813101
Q13586	STIM1_HUMAN	Stromal interaction molecule 1 OS=Homo sapiens OX=9606 GN=STIM1 PE=1 SV=3	77375	6.1904	369.896	22	51	35.9124	43.595	214	0	2	109.818	0.00874938
P55285	CADH6_HUMAN	Cadherin-6 OS=Homo sapiens OX=9606 GN=CDH6 PE=1 SV=1	88254	4.5747	369.002	18	71	32.0253	59.1221	197	0	2	103.403	0.00804203
Q9Y5T4	DJC15_HUMAN	DnaJ homolog subfamily C member 15 OS=Homo sapiens OX=9606 GN=DNAJC15 PE=1 SV=2	16372	10.4443	367.844	6	14	50.6667	76.8204	35	0	1	119.738	0.00726795
P62829	RL23_HUMAN	60S ribosomal protein L23 OS=Homo sapiens OX=9606 GN=RPL23 PE=1 SV=1	14856	10.9395	366.13	2	13	25	18.4521	26	0	1	88.1049	0.00874372
Q9P2E9	RRBP1_HUMAN	Ribosome-binding protein 1 OS=Homo sapiens OX=9606 GN=RRBP1 PE=1 SV=5	152364	8.9883	365.715	44	178	30.7092	60.3976	282	0	4	106.634	0.00836732
Q96ED9	HOOK2_HUMAN	Protein Hook homolog 2 OS=Homo sapiens OX=9606 GN=HOOK2 PE=1 SV=3	83155	5.2046	365.299	26	64	36.8567	67.6299	145	0	5	114.019	0.00825055
Q9BXK5	B2L13_HUMAN	Bcl-2-like protein 13 OS=Homo sapiens OX=9606 GN=BCL2L13 PE=1 SV=1	52690	4.2158	365.141	13	35	37.9381	42.6016	135	0	4	109.217	0.00823212
Q9NQC3	RTN4_HUMAN	Reticulon-4 OS=Homo sapiens OX=9606 GN=RTN4 PE=1 SV=2	129851	4.2246	364.866	31	90	46.057	100.835	238	0	5	112.007	0.00835548
P30304	MPIP1_HUMAN	M-phase inducer phosphatase 1 OS=Homo sapiens OX=9606 GN=CDC25A PE=1 SV=2	59049	6.498	364.676	17	53	37.2137	92.3174	144	0	4	114.502	0.00879771
Q6ZU35	CRACD_HUMAN	Capping protein-inhibiting regulator of actin dynamics OS=Homo sapiens OX=9606 GN=CRACD PE=1 SV=3	136677	5.3467	363.334	33	115	24.8175	38.7923	231	0	2	94.1709	0.00949259
Q9P2F6	RHG20_HUMAN	Rho GTPase-activating protein 20 OS=Homo sapiens OX=9606 GN=ARHGAP20 PE=1 SV=2	132524	7.8721	363.166	42	93	51.2175	53.2178	326	0	12	107.762	0.00886437
O00327	BMAL1_HUMAN	Aryl hydrocarbon receptor nuclear translocator-like protein 1 OS=Homo sapiens OX=9606 GN=ARNTL PE=1 SV=2	68718	6.4043	362.953	12	44	38.9776	80.6425	118	0	4	100.961	0.0088072
Q9BPU6	DPYL5_HUMAN	Dihydropyrimidinase-related protein 5 OS=Homo sapiens OX=9606 GN=DPYSL5 PE=1 SV=1	61382	6.7559	362.064	17	49	32.9787	42.5527	124	0	4	94.5031	0.00881115
Q9P0U4	CXXC1_HUMAN	CXXC-type zinc finger protein 1 OS=Homo sapiens OX=9606 GN=CXXC1 PE=1 SV=2	75663	8.1284	361.897	21	62	40.7012	69.8631	130	0	5	109.677	0.00775999
Q9H307	PININ_HUMAN	Pinin OS=Homo sapiens OX=9606 GN=PNN PE=1 SV=5	81579	6.7456	361.181	25	71	34.4491	76.2021	129	0	1	119.274	0.00769768
O15054	KDM6B_HUMAN	Lysine-specific demethylase 6B OS=Homo sapiens OX=9606 GN=KDM6B PE=1 SV=4	176522	8.5049	360.891	24	107	27.2063	58.6979	244	0	1	104.532	0.00896738
Q8WVC0	LEO1_HUMAN	RNA polymerase-associated protein LEO1 OS=Homo sapiens OX=9606 GN=LEO1 PE=1 SV=1	75359	4.1777	360.797	31	46	54.0541	73.9777	293	0	5	106.316	0.00825894
Q9NXZ1	SAGE1_HUMAN	Sarcoma antigen 1 OS=Homo sapiens OX=9606 GN=SAGE1 PE=1 SV=2	99162	6.0117	359.066	36	72	59.9558	61.5292	312	0	14	108.135	0.00794372
O43439	MTG8R_HUMAN	Protein CBFA2T2 OS=Homo sapiens OX=9606 GN=CBFA2T2 PE=1 SV=1	67090	7.9468	358.977	16	58	30.6291	59.9228	100	0	3	106.375	0.00869301
O15013	ARHGA_HUMAN	Rho guanine nucleotide exchange factor 10 OS=Homo sapiens OX=9606 GN=ARHGEF10 PE=1 SV=4	151515	5.3379	358.779	41	81	43.3893	56.4385	318	0	8	114.9	0.00814897
Q13620	CUL4B_HUMAN	Cullin-4B OS=Homo sapiens OX=9606 GN=CUL4B PE=1 SV=4	103916	7.0474	358.173	26	95	31.3253	32.7495	223	0	6	107.626	0.0082733
P08651	NFIC_HUMAN	Nuclear factor 1 C-type OS=Homo sapiens OX=9606 GN=NFIC PE=1 SV=2	55640	8.4243	357.798	21	44	61.811	52.2545	224	0	7	105.163	0.00867038
P54198	HIRA_HUMAN	Protein HIRA OS=Homo sapiens OX=9606 GN=HIRA PE=1 SV=2	111763	7.9702	357.118	30	73	48.6726	60.2612	286	0	11	113.614	0.0122918
Q9BX63	FANCJ_HUMAN	Fanconi anemia group J protein OS=Homo sapiens OX=9606 GN=BRIP1 PE=1 SV=2	140778	6.4761	355.622	26	115	24.2594	48.5905	169	0	4	102.719	0.00855784
P25788	PSA3_HUMAN	Proteasome subunit alpha type-3 OS=Homo sapiens OX=9606 GN=PSMA3 PE=1 SV=2	28415	5.0171	354.854	15	30	52.549	66.7484	78	0	6	104.803	0.00860423
Q9P0K7	RAI14_HUMAN	Ankycorbin OS=Homo sapiens OX=9606 GN=RAI14 PE=1 SV=2	109972	5.8052	354.762	44	96	37.7551	45.0441	280	0	10	108.598	0.00816617
Q7Z6E9	RBBP6_HUMAN	E3 ubiquitin-protein ligase RBBP6 OS=Homo sapiens OX=9606 GN=RBBP6 PE=1 SV=1	201440	10.0269	353.71	78	185	42.0759	55.2581	518	0	13	103.845	0.00903964
Q9H930	SP14L_HUMAN	Nuclear body protein SP140-like protein OS=Homo sapiens OX=9606 GN=SP140L PE=1 SV=3	66962	8.4609	351.775	12	65	26.8966	43.2616	91	0	2	98.264	0.00971349
Q16658	FSCN1_HUMAN	Fascin OS=Homo sapiens OX=9606 GN=FSCN1 PE=1 SV=3	54496	6.876	351.089	9	42	23.3266	110.588	56	0	0	106.641	0.00808642
Q969K4	ABTB1_HUMAN	Ankyrin repeat and BTB/POZ domain-containing protein 1 OS=Homo sapiens OX=9606 GN=ABTB1 PE=1 SV=1	53944	4.9863	350.858	12	39	39.1213	63.5169	69	0	2	116.115	0.00854343
Q8IWJ2	GCC2_HUMAN	GRIP and coiled-coil domain-containing protein 2 OS=Homo sapiens OX=9606 GN=GCC2 PE=1 SV=4	195787	4.916	350.636	70	203	42.5178	83.182	453	0	14	108.949	0.00848876
Q8IX12	CCAR1_HUMAN	Cell division cycle and apoptosis regulator protein 1 OS=Homo sapiens OX=9606 GN=CCAR1 PE=1 SV=2	132738	5.4272	349.375	49	103	38	78.1021	322	0	12	112.613	0.00861359
Q86U38	NOP9_HUMAN	Nucleolar protein 9 OS=Homo sapiens OX=9606 GN=NOP9 PE=1 SV=1	69394	6.8818	349.019	18	54	22.327	65.5679	128	0	3	104.322	0.00975481
Q8NE35	CPEB3_HUMAN	Cytoplasmic polyadenylation element-binding protein 3 OS=Homo sapiens OX=9606 GN=CPEB3 PE=1 SV=2	75966	6.5742	348.909	12	36	30.3725	27.6811	104	0	7	97.2577	0.00733408
P10070	GLI2_HUMAN	Zinc finger protein GLI2 OS=Homo sapiens OX=9606 GN=GLI2 PE=1 SV=4	167677	6.8906	348.474	37	79	37.9571	60.5248	345	0	15	108.001	0.0084214
Q9UPW6	SATB2_HUMAN	DNA-binding protein SATB2 OS=Homo sapiens OX=9606 GN=SATB2 PE=1 SV=2	82504	6.4424	348.245	26	65	47.6126	81.6783	218	0	5	110.216	0.00807325
Q6NWY9	PR40B_HUMAN	Pre-mRNA-processing factor 40 homolog B OS=Homo sapiens OX=9606 GN=PRPF40B PE=1 SV=1	99296	6.3779	348.031	32	75	31.3433	56.6529	215	0	5	102.888	0.00894974
Q13127	REST_HUMAN	RE1-silencing transcription factor OS=Homo sapiens OX=9606 GN=REST PE=1 SV=3	121794	6.2871	347.918	27	98	39.289	38.9253	282	0	12	102.299	0.00969541
Q5TCZ1	SPD2A_HUMAN	SH3 and PX domain-containing protein 2A OS=Homo sapiens OX=9606 GN=SH3PXD2A PE=1 SV=1	125212	9.1392	347.48	42	109	41.4828	51.7617	373	0	2	102.331	0.00866564
P42167	LAP2B_HUMAN	Lamina-associated polypeptide 2, isoforms beta/gamma OS=Homo sapiens OX=9606 GN=TMPO PE=1 SV=2	50639	9.7646	346.897	13	39	42.7313	66.299	83	0	4	109.976	0.0093034
Q6IPM2	IQCE_HUMAN	IQ domain-containing protein E OS=Homo sapiens OX=9606 GN=IQCE PE=1 SV=2	77250	9.4468	346.674	22	69	28.0576	49.6393	159	0	0	102.221	0.00899405
Q9BXK1	KLF16_HUMAN	Krueppel-like factor 16 OS=Homo sapiens OX=9606 GN=KLF16 PE=1 SV=1	25414	10.251	346.394	4	16	33.7302	79.6285	16	0	0	109.283	0.00898043
P04150	GCR_HUMAN	Glucocorticoid receptor OS=Homo sapiens OX=9606 GN=NR3C1 PE=1 SV=1	85604	5.9443	346.27	23	53	39.1248	43.4876	187	0	10	101.601	0.0083708
Q969Z0	FAKD4_HUMAN	FAST kinase domain-containing protein 4 OS=Homo sapiens OX=9606 GN=TBRG4 PE=1 SV=1	70693	7.0298	345.254	8	51	22.0285	71.0916	84	0	0	113.958	0.00770037
Q9P1Y5	CAMP3_HUMAN	Calmodulin-regulated spectrin-associated protein 3 OS=Homo sapiens OX=9606 GN=CAMSAP3 PE=1 SV=2	134666	8.354	343.782	19	89	33.787	61.5231	169	0	3	103.89	0.00875029
Q9Y653	AGRG1_HUMAN	Adhesion G-protein coupled receptor G1 OS=Homo sapiens OX=9606 GN=ADGRG1 PE=1 SV=2	77688	8.4316	340.243	14	42	33.7662	71.2377	132	0	3	110.595	0.00885597
Q9H0B6	KLC2_HUMAN	Kinesin light chain 2 OS=Homo sapiens OX=9606 GN=KLC2 PE=1 SV=1	68892	6.75	339.288	29	66	34.7267	52.34	183	0	2	100.547	0.00833258
Q63HQ0	AP1AR_HUMAN	AP-1 complex-associated regulatory protein OS=Homo sapiens OX=9606 GN=AP1AR PE=1 SV=1	34259	4.5981	339.154	11	19	49.3377	52.3207	80	0	3	110.327	0.0079465
Q9UKS6	PACN3_HUMAN	Protein kinase C and casein kinase substrate in neurons protein 3 OS=Homo sapiens OX=9606 GN=PACSIN3 PE=1 SV=2	48456	5.7642	339.094	12	39	34.434	23.9967	98	0	2	106.517	0.0076644
Q9UJX3	APC7_HUMAN	Anaphase-promoting complex subunit 7 OS=Homo sapiens OX=9606 GN=ANAPC7 PE=1 SV=4	66812	5.3057	337.584	20	48	41.2354	65.6273	151	0	6	107.769	0.00776923
P23327	SRCH_HUMAN	Sarcoplasmic reticulum histidine-rich calcium-binding protein OS=Homo sapiens OX=9606 GN=HRC PE=1 SV=1	80195	4.4312	337.419	23	68	45.3505	69.8302	173	0	0	117.333	0.00844063
Q8WWL7	CCNB3_HUMAN	G2/mitotic-specific cyclin-B3 OS=Homo sapiens OX=9606 GN=CCNB3 PE=1 SV=2	157815	6.2534	336.702	49	179	40.3584	60.5339	406	0	16	113.258	0.0088281
Q9Y4G8	RPGF2_HUMAN	Rap guanine nucleotide exchange factor 2 OS=Homo sapiens OX=9606 GN=RAPGEF2 PE=1 SV=1	167311	6.1992	336.433	34	115	34.423	57.2802	243	0	11	102.521	0.0081958
Q9UH92	MLX_HUMAN	Max-like protein X OS=Homo sapiens OX=9606 GN=MLX PE=1 SV=2	33279	8.0991	336.201	6	25	31.2081	85.6168	47	0	1	126.36	0.00778149
Q5T8I3	F102B_HUMAN	Protein FAM102B OS=Homo sapiens OX=9606 GN=FAM102B PE=1 SV=2	39283	6.6533	334.169	8	29	24.7222	73.6134	48	0	0	109.284	0.00705769
Q5THK1	PR14L_HUMAN	Protein PRR14L OS=Homo sapiens OX=9606 GN=PRR14L PE=1 SV=1	237148	5.8916	333.697	76	215	40.6323	75.6838	534	0	20	113.09	0.00853242
Q9Y2L9	LRCH1_HUMAN	Leucine-rich repeat and calponin homology domain-containing protein 1 OS=Homo sapiens OX=9606 GN=LRCH1 PE=1 SV=3	80824	5.5239	332.528	23	54	36.9506	60.2744	148	0	2	110.749	0.00844127
Q08AE8	SPIR1_HUMAN	Protein spire homolog 1 OS=Homo sapiens OX=9606 GN=SPIRE1 PE=1 SV=3	85489	8.6353	331.999	32	65	50.1323	24.933	199	0	11	105.119	0.00795309
Q9BY12	SCAPE_HUMAN	S phase cyclin A-associated protein in the endoplasmic reticulum OS=Homo sapiens OX=9606 GN=SCAPER PE=1 SV=2	158187	7.1191	331.832	54	117	38.8571	66.655	354	0	7	104.593	0.00830998
Q7Z5H3	RHG22_HUMAN	Rho GTPase-activating protein 22 OS=Homo sapiens OX=9606 GN=ARHGAP22 PE=1 SV=1	76730	8.1167	331.538	21	55	34.0974	62.9492	155	0	4	107.944	0.00812215
Q9H6Y2	WDR55_HUMAN	WD repeat-containing protein 55 OS=Homo sapiens OX=9606 GN=WDR55 PE=1 SV=2	42043	4.5791	331.485	11	37	42.2976	80.0045	86	0	4	120.927	0.00961368
P42166	LAP2A_HUMAN	Lamina-associated polypeptide 2, isoform alpha OS=Homo sapiens OX=9606 GN=TMPO PE=1 SV=2	75445	7.5132	330.682	21	63	44.9568	49.4504	126	0	4	106.202	0.00900953
Q9NUQ6	SPS2L_HUMAN	SPATS2-like protein OS=Homo sapiens OX=9606 GN=SPATS2L PE=1 SV=2	61690	10.0898	330.624	16	51	29.2115	35.0818	66	0	3	107.115	0.00943555
Q9H3U1	UN45A_HUMAN	Protein unc-45 homolog A OS=Homo sapiens OX=9606 GN=UNC45A PE=1 SV=1	103011	5.6997	330.116	25	80	34.0042	24.7534	222	0	7	102.169	0.0083131
Q9BRR8	GPTC1_HUMAN	G patch domain-containing protein 1 OS=Homo sapiens OX=9606 GN=GPATCH1 PE=1 SV=1	103281	6.6006	329.629	25	76	34.4791	52.6804	171	0	1	111.867	0.00852549
Q9UPV0	CE164_HUMAN	Centrosomal protein of 164 kDa OS=Homo sapiens OX=9606 GN=CEP164 PE=1 SV=3	164213	5.1064	329.628	52	146	36.7808	53.153	338	0	5	101.556	0.00861693
P38935	SMBP2_HUMAN	DNA-binding protein SMUBP-2 OS=Homo sapiens OX=9606 GN=IGHMBP2 PE=1 SV=3	109082	9.1816	329.12	26	87	26.284	63.5925	212	0	3	103.586	0.00889182
O60934	NBN_HUMAN	Nibrin OS=Homo sapiens OX=9606 GN=NBN PE=1 SV=1	84905	6.4878	328.232	15	66	18.1698	57.9329	98	0	0	110.77	0.00845039
P38398	BRCA1_HUMAN	Breast cancer type 1 susceptibility protein OS=Homo sapiens OX=9606 GN=BRCA1 PE=1 SV=2	207590	5.1387	328.047	35	145	35.051	66.2718	231	0	5	106.809	0.00771362
Q9P2R3	ANFY1_HUMAN	Rabankyrin-5 OS=Homo sapiens OX=9606 GN=ANKFY1 PE=1 SV=2	128318	5.6572	327.696	24	80	31.1377	64.1417	227	0	4	107.88	0.00959444
Q14980	NUMA1_HUMAN	Nuclear mitotic apparatus protein 1 OS=Homo sapiens OX=9606 GN=NUMA1 PE=1 SV=2	238113	5.4961	327.663	63	209	29.409	55.7893	422	0	7	104.224	0.00870688
Q05DH4	FHI1A_HUMAN	FHF complex subunit HOOK interacting protein 1A OS=Homo sapiens OX=9606 GN=FHIP1A PE=1 SV=2	116546	4.5762	325.905	35	84	56.9231	59.7862	246	0	11	115.835	0.00806888
P11387	TOP1_HUMAN	DNA topoisomerase 1 OS=Homo sapiens OX=9606 GN=TOP1 PE=1 SV=2	90668	9.709	325.627	26	77	26.0131	68.2493	113	0	5	99.9766	0.00830181
O60763	USO1_HUMAN	General vesicular transport factor p115 OS=Homo sapiens OX=9606 GN=USO1 PE=1 SV=2	107827	4.6538	325.542	16	67	20.5821	54.9249	122	0	1	99.9176	0.00883051
Q9HB96	FANCE_HUMAN	Fanconi anemia group E protein OS=Homo sapiens OX=9606 GN=FANCE PE=1 SV=1	58673	4.9863	323.106	12	47	36.9403	64.7164	84	0	2	94.927	0.0086461
P40855	PEX19_HUMAN	Peroxisomal biogenesis factor 19 OS=Homo sapiens OX=9606 GN=PEX19 PE=1 SV=1	32785	4.0562	323.07	16	30	71.9063	77.1252	101	0	5	121.427	0.00851095
Q9H3F6	BACD3_HUMAN	BTB/POZ domain-containing adapter for CUL3-mediated RhoA degradation protein 3 OS=Homo sapiens OX=9606 GN=KCTD10 PE=1 SV=1	35409	5.9238	322.457	10	30	31.6294	77.289	62	0	1	105.765	0.00728848
Q9H4H8	FA83D_HUMAN	Protein FAM83D OS=Homo sapiens OX=9606 GN=FAM83D PE=1 SV=3	64384	6.0806	322.175	20	48	57.7778	68.6843	144	0	3	109.626	0.00926987
Q8TC07	TBC15_HUMAN	TBC1 domain family member 15 OS=Homo sapiens OX=9606 GN=TBC1D15 PE=1 SV=2	79439	5.3086	322.062	13	59	19.3922	63.247	98	0	1	102.21	0.00857548
Q9BX66	SRBS1_HUMAN	Sorbin and SH3 domain-containing protein 1 OS=Homo sapiens OX=9606 GN=SORBS1 PE=1 SV=3	142425	6.3911	321.196	30	94	26.935	52.5686	210	0	3	108.848	0.00805567
Q9P2M4	TBC14_HUMAN	TBC1 domain family member 14 OS=Homo sapiens OX=9606 GN=TBC1D14 PE=1 SV=3	78088	6.5786	320.694	13	46	30.8802	59.9368	67	0	0	114.535	0.00790248
Q10570	CPSF1_HUMAN	Cleavage and polyadenylation specificity factor subunit 1 OS=Homo sapiens OX=9606 GN=CPSF1 PE=1 SV=2	160781	5.9575	320.43	39	109	37.2141	71.3898	253	0	7	107.119	0.00810975
P15884	ITF2_HUMAN	Transcription factor 4 OS=Homo sapiens OX=9606 GN=TCF4 PE=1 SV=3	71264	6.5303	319.699	33	41	43.7781	61.3143	277	0	11	97.1286	0.00855835
Q8WU17	RN139_HUMAN	E3 ubiquitin-protein ligase RNF139 OS=Homo sapiens OX=9606 GN=RNF139 PE=1 SV=1	75943	5.9707	319.32	14	43	33.7349	38.0468	116	0	2	120.981	0.00784034
Q9HAU5	RENT2_HUMAN	Regulator of nonsense transcripts 2 OS=Homo sapiens OX=9606 GN=UPF2 PE=1 SV=1	147716	5.3701	318.259	43	122	45.3616	52.8789	302	0	13	105.845	0.00799238
O15066	KIF3B_HUMAN	Kinesin-like protein KIF3B OS=Homo sapiens OX=9606 GN=KIF3B PE=1 SV=1	85072	7.5776	317.602	25	79	33.1995	87.521	136	0	2	110.422	0.00871552
Q99490	AGAP2_HUMAN	Arf-GAP with GTPase, ANK repeat and PH domain-containing protein 2 OS=Homo sapiens OX=9606 GN=AGAP2 PE=1 SV=2	124597	10.2891	317.31	27	92	25.755	72.725	272	0	4	104.256	0.00894051
Q9UGU5	HMGX4_HUMAN	HMG domain-containing protein 4 OS=Homo sapiens OX=9606 GN=HMGXB4 PE=1 SV=2	65671	9.7266	317.309	19	48	41.9301	67.389	118	0	2	98.6888	0.00867985
Q969V6	MRTFA_HUMAN	Myocardin-related transcription factor A OS=Homo sapiens OX=9606 GN=MRTFA PE=1 SV=1	98857	5.4873	316.556	21	56	33.5124	56.0784	212	0	5	100.425	0.00977702
Q5TZA2	CROCC_HUMAN	Rootletin OS=Homo sapiens OX=9606 GN=CROCC PE=1 SV=1	228385	5.2778	316.245	79	219	32.2261	54.457	441	0	4	104.133	0.0084653
Q9BZG1	RAB34_HUMAN	Ras-related protein Rab-34 OS=Homo sapiens OX=9606 GN=RAB34 PE=1 SV=1	29025	7.8472	316.013	7	32	18.5328	99.1606	30	0	0	127.825	0.00866666
P06239	LCK_HUMAN	Tyrosine-protein kinase Lck OS=Homo sapiens OX=9606 GN=LCK PE=1 SV=6	57963	5.0728	315.542	6	34	17.8782	28.3362	38	0	0	106.942	0.00759705
Q5VZB9	DMRTA_HUMAN	Doublesex- and mab-3-related transcription factor A1 OS=Homo sapiens OX=9606 GN=DMRTA1 PE=1 SV=1	53091	8.959	315.24	11	39	29.3651	75.0036	82	0	0	109.854	0.00916967
P21127	CD11B_HUMAN	Cyclin-dependent kinase 11B OS=Homo sapiens OX=9606 GN=CDK11B PE=1 SV=4	92563	5.2676	314.273	28	90	22.6415	64.2822	167	0	2	97.9736	0.00973623
Q674X7	KAZRN_HUMAN	Kazrin OS=Homo sapiens OX=9606 GN=KAZN PE=1 SV=2	86297	6.5845	313.689	24	73	37.4194	70.3493	171	0	5	105.846	0.00791171
Q9UKA4	AKA11_HUMAN	A-kinase anchor protein 11 OS=Homo sapiens OX=9606 GN=AKAP11 PE=1 SV=1	210379	5.0771	313.094	50	122	45.1867	60.375	380	0	12	109.019	0.00824714
P28290	ITPI2_HUMAN	Protein ITPRID2 OS=Homo sapiens OX=9606 GN=ITPRID2 PE=1 SV=3	138299	4.9307	312.941	22	95	31.9301	46.7075	165	0	3	106.293	0.00944659
Q9NQU5	PAK6_HUMAN	Serine/threonine-protein kinase PAK 6 OS=Homo sapiens OX=9606 GN=PAK6 PE=1 SV=1	74821	9.8599	312.869	20	49	29.2217	38.5448	123	0	4	111.561	0.0094571
P11137	MTAP2_HUMAN	Microtubule-associated protein 2 OS=Homo sapiens OX=9606 GN=MAP2 PE=1 SV=4	199402	4.6318	310.778	53	186	33.5523	75.1505	289	0	5	110.994	0.00782764
Q5VZM2	RRAGB_HUMAN	Ras-related GTP-binding protein B OS=Homo sapiens OX=9606 GN=RRAGB PE=1 SV=1	43222	5.7935	310.309	16	35	43.5829	78.7962	92	0	1	107.629	0.00789788
O15042	SR140_HUMAN	U2 snRNP-associated SURP motif-containing protein OS=Homo sapiens OX=9606 GN=U2SURP PE=1 SV=2	118218	8.6748	310.019	36	93	29.2517	68.1385	225	0	4	103.341	0.00902126
P07900	HS90A_HUMAN	Heat shock protein HSP 90-alpha OS=Homo sapiens OX=9606 GN=HSP90AA1 PE=1 SV=5	84606	4.7476	309.141	34	92	25.1366	53.5258	188	0	11	108.213	0.00811151
Q9Y2K1	ZBTB1_HUMAN	Zinc finger and BTB domain-containing protein 1 OS=Homo sapiens OX=9606 GN=ZBTB1 PE=1 SV=3	81962	5.9385	308.685	19	62	37.7279	55.1223	136	0	6	105.596	0.00778317
Q53GS9	SNUT2_HUMAN	U4/U6.U5 tri-snRNP-associated protein 2 OS=Homo sapiens OX=9606 GN=USP39 PE=1 SV=2	65339	9.1436	307.546	15	58	32.2124	44.8921	123	0	4	93.6356	0.00838081
Q8WX93	PALLD_HUMAN	Palladin OS=Homo sapiens OX=9606 GN=PALLD PE=1 SV=3	150470	6.6636	307.476	23	103	23.6443	36.0259	220	0	5	97.4278	0.00869501
Q6P0Q8	MAST2_HUMAN	Microtubule-associated serine/threonine-protein kinase 2 OS=Homo sapiens OX=9606 GN=MAST2 PE=1 SV=2	196313	8.0742	307.332	47	134	32.4249	66.9349	300	0	8	107.524	0.00797245
O95219	SNX4_HUMAN	Sorting nexin-4 OS=Homo sapiens OX=9606 GN=SNX4 PE=1 SV=1	51876	5.606	306.729	10	46	34.4444	66.2436	64	0	3	103.209	0.00930321
Q13233	M3K1_HUMAN	Mitogen-activated protein kinase kinase kinase 1 OS=Homo sapiens OX=9606 GN=MAP3K1 PE=1 SV=4	164365	7.5366	305.659	43	99	43.5847	56.052	365	0	15	113.618	0.0082509
Q66GS9	CP135_HUMAN	Centrosomal protein of 135 kDa OS=Homo sapiens OX=9606 GN=CEP135 PE=1 SV=2	133407	5.8081	305.632	43	150	34.386	66.0397	250	0	7	106.067	0.00805855
Q08378	GOGA3_HUMAN	Golgin subfamily A member 3 OS=Homo sapiens OX=9606 GN=GOLGA3 PE=1 SV=2	167251	5.1724	305.512	54	146	41.4553	61.4545	415	0	10	105.505	0.00897372
Q5TAX3	TUT4_HUMAN	Terminal uridylyltransferase 4 OS=Homo sapiens OX=9606 GN=TUT4 PE=1 SV=3	185047	7.8516	305.383	39	162	20.5596	78.7171	270	0	2	116.299	0.00789664
Q14160	SCRIB_HUMAN	Protein scribble homolog OS=Homo sapiens OX=9606 GN=SCRIB PE=1 SV=4	174777	4.8267	305.214	35	116	41.9018	68.1441	294	0	2	109.517	0.00843523
Q9UHJ3	SMBT1_HUMAN	Scm-like with four MBT domains protein 1 OS=Homo sapiens OX=9606 GN=SFMBT1 PE=1 SV=2	98079	5.792	304.709	15	66	25.866	79.1127	103	0	2	113.923	0.0079374
Q6F5E8	CARL2_HUMAN	Capping protein, Arp2/3 and myosin-I linker protein 2 OS=Homo sapiens OX=9606 GN=CARMIL2 PE=1 SV=2	154592	6.2944	304.58	34	93	30.3833	52.7375	276	0	6	106.11	0.00806832
P07741	APT_HUMAN	Adenine phosphoribosyltransferase OS=Homo sapiens OX=9606 GN=APRT PE=1 SV=2	19595	5.6587	304.428	5	18	37.7778	28.6891	31	0	1	102.239	0.00933187
Q8N8Z6	DCBD1_HUMAN	Discoidin, CUB and LCCL domain-containing protein 1 OS=Homo sapiens OX=9606 GN=DCBLD1 PE=1 SV=2	77871	7.957	303.184	13	55	29.2308	114.91	86	0	2	122.53	0.00822408
Q96JN2	CC136_HUMAN	Coiled-coil domain-containing protein 136 OS=Homo sapiens OX=9606 GN=CCDC136 PE=1 SV=3	133960	4.4341	302.647	50	118	41.2478	69.011	319	0	13	111.707	0.0078953
Q15545	TAF7_HUMAN	Transcription initiation factor TFIID subunit 7 OS=Homo sapiens OX=9606 GN=TAF7 PE=1 SV=1	40234	4.8955	302.262	10	30	34.957	65.7778	70	0	1	106.943	0.00806682
O75398	DEAF1_HUMAN	Deformed epidermal autoregulatory factor 1 homolog OS=Homo sapiens OX=9606 GN=DEAF1 PE=1 SV=1	59290	5.0479	301.727	17	40	36.1062	75.1428	151	0	3	100.299	0.00862005
P35270	SPRE_HUMAN	Sepiapterin reductase OS=Homo sapiens OX=9606 GN=SPR PE=1 SV=1	28030	8.1094	300.941	4	20	22.2222	16.7864	38	0	2	82.2705	0.00897238
Q9ULJ8	NEB1_HUMAN	Neurabin-1 OS=Homo sapiens OX=9606 GN=PPP1R9A PE=1 SV=2	123266	4.8252	300.653	28	84	38.2514	80.4976	180	0	5	108.256	0.00814257
Q96MT8	CEP63_HUMAN	Centrosomal protein of 63 kDa OS=Homo sapiens OX=9606 GN=CEP63 PE=1 SV=1	81293	5.7188	299.61	37	59	40.256	44.8369	193	0	8	100.705	0.0087252
Q9H1K0	RBNS5_HUMAN	Rabenosyn-5 OS=Homo sapiens OX=9606 GN=RBSN PE=1 SV=2	88814	5.209	299.183	19	78	30.9949	54.0404	125	0	3	102.95	0.00891143
Q8IXQ4	GPAM1_HUMAN	GPALPP motifs-containing protein 1 OS=Homo sapiens OX=9606 GN=GPALPP1 PE=1 SV=1	38118	5.0684	299.028	12	37	30.5882	52.4343	65	0	1	94.9655	0.00810191
Q9Y4E1	WAC2C_HUMAN	WASH complex subunit 2C OS=Homo sapiens OX=9606 GN=WASHC2C PE=1 SV=4	144823	4.4722	298.364	21	101	26.8939	50.8094	205	0	1	99.2248	0.00867596
A6NC98	CC88B_HUMAN	Coiled-coil domain-containing protein 88B OS=Homo sapiens OX=9606 GN=CCDC88B PE=1 SV=1	164709	4.9043	298.122	54	154	40.6504	74.2722	252	0	1	108.049	0.00785439
Q96SN8	CK5P2_HUMAN	CDK5 regulatory subunit-associated protein 2 OS=Homo sapiens OX=9606 GN=CDK5RAP2 PE=1 SV=5	214903	5.2954	298.043	69	174	42.5251	60.9195	468	0	13	103.381	0.00819842
Q96T23	RSF1_HUMAN	Remodeling and spacing factor 1 OS=Homo sapiens OX=9606 GN=RSF1 PE=1 SV=2	163719	4.7461	297.771	54	131	39.4171	80.0473	335	0	3	113.239	0.00833655
O75197	LRP5_HUMAN	Low-density lipoprotein receptor-related protein 5 OS=Homo sapiens OX=9606 GN=LRP5 PE=1 SV=2	179029	4.9468	297.517	30	102	33.2508	54.8744	256	0	9	111.88	0.00855408
Q96RJ6	FER3L_HUMAN	Fer3-like protein OS=Homo sapiens OX=9606 GN=FERD3L PE=1 SV=1	19004	4.916	297.253	4	16	45.7831	87.5962	22	0	0	126.672	0.00864487
Q96ST2	IWS1_HUMAN	Protein IWS1 homolog OS=Homo sapiens OX=9606 GN=IWS1 PE=1 SV=2	91899	4.3872	297.104	26	75	32.8449	76.5787	159	0	6	107.011	0.00948856
Q6IBS0	TWF2_HUMAN	Twinfilin-2 OS=Homo sapiens OX=9606 GN=TWF2 PE=1 SV=2	39523	6.3882	295.884	11	33	38.3954	109.442	46	0	0	135.605	0.00858353
O95628	CNOT4_HUMAN	CCR4-NOT transcription complex subunit 4 OS=Homo sapiens OX=9606 GN=CNOT4 PE=1 SV=3	63470	6.5962	295.507	6	34	19.3043	29.5609	68	0	2	89.7194	0.0081615
Q9NRL2	BAZ1A_HUMAN	Bromodomain adjacent to zinc finger domain protein 1A OS=Homo sapiens OX=9606 GN=BAZ1A PE=1 SV=2	178591	6.1626	295.483	42	124	38.5604	76.7125	227	0	4	105.923	0.0080678
Q9BQI0	AIF1L_HUMAN	Allograft inflammatory factor 1-like OS=Homo sapiens OX=9606 GN=AIF1L PE=1 SV=1	17056	7.1924	295.366	9	16	73.3333	80.8995	36	0	3	121.604	0.00921916
Q01432	AMPD3_HUMAN	AMP deaminase 3 OS=Homo sapiens OX=9606 GN=AMPD3 PE=1 SV=1	88755	6.5186	294.998	23	73	32.8553	78.4635	126	0	7	105.922	0.0082232
Q969H0	FBXW7_HUMAN	F-box/WD repeat-containing protein 7 OS=Homo sapiens OX=9606 GN=FBXW7 PE=1 SV=1	79613	5.4067	294.952	13	60	18.6704	64.1759	99	0	1	104.624	0.00796869
Q8WYB5	KAT6B_HUMAN	Histone acetyltransferase KAT6B OS=Homo sapiens OX=9606 GN=KAT6B PE=1 SV=3	231231	5.5913	294.897	50	139	31.0178	64.2941	386	0	13	104.373	0.00875087
P78362	SRPK2_HUMAN	SRSF protein kinase 2 OS=Homo sapiens OX=9606 GN=SRPK2 PE=1 SV=3	77478	4.6846	294.829	16	53	41.4244	73.8616	132	0	3	111.653	0.00851129
Q14149	MORC3_HUMAN	MORC family CW-type zinc finger protein 3 OS=Homo sapiens OX=9606 GN=MORC3 PE=1 SV=3	107045	5.2764	294.041	22	69	33.6528	83.8563	155	0	3	109.876	0.00811712
P16157	ANK1_HUMAN	Ankyrin-1 OS=Homo sapiens OX=9606 GN=ANK1 PE=1 SV=3	206136	5.5913	292.922	31	142	23.3386	82.9288	245	0	3	120.89	0.00830184
Q96N46	TTC14_HUMAN	Tetratricopeptide repeat protein 14 OS=Homo sapiens OX=9606 GN=TTC14 PE=1 SV=1	88264	8.8066	292.819	23	72	30.7792	66.2524	119	0	2	106.154	0.00860622
Q8N9M1	CS047_HUMAN	Uncharacterized protein C19orf47 OS=Homo sapiens OX=9606 GN=C19orf47 PE=1 SV=1	44718	10.5762	292.517	8	37	24.4076	72.3535	79	0	2	109.054	0.00841999
Q9Y2H9	MAST1_HUMAN	Microtubule-associated serine/threonine-protein kinase 1 OS=Homo sapiens OX=9606 GN=MAST1 PE=1 SV=2	170570	8.4448	292.333	38	120	30.828	72.3305	253	0	4	103.725	0.00832341
Q16584	M3K11_HUMAN	Mitogen-activated protein kinase kinase kinase 11 OS=Homo sapiens OX=9606 GN=MAP3K11 PE=1 SV=1	92630	8.0669	292.138	19	75	28.9256	68.4071	109	0	4	111.847	0.00933167
Q14807	KIF22_HUMAN	Kinesin-like protein KIF22 OS=Homo sapiens OX=9606 GN=KIF22 PE=1 SV=5	73216	9.8291	291.837	27	56	38.0451	34.106	177	0	3	112.8	0.00885176
Q6ULP2	AFTIN_HUMAN	Aftiphilin OS=Homo sapiens OX=9606 GN=AFTPH PE=1 SV=3	102049	4.2012	291.769	16	60	41.5598	47.9598	161	0	2	105.823	0.00830743
Q9BRD0	BUD13_HUMAN	BUD13 homolog OS=Homo sapiens OX=9606 GN=BUD13 PE=1 SV=1	70478	10.27	291.463	26	73	38.4491	79.2613	133	0	4	105.953	0.00863245
P37275	ZEB1_HUMAN	Zinc finger E-box-binding homeobox 1 OS=Homo sapiens OX=9606 GN=ZEB1 PE=1 SV=2	123996	4.6846	291.463	27	83	26.7794	69.023	224	0	3	113.108	0.00836063
Q02040	AK17A_HUMAN	A-kinase anchor protein 17A OS=Homo sapiens OX=9606 GN=AKAP17A PE=1 SV=2	80685	10.1631	291.241	20	65	29.6403	66.1695	112	0	3	101.987	0.00868879
Q92620	PRP16_HUMAN	Pre-mRNA-splicing factor ATP-dependent RNA helicase PRP16 OS=Homo sapiens OX=9606 GN=DHX38 PE=1 SV=2	140414	6.085	290.739	45	119	39.9348	61.9667	255	0	12	103.915	0.0082373
Q6RI45	BRWD3_HUMAN	Bromodomain and WD repeat-containing protein 3 OS=Homo sapiens OX=9606 GN=BRWD3 PE=1 SV=2	203469	7.6729	290.706	28	129	26.4151	43.0065	206	0	6	98.3327	0.00873701
Q9C0C9	UBE2O_HUMAN	(E3-independent) E2 ubiquitin-conjugating enzyme OS=Homo sapiens OX=9606 GN=UBE2O PE=1 SV=3	141204	4.8252	290.505	30	87	29.7988	35.0546	193	0	7	107.881	0.00884735
Q86UU1	PHLB1_HUMAN	Pleckstrin homology-like domain family B member 1 OS=Homo sapiens OX=9606 GN=PHLDB1 PE=1 SV=1	151067	8.6909	289.225	44	113	32.3166	44.8437	315	0	10	100.499	0.00865982
Q4FZB7	KMT5B_HUMAN	Histone-lysine N-methyltransferase KMT5B OS=Homo sapiens OX=9606 GN=KMT5B PE=1 SV=5	99126	8.9004	288.889	21	64	33.4463	60.0912	126	0	5	110.69	0.00792693
Q9NPG3	UBN1_HUMAN	Ubinuclein-1 OS=Homo sapiens OX=9606 GN=UBN1 PE=1 SV=2	121446	9.7471	288.469	30	94	33.8624	69.3821	197	0	2	105.33	0.00777427
Q8N5S9	KKCC1_HUMAN	Calcium/calmodulin-dependent protein kinase kinase 1 OS=Homo sapiens OX=9606 GN=CAMKK1 PE=1 SV=2	55700	5.436	288.222	14	42	44.9505	67.0297	108	0	1	113.677	0.00842925
Q15424	SAFB1_HUMAN	Scaffold attachment factor B1 OS=Homo sapiens OX=9606 GN=SAFB PE=1 SV=4	102579	5.1548	287.595	29	78	28.5246	68.4706	147	0	3	105.173	0.00818041
Q8NHM5	KDM2B_HUMAN	Lysine-specific demethylase 2B OS=Homo sapiens OX=9606 GN=KDM2B PE=1 SV=1	152516	8.5151	287.18	31	130	30.988	84.4006	171	0	5	113.703	0.00888158
Q9P265	DIP2B_HUMAN	Disco-interacting protein 2 homolog B OS=Homo sapiens OX=9606 GN=DIP2B PE=1 SV=3	171381	7.9688	287.097	31	111	36.6751	57.792	228	0	7	109.004	0.00783575
Q8IYB3	SRRM1_HUMAN	Serine/arginine repetitive matrix protein 1 OS=Homo sapiens OX=9606 GN=SRRM1 PE=1 SV=2	102274	12.2402	286.986	21	89	15.8186	31.7015	123	0	0	93.0632	0.00820208
P22223	CADH3_HUMAN	Cadherin-3 OS=Homo sapiens OX=9606 GN=CDH3 PE=1 SV=2	91361	4.4092	285.977	20	57	41.9783	51.438	204	0	6	101.372	0.00857323
Q9NSK0	KLC4_HUMAN	Kinesin light chain 4 OS=Homo sapiens OX=9606 GN=KLC4 PE=1 SV=3	68597	5.7612	285.415	20	58	37.1567	49.4445	148	0	2	99.7212	0.0084065
P78395	PRAME_HUMAN	Melanoma antigen preferentially expressed in tumors OS=Homo sapiens OX=9606 GN=PRAME PE=1 SV=1	57852	6.4497	285.365	11	34	53.2417	80.2836	68	0	3	109.849	0.00778975
O60307	MAST3_HUMAN	Microtubule-associated serine/threonine-protein kinase 3 OS=Homo sapiens OX=9606 GN=MAST3 PE=1 SV=2	143048	7.9438	284.602	30	89	19.9389	49.1762	191	0	4	95.4109	0.00925507
Q8NI08	NCOA7_HUMAN	Nuclear receptor coactivator 7 OS=Homo sapiens OX=9606 GN=NCOA7 PE=1 SV=2	106095	5.2749	284.571	25	87	41.7197	94.9683	183	0	5	109.214	0.00974588
Q9ULI4	KI26A_HUMAN	Kinesin-like protein KIF26A OS=Homo sapiens OX=9606 GN=KIF26A PE=1 SV=3	194466	8.7759	284.474	32	137	27.3645	73.7915	282	0	5	103.365	0.00849069
P41182	BCL6_HUMAN	B-cell lymphoma 6 protein OS=Homo sapiens OX=9606 GN=BCL6 PE=1 SV=1	78795	7.7959	283.839	15	54	35.694	48.5178	112	0	6	114.625	0.00761174
Q9BXM7	PINK1_HUMAN	Serine/threonine-protein kinase PINK1, mitochondrial OS=Homo sapiens OX=9606 GN=PINK1 PE=1 SV=1	62729	9.4629	283.813	13	37	34.9398	54.0711	89	0	5	109.804	0.0101343
Q9UNS1	TIM_HUMAN	Protein timeless homolog OS=Homo sapiens OX=9606 GN=TIMELESS PE=1 SV=2	138571	5.1226	283.706	37	100	47.9305	57.2796	273	0	11	112.057	0.00881205
P27816	MAP4_HUMAN	Microtubule-associated protein 4 OS=Homo sapiens OX=9606 GN=MAP4 PE=1 SV=3	120929	5.1387	283.678	36	133	28.3854	70.7565	297	0	17	106.02	0.00836963
Q9BXI6	TB10A_HUMAN	TBC1 domain family member 10A OS=Homo sapiens OX=9606 GN=TBC1D10A PE=1 SV=1	57081	8.4946	283.227	17	39	51.378	54.2482	116	0	3	120.121	0.00810427
P24864	CCNE1_HUMAN	G1/S-specific cyclin-E1 OS=Homo sapiens OX=9606 GN=CCNE1 PE=1 SV=2	47046	5.6221	283.1	11	39	20.4878	18.1216	85	0	2	93.4166	0.0085049
Q6ZU80	CE128_HUMAN	Centrosomal protein of 128 kDa OS=Homo sapiens OX=9606 GN=CEP128 PE=1 SV=2	127937	6.0747	282.504	45	123	36.1974	47.4183	256	0	3	100.855	0.00849375
Q9Y3T6	R3HC1_HUMAN	R3H and coiled-coil domain-containing protein 1 OS=Homo sapiens OX=9606 GN=R3HCC1 PE=1 SV=3	49061	5.3218	282.492	10	39	32.5	76.6629	46	0	2	111.103	0.00816111
Q13136	LIPA1_HUMAN	Liprin-alpha-1 OS=Homo sapiens OX=9606 GN=PPFIA1 PE=1 SV=1	135694	5.8608	282.489	50	118	44.5092	62.1081	312	0	11	96.1737	0.00874129
A8MVW0	F1712_HUMAN	Protein FAM171A2 OS=Homo sapiens OX=9606 GN=FAM171A2 PE=1 SV=1	87381	8.0098	282.158	17	54	35.23	47.9375	97	0	4	103.281	0.00857265
Q9NX02	NALP2_HUMAN	NACHT, LRR and PYD domains-containing protein 2 OS=Homo sapiens OX=9606 GN=NLRP2 PE=1 SV=1	120437	5.6675	282.158	16	92	17.6083	99.2639	121	0	0	100.196	0.00946648
Q05519	SRS11_HUMAN	Serine/arginine-rich splicing factor 11 OS=Homo sapiens OX=9606 GN=SRSF11 PE=1 SV=1	53510	10.9849	281.986	20	31	38.4298	68.5868	95	0	3	111.459	0.00889622
O95619	YETS4_HUMAN	YEATS domain-containing protein 4 OS=Homo sapiens OX=9606 GN=YEATS4 PE=1 SV=1	26482	8.8198	281.81	8	20	33.0396	22.9752	59	0	4	99.367	0.00804225
Q5SYE7	NHSL1_HUMAN	NHS-like protein 1 OS=Homo sapiens OX=9606 GN=NHSL1 PE=1 SV=2	170562	6.5112	281.5	34	93	33.9752	53.9169	308	0	5	110.269	0.00832554
O15055	PER2_HUMAN	Period circadian protein homolog 2 OS=Homo sapiens OX=9606 GN=PER2 PE=1 SV=2	136493	6.0146	281.154	31	82	38.6454	46.9449	313	0	13	107.441	0.00798793
P40692	MLH1_HUMAN	DNA mismatch repair protein Mlh1 OS=Homo sapiens OX=9606 GN=MLH1 PE=1 SV=1	84548	5.3877	280.749	16	76	33.0688	38.0506	100	0	1	102.16	0.00883215
Q86SQ0	PHLB2_HUMAN	Pleckstrin homology-like domain family B member 2 OS=Homo sapiens OX=9606 GN=PHLDB2 PE=1 SV=2	142069	7.0664	280.17	38	114	31.4445	51.9322	213	0	8	103.119	0.00790892
Q8N1I0	DOCK4_HUMAN	Dedicator of cytokinesis protein 4 OS=Homo sapiens OX=9606 GN=DOCK4 PE=1 SV=3	225061	7.3799	280.075	44	168	28.6368	42.6138	265	0	14	107.397	0.00828006
Q8WVV9	HNRLL_HUMAN	Heterogeneous nuclear ribonucleoprotein L-like OS=Homo sapiens OX=9606 GN=HNRNPLL PE=1 SV=1	60044	7.5762	280.053	8	45	14.7601	99.9449	56	0	1	96.2683	0.00836183
Q9BQ52	RNZ2_HUMAN	Zinc phosphodiesterase ELAC protein 2 OS=Homo sapiens OX=9606 GN=ELAC2 PE=1 SV=2	92160	7.7344	279.936	20	67	33.5351	38.077	154	0	5	98.791	0.00928622
Q9ULW0	TPX2_HUMAN	Targeting protein for Xklp2 OS=Homo sapiens OX=9606 GN=TPX2 PE=1 SV=2	85600	9.6387	279.771	27	72	25.0335	66.4521	161	0	0	109.477	0.00891373
Q8N3P4	VPS8_HUMAN	Vacuolar protein sorting-associated protein 8 homolog OS=Homo sapiens OX=9606 GN=VPS8 PE=1 SV=3	161649	5.2881	279.355	37	110	37.605	69.6495	336	0	12	105.259	0.00785898
Q9C0B1	FTO_HUMAN	Alpha-ketoglutarate-dependent dioxygenase FTO OS=Homo sapiens OX=9606 GN=FTO PE=1 SV=3	58244	4.9321	279.274	11	45	20	67.5265	68	0	0	108.46	0.00935014
Q9BVJ6	UT14A_HUMAN	U3 small nucleolar RNA-associated protein 14 homolog A OS=Homo sapiens OX=9606 GN=UTP14A PE=1 SV=1	87924	7.9482	278.915	23	73	26.7185	25.6141	156	0	3	100.666	0.00719904
Q12788	TBL3_HUMAN	Transducin beta-like protein 3 OS=Homo sapiens OX=9606 GN=TBL3 PE=1 SV=2	88978	6.4453	278.794	14	61	24.8762	90.161	92	0	1	111.356	0.00835507
Q53GI3	ZN394_HUMAN	Zinc finger protein 394 OS=Homo sapiens OX=9606 GN=ZNF394 PE=1 SV=2	64215	7.7344	278.784	13	50	26.3815	77.1844	68	0	0	107.154	0.00836763
Q9ULU4	PKCB1_HUMAN	Protein kinase C-binding protein 1 OS=Homo sapiens OX=9606 GN=ZMYND8 PE=1 SV=2	131609	6.8057	278.452	31	112	37.0152	92.4309	216	0	7	114.046	0.00861269
O60551	NMT2_HUMAN	Glycylpeptide N-tetradecanoyltransferase 2 OS=Homo sapiens OX=9606 GN=NMT2 PE=1 SV=1	56944	7.3491	278.375	16	36	41.7671	43.1186	140	0	6	104.502	0.00941425
Q8TD16	BICD2_HUMAN	Protein bicaudal D homolog 2 OS=Homo sapiens OX=9606 GN=BICD2 PE=1 SV=1	93476	5.1855	277.848	19	84	26.5777	74.419	116	0	2	106.299	0.0076022
Q9UHB6	LIMA1_HUMAN	LIM domain and actin-binding protein 1 OS=Homo sapiens OX=9606 GN=LIMA1 PE=1 SV=1	85173	6.4043	277.755	30	75	36.8906	58.3094	168	0	2	100.305	0.00774558
Q9UMX1	SUFU_HUMAN	Suppressor of fused homolog OS=Homo sapiens OX=9606 GN=SUFU PE=1 SV=2	53913	5.0098	277.185	9	33	23.9669	73.1272	56	0	2	103.344	0.00758063
Q9BXU1	STK31_HUMAN	Serine/threonine-protein kinase 31 OS=Homo sapiens OX=9606 GN=STK31 PE=2 SV=2	115620	4.856	276.971	32	92	40.1374	74.1111	160	0	6	115.347	0.00841477
O15269	SPTC1_HUMAN	Serine palmitoyltransferase 1 OS=Homo sapiens OX=9606 GN=SPTLC1 PE=1 SV=1	52710	5.6367	276.853	11	39	19.4503	56.1804	82	0	2	114.343	0.00747508
Q8IYA8	IHO1_HUMAN	Interactor of HORMAD1 protein 1 OS=Homo sapiens OX=9606 GN=IHO1 PE=1 SV=2	66301	8.2734	276.685	12	44	21.7172	72.5561	96	0	2	103.818	0.00902373
Q9BZM6	ULBP1_HUMAN	UL16-binding protein 1 OS=Homo sapiens OX=9606 GN=ULBP1 PE=1 SV=1	27978	7.1689	275.301	5	21	34.4262	65.9423	33	0	2	99.4596	0.00650493
Q6DT37	MRCKG_HUMAN	Serine/threonine-protein kinase MRCK gamma OS=Homo sapiens OX=9606 GN=CDC42BPG PE=1 SV=2	172351	5.855	274.973	40	131	37.5887	65.7154	293	0	6	100.402	0.00855017
Q6I9Y2	THOC7_HUMAN	THO complex subunit 7 homolog OS=Homo sapiens OX=9606 GN=THOC7 PE=1 SV=3	23728	5.3467	274.826	9	25	32.3529	81.9488	38	0	1	88.9259	0.00797229
A2A3K4	PTPC1_HUMAN	Protein tyrosine phosphatase domain-containing protein 1 OS=Homo sapiens OX=9606 GN=PTPDC1 PE=1 SV=1	84402	7.2539	274.691	23	74	38.4615	76.5638	153	0	5	111.398	0.00803147
Q15788	NCOA1_HUMAN	Nuclear receptor coactivator 1 OS=Homo sapiens OX=9606 GN=NCOA1 PE=1 SV=3	156657	5.7686	274.48	35	87	36.5718	80.6253	237	0	7	109.785	0.00888603
Q8TF01	PNISR_HUMAN	Arginine/serine-rich protein PNISR OS=Homo sapiens OX=9606 GN=PNISR PE=1 SV=2	92520	10.478	274.425	26	58	32.4224	32.551	156	0	6	98.6563	0.00826681
Q9H3P7	GCP60_HUMAN	Golgi resident protein GCP60 OS=Homo sapiens OX=9606 GN=ACBD3 PE=1 SV=4	60556	4.834	274.135	15	44	21.9697	75.0223	109	0	0	108.759	0.00941297
P19022	CADH2_HUMAN	Cadherin-2 OS=Homo sapiens OX=9606 GN=CDH2 PE=1 SV=4	99747	4.4429	273.887	17	49	40.7285	69.1638	129	0	5	118.315	0.00824044
Q92845	KIFA3_HUMAN	Kinesin-associated protein 3 OS=Homo sapiens OX=9606 GN=KIFAP3 PE=1 SV=2	91146	4.7754	273.653	18	56	22.9798	58.3031	83	0	4	98.1243	0.00828274
Q2TAZ0	ATG2A_HUMAN	Autophagy-related protein 2 homolog A OS=Homo sapiens OX=9606 GN=ATG2A PE=1 SV=3	212724	5.4873	273.547	35	127	35.4489	58.0602	286	0	9	111.317	0.00828219
O95402	MED26_HUMAN	Mediator of RNA polymerase II transcription subunit 26 OS=Homo sapiens OX=9606 GN=MED26 PE=1 SV=2	65406	9.4966	273.342	11	43	31.1667	20.2786	134	0	1	99.752	0.00853569
Q8NCD3	HJURP_HUMAN	Holliday junction recognition protein OS=Homo sapiens OX=9606 GN=HJURP PE=1 SV=2	83487	9.6035	273.309	21	57	31.016	54.6985	191	0	8	102.596	0.00884865
Q96PC5	MIA2_HUMAN	Melanoma inhibitory activity protein 2 OS=Homo sapiens OX=9606 GN=MIA2 PE=1 SV=4	159735	4.418	273.21	48	120	41.5014	58.3421	293	0	11	109.939	0.00819641
Q9NYT0	PLEK2_HUMAN	Pleckstrin-2 OS=Homo sapiens OX=9606 GN=PLEK2 PE=1 SV=1	39945	9.7427	273.19	10	33	41.6431	81.6282	67	0	0	101.398	0.00723168
[truncated: 1,838 more rows]

## Sheet: HEPG2_Treated_3
Accession	Entry	Description	mW (Da)	pI (pH)	PLGS Score	Peptides	Theoretical Peptides	Coverage (%)	Precursor RMS Mass Error (ppm)	Products	Digest Peptides	Modified Peptides	Products RMS Mass Error (ppm)	Products RMS RT Error (min)
[truncated: 2,320 more rows]

[truncated: 5 more sheets: HEPG2_Control_1, HEPG2_Control_2, HEPG2_Control_3, HEPG2_215_Trtd Vs HEPG2_Control, Sheet1]
